# Supplementary material for: Individuality in the Immune Repertoire and Induced Response of the Sponge Halichondria panicea
Source: Front Immunol. 2021 Jun 16;12:689051. doi: 10.3389/fimmu.2021.689051 (PMC8242945; doi:10.3389/fimmu.2021.689051)
Supplement: Supplementary file 4 [file Table_1.xlsx]

## Sheet: TABLE_DESCRIPTION
Supplementary Table 1
Number of read pairs (in million reads) for the 23 H. panicea transcriptome libraries. Raw = raw sequencing output; after trimming = read pairs after quality trimming; eukaryote = final read pairs used for reference transcriptome assembly and identified as non-prokaryotic and non-microbial eukaryotic (see methods).

## Sheet: READ NUMBERS
	Raw	After trimming	Eukaryote
Average per library (± std error)	46.43 ± 1.2	39.85 ± 1.07	25.69 ± 0.71
Total	2135.98	1833.25	1181.92
