# Supplementary material for: Individuality in the Immune Repertoire and Induced Response of the Sponge Halichondria panicea
Source: Front Immunol. 2021 Jun 16;12:689051. doi: 10.3389/fimmu.2021.689051 (PMC8242945; doi:10.3389/fimmu.2021.689051)
Supplement: Supplementary file 5 [file Table_2.xlsx]

## Sheet: TABLE DESCRIPTION
Supplementary Table 2
Statistics of de novo transcriptome assembly of H. panicea. Bp = base pair, Mb = megabases.

## Sheet: DE NOVO STATISTICS
Transcripts - Trinity isoforms (>= 300 bp)	708,951 (460,933)
Genes - Trinity components (>= 300 bp)	408,815 (237,257)
Average transcript length, nucleotides	648.44
N50 (considering only transcripts >= 300 bp)	1,079 (1,450)
Total assembled bases (Mb)	485.2
Transcript isoforms after Blast (>= 300 bp)	703,552 (457,002)
Genes after Blast (>= 300 bp)	405,859 (235,528)
BUSCO3 on longest isoforms (total 978 groups searched)
Complete BUSCOs	0.935
Complete and single-copy BUSCO	0.468
Complete and duplicated BUSCOs	0.467
Fragmented BUSCOs	0.048
Missing BUSCOs	0.016
Alignment rate to reference transcriptome with RSEM	80.87 % ± 1.6 %
