# Supplementary material for: Individuality in the Immune Repertoire and Induced Response of the Sponge Halichondria panicea
Source: Front Immunol. 2021 Jun 16;12:689051. doi: 10.3389/fimmu.2021.689051 (PMC8242945; doi:10.3389/fimmu.2021.689051)
Supplement: Supplementary file 6 [file Table_3.xlsx]

## Sheet: TABLE DESCRIPTION
Supplementary Table 3
Annotation of putative PRRs in H. panicea identified by conserved Pfam domains (GPCRs, NLRs, SCRCs, CTLDs and TIR-domain containing receptors) and KEGG annotation (cytokine receptors).

## Sheet: ANNOTATION OF PUTATIVE PRRs
geneID	transcriptID	receptor_type	sprot_Top_BLASTP_hit	blastp_AQ	Pfam	SignalP	TmHMM	Kegg	gene_ontology_BLASTP	expression
14_c0_g1	14_c0_g1_i5	NACHT	NLRC5_HUMAN^NLRC5_HUMAN^Q:60-420,H:211-570^29.124%ID^E:1.71e-23^RecName: Full=Protein NLRC5;^Eukaryota; Metazoa; Chordata; Craniata; Vertebrata; Euteleostomi; Mammalia; Eutheria; Euarchontoglires; Primates; Haplorrhini; Catarrhini; Hominidae; Homo	A0A1X7V9Y5	PF05729.12^NACHT^NACHT domain^74-228^E:2.5e-24	sigP:OTHER^0.000835^0.999165^	.	KEGG:hsa:84166`KO:K22615	GO:0005813^cellular_component^centrosome`GO:0005737^cellular_component^cytoplasm`GO:0005829^cellular_component^cytosol`GO:0005634^cellular_component^nucleus`GO:0005524^molecular_function^ATP binding`GO:0000978^molecular_function^RNA polymerase II proximal promoter sequence-specific DNA binding`GO:0051607^biological_process^defense response to virus`GO:0045087^biological_process^innate immune resp…	constitutive
14_c0_g1	14_c0_g1_i6	NACHT	NLRC5_HUMAN^NLRC5_HUMAN^Q:60-420,H:211-570^29.639%ID^E:5.74e-25^RecName: Full=Protein NLRC5;^Eukaryota; Metazoa; Chordata; Craniata; Vertebrata; Euteleostomi; Mammalia; Eutheria; Euarchontoglires; Primates; Haplorrhini; Catarrhini; Hominidae; Homo	A0A1X7V9Y5	PF05729.12^NACHT^NACHT domain^74-228^E:4e-24`PF17776.1^NLRC4_HD2^NLRC4 helical domain HD2^375-429^E:2.9e-05	sigP:OTHER^0.000835^0.999165^	.	KEGG:hsa:84166`KO:K22615	GO:0005813^cellular_component^centrosome`GO:0005737^cellular_component^cytoplasm`GO:0005829^cellular_component^cytosol`GO:0005634^cellular_component^nucleus`GO:0005524^molecular_function^ATP binding`GO:0000978^molecular_function^RNA polymerase II proximal promoter sequence-specific DNA binding`GO:0051607^biological_process^defense response to virus`GO:0045087^biological_process^innate immune resp…	constitutive
14_c0_g1	14_c0_g1_i7	NACHT	NLRC5_HUMAN^NLRC5_HUMAN^Q:60-420,H:211-570^29.381%ID^E:6.4e-25^RecName: Full=Protein NLRC5;^Eukaryota; Metazoa; Chordata; Craniata; Vertebrata; Euteleostomi; Mammalia; Eutheria; Euarchontoglires; Primates; Haplorrhini; Catarrhini; Hominidae; Homo	A0A1X7V9Y5	PF05729.12^NACHT^NACHT domain^74-228^E:2.5e-24`PF17776.1^NLRC4_HD2^NLRC4 helical domain HD2^375-429^E:2.9e-05	sigP:OTHER^0.000835^0.999165^	.	KEGG:hsa:84166`KO:K22615	GO:0005813^cellular_component^centrosome`GO:0005737^cellular_component^cytoplasm`GO:0005829^cellular_component^cytosol`GO:0005634^cellular_component^nucleus`GO:0005524^molecular_function^ATP binding`GO:0000978^molecular_function^RNA polymerase II proximal promoter sequence-specific DNA binding`GO:0051607^biological_process^defense response to virus`GO:0045087^biological_process^innate immune resp…	constitutive
14_c0_g1	14_c0_g1_i1	NACHT	NLRC5_HUMAN^NLRC5_HUMAN^Q:27-253,H:211-446^32.231%ID^E:1.59e-20^RecName: Full=Protein NLRC5;^Eukaryota; Metazoa; Chordata; Craniata; Vertebrata; Euteleostomi; Mammalia; Eutheria; Euarchontoglires; Primates; Haplorrhini; Catarrhini; Hominidae; Homo	A0A1X7V9Y5	PF05729.12^NACHT^NACHT domain^41-195^E:2.1e-24	sigP:OTHER^0.000785^0.999215^	.	KEGG:hsa:84166`KO:K22615	GO:0005813^cellular_component^centrosome`GO:0005737^cellular_component^cytoplasm`GO:0005829^cellular_component^cytosol`GO:0005634^cellular_component^nucleus`GO:0005524^molecular_function^ATP binding`GO:0000978^molecular_function^RNA polymerase II proximal promoter sequence-specific DNA binding`GO:0051607^biological_process^defense response to virus`GO:0045087^biological_process^innate immune resp…	constitutive
14_c0_g1	14_c0_g1_i8	NACHT	NLRC5_HUMAN^NLRC5_HUMAN^Q:59-419,H:211-570^29.381%ID^E:1.27e-23^RecName: Full=Protein NLRC5;^Eukaryota; Metazoa; Chordata; Craniata; Vertebrata; Euteleostomi; Mammalia; Eutheria; Euarchontoglires; Primates; Haplorrhini; Catarrhini; Hominidae; Homo	A0A1X7V9Y5	PF05729.12^NACHT^NACHT domain^73-227^E:4e-24	sigP:OTHER^0.001580^0.998420^	.	KEGG:hsa:84166`KO:K22615	GO:0005813^cellular_component^centrosome`GO:0005737^cellular_component^cytoplasm`GO:0005829^cellular_component^cytosol`GO:0005634^cellular_component^nucleus`GO:0005524^molecular_function^ATP binding`GO:0000978^molecular_function^RNA polymerase II proximal promoter sequence-specific DNA binding`GO:0051607^biological_process^defense response to virus`GO:0045087^biological_process^innate immune resp…	constitutive
14_c0_g1	14_c0_g1_i9	NACHT	NLRC5_HUMAN^NLRC5_HUMAN^Q:68-428,H:211-570^29.381%ID^E:1.14e-24^RecName: Full=Protein NLRC5;^Eukaryota; Metazoa; Chordata; Craniata; Vertebrata; Euteleostomi; Mammalia; Eutheria; Euarchontoglires; Primates; Haplorrhini; Catarrhini; Hominidae; Homo	A0A1X7V9Y5	PF05729.12^NACHT^NACHT domain^82-236^E:2.6e-24`PF17776.1^NLRC4_HD2^NLRC4 helical domain HD2^383-437^E:3e-05	sigP:OTHER^0.000566^0.999434^	.	KEGG:hsa:84166`KO:K22615	GO:0005813^cellular_component^centrosome`GO:0005737^cellular_component^cytoplasm`GO:0005829^cellular_component^cytosol`GO:0005634^cellular_component^nucleus`GO:0005524^molecular_function^ATP binding`GO:0000978^molecular_function^RNA polymerase II proximal promoter sequence-specific DNA binding`GO:0051607^biological_process^defense response to virus`GO:0045087^biological_process^innate immune resp…	constitutive
14_c0_g1	14_c0_g1_i13	NACHT	NLRC5_HUMAN^NLRC5_HUMAN^Q:60-191,H:211-346^33.813%ID^E:1.08e-07^RecName: Full=Protein NLRC5;^Eukaryota; Metazoa; Chordata; Craniata; Vertebrata; Euteleostomi; Mammalia; Eutheria; Euarchontoglires; Primates; Haplorrhini; Catarrhini; Hominidae; Homo	A0A1X7V9Y5	PF05729.12^NACHT^NACHT domain^74-191^E:1.4e-16	sigP:OTHER^0.000835^0.999165^	.	KEGG:hsa:84166`KO:K22615	GO:0005813^cellular_component^centrosome`GO:0005737^cellular_component^cytoplasm`GO:0005829^cellular_component^cytosol`GO:0005634^cellular_component^nucleus`GO:0005524^molecular_function^ATP binding`GO:0000978^molecular_function^RNA polymerase II proximal promoter sequence-specific DNA binding`GO:0051607^biological_process^defense response to virus`GO:0045087^biological_process^innate immune resp…	constitutive
14_c0_g1	14_c0_g1_i10	NACHT	NLRC5_HUMAN^NLRC5_HUMAN^Q:60-420,H:211-570^29.124%ID^E:8.1e-24^RecName: Full=Protein NLRC5;^Eukaryota; Metazoa; Chordata; Craniata; Vertebrata; Euteleostomi; Mammalia; Eutheria; Euarchontoglires; Primates; Haplorrhini; Catarrhini; Hominidae; Homo	A0A1X7V9Y5	PF05729.12^NACHT^NACHT domain^74-228^E:3.7e-24	sigP:OTHER^0.000835^0.999165^	.	KEGG:hsa:84166`KO:K22615	GO:0005813^cellular_component^centrosome`GO:0005737^cellular_component^cytoplasm`GO:0005829^cellular_component^cytosol`GO:0005634^cellular_component^nucleus`GO:0005524^molecular_function^ATP binding`GO:0000978^molecular_function^RNA polymerase II proximal promoter sequence-specific DNA binding`GO:0051607^biological_process^defense response to virus`GO:0045087^biological_process^innate immune resp…	constitutive
14_c1_g1	14_c1_g1_i9	NACHT	NAL12_HUMAN^NAL12_HUMAN^Q:68-466,H:128-528^24.178%ID^E:6.74e-19^RecName: Full=NACHT, LRR and PYD domains-containing protein 12;^Eukaryota; Metazoa; Chordata; Craniata; Vertebrata; Euteleostomi; Mammalia; Eutheria; Euarchontoglires; Primates; Haplorrhini; Catarrhini; Hominidae; Homo	A0A1X7V9Y5	PF05729.12^NACHT^NACHT domain^151-304^E:8.7e-19	sigP:OTHER^0.079285^0.920715^	.	KEGG:hsa:91662`KO:K20865	GO:0005737^cellular_component^cytoplasm`GO:0005524^molecular_function^ATP binding`GO:0008656^molecular_function^cysteine-type endopeptidase activator activity involved in apoptotic process`GO:0006919^biological_process^activation of cysteine-type endopeptidase activity involved in apoptotic process`GO:0071345^biological_process^cellular response to cytokine stimulus`GO:0036336^biological_process^…	constitutive
14_c1_g1	14_c1_g1_i8	NACHT	NAL12_HUMAN^NAL12_HUMAN^Q:61-746,H:190-921^24.021%ID^E:3.29e-32^RecName: Full=NACHT, LRR and PYD domains-containing protein 12;^Eukaryota; Metazoa; Chordata; Craniata; Vertebrata; Euteleostomi; Mammalia; Eutheria; Euarchontoglires; Primates; Haplorrhini; Catarrhini; Hominidae; Homo`NAL12_HUMAN^NAL12_HUMAN^Q:508-746,H:698-978^25.965%ID^E:1.62e-08^RecName: Full=NACHT, LRR and PYD domains-containing…	A0A1X7V9Y5	PF05729.12^NACHT^NACHT domain^81-234^E:1.8e-18`PF13516.6^LRR_6^Leucine Rich repeat^528-545^E:190`PF00560.33^LRR_1^Leucine Rich Repeat^528-541^E:4300`PF13516.6^LRR_6^Leucine Rich repeat^573-594^E:0.033`PF00560.33^LRR_1^Leucine Rich Repeat^577-586^E:1400`PF13516.6^LRR_6^Leucine Rich repeat^599-613^E:1.3`PF00560.33^LRR_1^Leucine Rich Repeat^602-613^E:400`PF13516.6^LRR_6^Leucine Rich repeat^627-647^E…	sigP:OTHER^0.000761^0.999239^	.	KEGG:hsa:91662`KO:K20865	GO:0005737^cellular_component^cytoplasm`GO:0005524^molecular_function^ATP binding`GO:0008656^molecular_function^cysteine-type endopeptidase activator activity involved in apoptotic process`GO:0006919^biological_process^activation of cysteine-type endopeptidase activity involved in apoptotic process`GO:0071345^biological_process^cellular response to cytokine stimulus`GO:0036336^biological_process^…	constitutive
14_c1_g1	14_c1_g1_i5	NACHT	NAL12_HUMAN^NAL12_HUMAN^Q:1-637,H:131-782^23.734%ID^E:9.73e-24^RecName: Full=NACHT, LRR and PYD domains-containing protein 12;^Eukaryota; Metazoa; Chordata; Craniata; Vertebrata; Euteleostomi; Mammalia; Eutheria; Euarchontoglires; Primates; Haplorrhini; Catarrhini; Hominidae; Homo	A0A1X7V9Y5	PF05729.12^NACHT^NACHT domain^81-234^E:1.3e-18`PF13516.6^LRR_6^Leucine Rich repeat^522-539^E:150`PF00560.33^LRR_1^Leucine Rich Repeat^522-535^E:3200`PF13516.6^LRR_6^Leucine Rich repeat^567-588^E:0.026`PF00560.33^LRR_1^Leucine Rich Repeat^571-580^E:1100`PF13516.6^LRR_6^Leucine Rich repeat^593-608^E:300`PF00560.33^LRR_1^Leucine Rich Repeat^596-608^E:15`PF13516.6^LRR_6^Leucine Rich repeat^623-638^E:…	sigP:OTHER^0.000761^0.999239^	.	KEGG:hsa:91662`KO:K20865	GO:0005737^cellular_component^cytoplasm`GO:0005524^molecular_function^ATP binding`GO:0008656^molecular_function^cysteine-type endopeptidase activator activity involved in apoptotic process`GO:0006919^biological_process^activation of cysteine-type endopeptidase activity involved in apoptotic process`GO:0071345^biological_process^cellular response to cytokine stimulus`GO:0036336^biological_process^…	constitutive
14_c1_g1	14_c1_g1_i4	NACHT	NAL12_HUMAN^NAL12_HUMAN^Q:1-644,H:131-782^23.41%ID^E:2.15e-24^RecName: Full=NACHT, LRR and PYD domains-containing protein 12;^Eukaryota; Metazoa; Chordata; Craniata; Vertebrata; Euteleostomi; Mammalia; Eutheria; Euarchontoglires; Primates; Haplorrhini; Catarrhini; Hominidae; Homo	A0A1X7V9Y5	PF05729.12^NACHT^NACHT domain^81-234^E:1.3e-18`PF13516.6^LRR_6^Leucine Rich repeat^529-546^E:150`PF00560.33^LRR_1^Leucine Rich Repeat^529-542^E:3200`PF13516.6^LRR_6^Leucine Rich repeat^574-595^E:0.026`PF00560.33^LRR_1^Leucine Rich Repeat^578-587^E:1100`PF13516.6^LRR_6^Leucine Rich repeat^600-615^E:300`PF00560.33^LRR_1^Leucine Rich Repeat^603-615^E:15`PF13516.6^LRR_6^Leucine Rich repeat^630-645^E:…	sigP:OTHER^0.000761^0.999239^	.	KEGG:hsa:91662`KO:K20865	GO:0005737^cellular_component^cytoplasm`GO:0005524^molecular_function^ATP binding`GO:0008656^molecular_function^cysteine-type endopeptidase activator activity involved in apoptotic process`GO:0006919^biological_process^activation of cysteine-type endopeptidase activity involved in apoptotic process`GO:0071345^biological_process^cellular response to cytokine stimulus`GO:0036336^biological_process^…	constitutive
14_c1_g1	14_c1_g1_i7	NACHT	NAL12_HUMAN^NAL12_HUMAN^Q:61-740,H:190-921^24.282%ID^E:5.44e-31^RecName: Full=NACHT, LRR and PYD domains-containing protein 12;^Eukaryota; Metazoa; Chordata; Craniata; Vertebrata; Euteleostomi; Mammalia; Eutheria; Euarchontoglires; Primates; Haplorrhini; Catarrhini; Hominidae; Homo`NAL12_HUMAN^NAL12_HUMAN^Q:502-740,H:698-978^25.965%ID^E:2.29e-08^RecName: Full=NACHT, LRR and PYD domains-containing…	A0A1X7V9Y5	PF05729.12^NACHT^NACHT domain^81-234^E:1.8e-18`PF13516.6^LRR_6^Leucine Rich repeat^522-539^E:190`PF00560.33^LRR_1^Leucine Rich Repeat^522-535^E:4300`PF13516.6^LRR_6^Leucine Rich repeat^567-588^E:0.033`PF00560.33^LRR_1^Leucine Rich Repeat^571-580^E:1400`PF13516.6^LRR_6^Leucine Rich repeat^593-607^E:1.2`PF00560.33^LRR_1^Leucine Rich Repeat^596-607^E:390`PF13516.6^LRR_6^Leucine Rich repeat^621-641^E…	sigP:OTHER^0.000761^0.999239^	.	KEGG:hsa:91662`KO:K20865	GO:0005737^cellular_component^cytoplasm`GO:0005524^molecular_function^ATP binding`GO:0008656^molecular_function^cysteine-type endopeptidase activator activity involved in apoptotic process`GO:0006919^biological_process^activation of cysteine-type endopeptidase activity involved in apoptotic process`GO:0071345^biological_process^cellular response to cytokine stimulus`GO:0036336^biological_process^…	constitutive
14_c1_g1	14_c1_g1_i6	NACHT	NAL12_HUMAN^NAL12_HUMAN^Q:1-681,H:131-823^23.224%ID^E:1.77e-26^RecName: Full=NACHT, LRR and PYD domains-containing protein 12;^Eukaryota; Metazoa; Chordata; Craniata; Vertebrata; Euteleostomi; Mammalia; Eutheria; Euarchontoglires; Primates; Haplorrhini; Catarrhini; Hominidae; Homo`NAL12_HUMAN^NAL12_HUMAN^Q:508-681,H:698-908^27.523%ID^E:9.53e-06^RecName: Full=NACHT, LRR and PYD domains-containing …	A0A1X7V9Y5	PF05729.12^NACHT^NACHT domain^81-234^E:1.5e-18`PF13516.6^LRR_6^Leucine Rich repeat^528-545^E:160`PF00560.33^LRR_1^Leucine Rich Repeat^528-541^E:3700`PF13516.6^LRR_6^Leucine Rich repeat^573-594^E:0.029`PF00560.33^LRR_1^Leucine Rich Repeat^577-586^E:1200`PF13516.6^LRR_6^Leucine Rich repeat^599-613^E:83`PF00560.33^LRR_1^Leucine Rich Repeat^602-614^E:10`PF13516.6^LRR_6^Leucine Rich repeat^629-644^E:0…	sigP:OTHER^0.000761^0.999239^	.	KEGG:hsa:91662`KO:K20865	GO:0005737^cellular_component^cytoplasm`GO:0005524^molecular_function^ATP binding`GO:0008656^molecular_function^cysteine-type endopeptidase activator activity involved in apoptotic process`GO:0006919^biological_process^activation of cysteine-type endopeptidase activity involved in apoptotic process`GO:0071345^biological_process^cellular response to cytokine stimulus`GO:0036336^biological_process^…	constitutive
14_c1_g1	14_c1_g1_i3	NACHT	NLRC3_HUMAN^NLRC3_HUMAN^Q:85-702,H:145-802^24.207%ID^E:3.64e-26^RecName: Full=NLR family CARD domain-containing protein 3;^Eukaryota; Metazoa; Chordata; Craniata; Vertebrata; Euteleostomi; Mammalia; Eutheria; Euarchontoglires; Primates; Haplorrhini; Catarrhini; Hominidae; Homo`NLRC3_HUMAN^NLRC3_HUMAN^Q:522-675,H:726-886^33.742%ID^E:7.18e-11^RecName: Full=NLR family CARD domain-containing protein …	A0A1X7V9Y5	PF05729.12^NACHT^NACHT domain^81-234^E:1.5e-18`PF13516.6^LRR_6^Leucine Rich repeat^522-539^E:160`PF00560.33^LRR_1^Leucine Rich Repeat^522-535^E:3700`PF13516.6^LRR_6^Leucine Rich repeat^567-588^E:0.029`PF00560.33^LRR_1^Leucine Rich Repeat^571-580^E:1200`PF13516.6^LRR_6^Leucine Rich repeat^593-607^E:83`PF00560.33^LRR_1^Leucine Rich Repeat^596-608^E:10`PF13516.6^LRR_6^Leucine Rich repeat^623-638^E:0…	sigP:OTHER^0.000761^0.999239^	.	KEGG:hsa:197358`KO:K22614	GO:0005737^cellular_component^cytoplasm`GO:0005829^cellular_component^cytosol`GO:0005815^cellular_component^microtubule organizing center`GO:0048471^cellular_component^perinuclear region of cytoplasm`GO:0005524^molecular_function^ATP binding`GO:0036312^molecular_function^phosphatidylinositol 3-kinase regulatory subunit binding`GO:0007249^biological_process^I-kappaB kinase/NF-kappaB signaling`GO:0…	constitutive
14_c1_g1	14_c1_g1_i11	NACHT	NAL12_HUMAN^NAL12_HUMAN^Q:1-708,H:131-851^23.127%ID^E:6.25e-27^RecName: Full=NACHT, LRR and PYD domains-containing protein 12;^Eukaryota; Metazoa; Chordata; Craniata; Vertebrata; Euteleostomi; Mammalia; Eutheria; Euarchontoglires; Primates; Haplorrhini; Catarrhini; Hominidae; Homo	A0A1X7V9Y5	PF05729.12^NACHT^NACHT domain^81-234^E:1.5e-18`PF13516.6^LRR_6^Leucine Rich repeat^529-546^E:160`PF00560.33^LRR_1^Leucine Rich Repeat^529-542^E:3700`PF13516.6^LRR_6^Leucine Rich repeat^574-595^E:0.029`PF00560.33^LRR_1^Leucine Rich Repeat^578-587^E:1200`PF13516.6^LRR_6^Leucine Rich repeat^600-614^E:83`PF00560.33^LRR_1^Leucine Rich Repeat^603-615^E:7.3`PF13516.6^LRR_6^Leucine Rich repeat^629-642^E:…	sigP:OTHER^0.000761^0.999239^	.	KEGG:hsa:91662`KO:K20865	GO:0005737^cellular_component^cytoplasm`GO:0005524^molecular_function^ATP binding`GO:0008656^molecular_function^cysteine-type endopeptidase activator activity involved in apoptotic process`GO:0006919^biological_process^activation of cysteine-type endopeptidase activity involved in apoptotic process`GO:0071345^biological_process^cellular response to cytokine stimulus`GO:0036336^biological_process^…	constitutive
14_c1_g1	14_c1_g1_i12	NACHT	NAL12_HUMAN^NAL12_HUMAN^Q:80-478,H:128-528^24.413%ID^E:9.81e-20^RecName: Full=NACHT, LRR and PYD domains-containing protein 12;^Eukaryota; Metazoa; Chordata; Craniata; Vertebrata; Euteleostomi; Mammalia; Eutheria; Euarchontoglires; Primates; Haplorrhini; Catarrhini; Hominidae; Homo	A0A1X7V9Y5	PF05729.12^NACHT^NACHT domain^163-316^E:9.1e-19	sigP:OTHER^0.123205^0.876795^	.	KEGG:hsa:91662`KO:K20865	GO:0005737^cellular_component^cytoplasm`GO:0005524^molecular_function^ATP binding`GO:0008656^molecular_function^cysteine-type endopeptidase activator activity involved in apoptotic process`GO:0006919^biological_process^activation of cysteine-type endopeptidase activity involved in apoptotic process`GO:0071345^biological_process^cellular response to cytokine stimulus`GO:0036336^biological_process^…	constitutive
16_c1_g1	16_c1_g1_i8	NACHT	NLRP3_MOUSE^NLRP3_MOUSE^Q:290-447,H:198-347^34.591%ID^E:5.53e-12^RecName: Full=NACHT, LRR and PYD domains-containing protein 3;^Eukaryota; Metazoa; Chordata; Craniata; Vertebrata; Euteleostomi; Mammalia; Eutheria; Euarchontoglires; Glires; Rodentia; Myomorpha; Muroidea; Muridae; Murinae; Mus; Mus	A0A1X7UYV7	PF05729.12^NACHT^NACHT domain^313-407^E:2.1e-14	sigP:OTHER^0.000589^0.999411^	.	KEGG:mmu:216799`KO:K12800	GO:0005737^cellular_component^cytoplasm`GO:0005829^cellular_component^cytosol`GO:0005783^cellular_component^endoplasmic reticulum`GO:0005576^cellular_component^extracellular region`GO:0000139^cellular_component^Golgi membrane`GO:0072559^cellular_component^NLRP3 inflammasome complex`GO:0005634^cellular_component^nucleus`GO:0005524^molecular_function^ATP binding`GO:0042802^molecular_function^identi…	constitutive
16_c1_g1	16_c1_g1_i4	NACHT	NLRP3_MOUSE^NLRP3_MOUSE^Q:373-707,H:198-532^29.296%ID^E:3.37e-26^RecName: Full=NACHT, LRR and PYD domains-containing protein 3;^Eukaryota; Metazoa; Chordata; Craniata; Vertebrata; Euteleostomi; Mammalia; Eutheria; Euarchontoglires; Glires; Rodentia; Myomorpha; Muroidea; Muridae; Murinae; Mus; Mus	A0A1X7UYV7	PF05729.12^NACHT^NACHT domain^396-550^E:2.4e-24	sigP:OTHER^0.000589^0.999411^	.	KEGG:mmu:216799`KO:K12800	GO:0005737^cellular_component^cytoplasm`GO:0005829^cellular_component^cytosol`GO:0005783^cellular_component^endoplasmic reticulum`GO:0005576^cellular_component^extracellular region`GO:0000139^cellular_component^Golgi membrane`GO:0072559^cellular_component^NLRP3 inflammasome complex`GO:0005634^cellular_component^nucleus`GO:0005524^molecular_function^ATP binding`GO:0042802^molecular_function^identi…	constitutive
16_c1_g1	16_c1_g1_i7	NACHT	NLRP3_HUMAN^NLRP3_HUMAN^Q:328-728,H:164-551^26.492%ID^E:2.34e-23^RecName: Full=NACHT, LRR and PYD domains-containing protein 3;^Eukaryota; Metazoa; Chordata; Craniata; Vertebrata; Euteleostomi; Mammalia; Eutheria; Euarchontoglires; Primates; Haplorrhini; Catarrhini; Hominidae; Homo	A0A1X7UYV7	PF05729.12^NACHT^NACHT domain^396-550^E:2.5e-24	sigP:OTHER^0.000589^0.999411^	.	KEGG:hsa:114548`KO:K12800	GO:0005737^cellular_component^cytoplasm`GO:0005829^cellular_component^cytosol`GO:0005783^cellular_component^endoplasmic reticulum`GO:0005576^cellular_component^extracellular region`GO:0000139^cellular_component^Golgi membrane`GO:0072559^cellular_component^NLRP3 inflammasome complex`GO:0005634^cellular_component^nucleus`GO:0005524^molecular_function^ATP binding`GO:0042802^molecular_function^identi…	constitutive
16_c1_g1	16_c1_g1_i1	NACHT	NLRP3_MOUSE^NLRP3_MOUSE^Q:290-624,H:198-532^27.887%ID^E:3.66e-25^RecName: Full=NACHT, LRR and PYD domains-containing protein 3;^Eukaryota; Metazoa; Chordata; Craniata; Vertebrata; Euteleostomi; Mammalia; Eutheria; Euarchontoglires; Glires; Rodentia; Myomorpha; Muroidea; Muridae; Murinae; Mus; Mus	A0A1X7UYV7	PF05729.12^NACHT^NACHT domain^313-467^E:2.1e-24	sigP:OTHER^0.000589^0.999411^	.	KEGG:mmu:216799`KO:K12800	GO:0005737^cellular_component^cytoplasm`GO:0005829^cellular_component^cytosol`GO:0005783^cellular_component^endoplasmic reticulum`GO:0005576^cellular_component^extracellular region`GO:0000139^cellular_component^Golgi membrane`GO:0072559^cellular_component^NLRP3 inflammasome complex`GO:0005634^cellular_component^nucleus`GO:0005524^molecular_function^ATP binding`GO:0042802^molecular_function^identi…	constitutive
16_c1_g1	16_c1_g1_i3	NACHT	NLRP3_MOUSE^NLRP3_MOUSE^Q:93-431,H:198-539^29.745%ID^E:3.04e-28^RecName: Full=NACHT, LRR and PYD domains-containing protein 3;^Eukaryota; Metazoa; Chordata; Craniata; Vertebrata; Euteleostomi; Mammalia; Eutheria; Euarchontoglires; Glires; Rodentia; Myomorpha; Muroidea; Muridae; Murinae; Mus; Mus	A0A1X7UYV7	PF05729.12^NACHT^NACHT domain^116-271^E:1.3e-24	sigP:OTHER^0.001375^0.998625^	.	KEGG:mmu:216799`KO:K12800	GO:0005737^cellular_component^cytoplasm`GO:0005829^cellular_component^cytosol`GO:0005783^cellular_component^endoplasmic reticulum`GO:0005576^cellular_component^extracellular region`GO:0000139^cellular_component^Golgi membrane`GO:0072559^cellular_component^NLRP3 inflammasome complex`GO:0005634^cellular_component^nucleus`GO:0005524^molecular_function^ATP binding`GO:0042802^molecular_function^identi…	constitutive
16_c1_g1	16_c1_g1_i2	NACHT	NLRP3_MOUSE^NLRP3_MOUSE^Q:290-628,H:198-539^29.745%ID^E:2.64e-28^RecName: Full=NACHT, LRR and PYD domains-containing protein 3;^Eukaryota; Metazoa; Chordata; Craniata; Vertebrata; Euteleostomi; Mammalia; Eutheria; Euarchontoglires; Glires; Rodentia; Myomorpha; Muroidea; Muridae; Murinae; Mus; Mus	A0A1X7UYV7	PF05729.12^NACHT^NACHT domain^313-468^E:2.1e-24	sigP:OTHER^0.000589^0.999411^	.	KEGG:mmu:216799`KO:K12800	GO:0005737^cellular_component^cytoplasm`GO:0005829^cellular_component^cytosol`GO:0005783^cellular_component^endoplasmic reticulum`GO:0005576^cellular_component^extracellular region`GO:0000139^cellular_component^Golgi membrane`GO:0072559^cellular_component^NLRP3 inflammasome complex`GO:0005634^cellular_component^nucleus`GO:0005524^molecular_function^ATP binding`GO:0042802^molecular_function^identi…	constitutive
16_c1_g1	16_c1_g1_i15	NACHT	NLRP3_MOUSE^NLRP3_MOUSE^Q:302-636,H:198-532^27.887%ID^E:4.27e-25^RecName: Full=NACHT, LRR and PYD domains-containing protein 3;^Eukaryota; Metazoa; Chordata; Craniata; Vertebrata; Euteleostomi; Mammalia; Eutheria; Euarchontoglires; Glires; Rodentia; Myomorpha; Muroidea; Muridae; Murinae; Mus; Mus	A0A1X7UYV7	PF05729.12^NACHT^NACHT domain^325-479^E:2.2e-24	sigP:OTHER^0.000589^0.999411^	.	KEGG:mmu:216799`KO:K12800	GO:0005737^cellular_component^cytoplasm`GO:0005829^cellular_component^cytosol`GO:0005783^cellular_component^endoplasmic reticulum`GO:0005576^cellular_component^extracellular region`GO:0000139^cellular_component^Golgi membrane`GO:0072559^cellular_component^NLRP3 inflammasome complex`GO:0005634^cellular_component^nucleus`GO:0005524^molecular_function^ATP binding`GO:0042802^molecular_function^identi…	constitutive
16_c1_g1	16_c1_g1_i11	NACHT	NLRP3_HUMAN^NLRP3_HUMAN^Q:48-448,H:164-551^26.492%ID^E:7.8e-24^RecName: Full=NACHT, LRR and PYD domains-containing protein 3;^Eukaryota; Metazoa; Chordata; Craniata; Vertebrata; Euteleostomi; Mammalia; Eutheria; Euarchontoglires; Primates; Haplorrhini; Catarrhini; Hominidae; Homo	A0A1X7UYV7	PF05729.12^NACHT^NACHT domain^116-271^E:1.4e-24	sigP:OTHER^0.001375^0.998625^	.	KEGG:hsa:114548`KO:K12800	GO:0005737^cellular_component^cytoplasm`GO:0005829^cellular_component^cytosol`GO:0005783^cellular_component^endoplasmic reticulum`GO:0005576^cellular_component^extracellular region`GO:0000139^cellular_component^Golgi membrane`GO:0072559^cellular_component^NLRP3 inflammasome complex`GO:0005634^cellular_component^nucleus`GO:0005524^molecular_function^ATP binding`GO:0042802^molecular_function^identi…	constitutive
16_c1_g1	16_c1_g1_i13	NACHT	NLRP3_HUMAN^NLRP3_HUMAN^Q:48-448,H:164-551^26.492%ID^E:7.8e-24^RecName: Full=NACHT, LRR and PYD domains-containing protein 3;^Eukaryota; Metazoa; Chordata; Craniata; Vertebrata; Euteleostomi; Mammalia; Eutheria; Euarchontoglires; Primates; Haplorrhini; Catarrhini; Hominidae; Homo	A0A1X7UYV7	PF05729.12^NACHT^NACHT domain^116-271^E:1.4e-24	sigP:OTHER^0.001375^0.998625^	.	KEGG:hsa:114548`KO:K12800	GO:0005737^cellular_component^cytoplasm`GO:0005829^cellular_component^cytosol`GO:0005783^cellular_component^endoplasmic reticulum`GO:0005576^cellular_component^extracellular region`GO:0000139^cellular_component^Golgi membrane`GO:0072559^cellular_component^NLRP3 inflammasome complex`GO:0005634^cellular_component^nucleus`GO:0005524^molecular_function^ATP binding`GO:0042802^molecular_function^identi…	constitutive
3_c0_g1	3_c0_g1_i6	NACHT	NLRC5_HUMAN^NLRC5_HUMAN^Q:94-442,H:219-569^25.648%ID^E:2.39e-17^RecName: Full=Protein NLRC5;^Eukaryota; Metazoa; Chordata; Craniata; Vertebrata; Euteleostomi; Mammalia; Eutheria; Euarchontoglires; Primates; Haplorrhini; Catarrhini; Hominidae; Homo	A0A1X7VQQ3	PF05729.12^NACHT^NACHT domain^98-250^E:1.5e-18	sigP:OTHER^0.000868^0.999132^	.	KEGG:hsa:84166`KO:K22615	GO:0005813^cellular_component^centrosome`GO:0005737^cellular_component^cytoplasm`GO:0005829^cellular_component^cytosol`GO:0005634^cellular_component^nucleus`GO:0005524^molecular_function^ATP binding`GO:0000978^molecular_function^RNA polymerase II proximal promoter sequence-specific DNA binding`GO:0051607^biological_process^defense response to virus`GO:0045087^biological_process^innate immune resp…	constitutive
3_c0_g1	3_c0_g1_i15	NACHT	NLRC5_HUMAN^NLRC5_HUMAN^Q:94-442,H:219-569^25.648%ID^E:1.75e-17^RecName: Full=Protein NLRC5;^Eukaryota; Metazoa; Chordata; Craniata; Vertebrata; Euteleostomi; Mammalia; Eutheria; Euarchontoglires; Primates; Haplorrhini; Catarrhini; Hominidae; Homo	A0A1X7VQQ3	PF05729.12^NACHT^NACHT domain^98-250^E:1.6e-18	sigP:OTHER^0.000868^0.999132^	.	KEGG:hsa:84166`KO:K22615	GO:0005813^cellular_component^centrosome`GO:0005737^cellular_component^cytoplasm`GO:0005829^cellular_component^cytosol`GO:0005634^cellular_component^nucleus`GO:0005524^molecular_function^ATP binding`GO:0000978^molecular_function^RNA polymerase II proximal promoter sequence-specific DNA binding`GO:0051607^biological_process^defense response to virus`GO:0045087^biological_process^innate immune resp…	constitutive
3_c0_g1	3_c0_g1_i11	NACHT	NLRC5_HUMAN^NLRC5_HUMAN^Q:94-442,H:219-569^25.648%ID^E:1.67e-17^RecName: Full=Protein NLRC5;^Eukaryota; Metazoa; Chordata; Craniata; Vertebrata; Euteleostomi; Mammalia; Eutheria; Euarchontoglires; Primates; Haplorrhini; Catarrhini; Hominidae; Homo	A0A1X7VQQ3	PF05729.12^NACHT^NACHT domain^98-250^E:1.6e-18	sigP:OTHER^0.000868^0.999132^	.	KEGG:hsa:84166`KO:K22615	GO:0005813^cellular_component^centrosome`GO:0005737^cellular_component^cytoplasm`GO:0005829^cellular_component^cytosol`GO:0005634^cellular_component^nucleus`GO:0005524^molecular_function^ATP binding`GO:0000978^molecular_function^RNA polymerase II proximal promoter sequence-specific DNA binding`GO:0051607^biological_process^defense response to virus`GO:0045087^biological_process^innate immune resp…	constitutive
53_c0_g1	53_c0_g1_i15	NACHT	NLR1A_MOUSE^NLR1A_MOUSE^Q:184-336,H:132-295^29.586%ID^E:8.66e-12^RecName: Full=NACHT, LRR and PYD domains-containing protein 1a;^Eukaryota; Metazoa; Chordata; Craniata; Vertebrata; Euteleostomi; Mammalia; Eutheria; Euarchontoglires; Glires; Rodentia; Myomorpha; Muroidea; Muridae; Murinae; Mus; Mus	A0A1X7UWT5	PF05729.12^NACHT^NACHT domain^186-340^E:4.3e-19	sigP:OTHER^0.002343^0.997657^	.	KEGG:mmu:195046`KO:K12798	GO:0061702^cellular_component^inflammasome complex`GO:0043025^cellular_component^neuronal cell body`GO:0005634^cellular_component^nucleus`GO:0032991^cellular_component^protein-containing complex`GO:0005524^molecular_function^ATP binding`GO:0019899^molecular_function^enzyme binding`GO:0097110^molecular_function^scaffold protein binding`GO:0006919^biological_process^activation of cysteine-type endo…	genotype-dependent
183_c0_g1	183_c0_g1_i7	NACHT	NAL10_MOUSE^NAL10_MOUSE^Q:339-650,H:144-460^30.183%ID^E:1.27e-23^RecName: Full=NACHT, LRR and PYD domains-containing protein 10;^Eukaryota; Metazoa; Chordata; Craniata; Vertebrata; Euteleostomi; Mammalia; Eutheria; Euarchontoglires; Glires; Rodentia; Myomorpha; Muroidea; Muridae; Murinae; Mus; Mus	A0A1X7TTB5	PF00531.22^Death^Death domain^201-270^E:3.7e-09`PF05729.12^NACHT^NACHT domain^356-506^E:2e-23	sigP:OTHER^0.000489^0.999511^	ExpAA=22.84^PredHel=1^Topology=i44-66o	KEGG:mmu:244202`KO:K22266	GO:0005737^cellular_component^cytoplasm`GO:0019897^cellular_component^extrinsic component of plasma membrane`GO:0005524^molecular_function^ATP binding`GO:0016887^molecular_function^ATPase activity`GO:0003924^molecular_function^GTPase activity`GO:0002250^biological_process^adaptive immune response`GO:0050832^biological_process^defense response to fungus`GO:0050829^biological_process^defense respon…	constitutive
183_c0_g1	183_c0_g1_i8	NACHT	NAL10_MOUSE^NAL10_MOUSE^Q:339-650,H:144-460^30.183%ID^E:9.4e-24^RecName: Full=NACHT, LRR and PYD domains-containing protein 10;^Eukaryota; Metazoa; Chordata; Craniata; Vertebrata; Euteleostomi; Mammalia; Eutheria; Euarchontoglires; Glires; Rodentia; Myomorpha; Muroidea; Muridae; Murinae; Mus; Mus	A0A1X7TTB5	PF00531.22^Death^Death domain^201-270^E:4.9e-09`PF05729.12^NACHT^NACHT domain^356-506^E:2.7e-23	sigP:OTHER^0.000489^0.999511^	ExpAA=22.33^PredHel=1^Topology=i44-66o	KEGG:mmu:244202`KO:K22266	GO:0005737^cellular_component^cytoplasm`GO:0019897^cellular_component^extrinsic component of plasma membrane`GO:0005524^molecular_function^ATP binding`GO:0016887^molecular_function^ATPase activity`GO:0003924^molecular_function^GTPase activity`GO:0002250^biological_process^adaptive immune response`GO:0050832^biological_process^defense response to fungus`GO:0050829^biological_process^defense respon…	constitutive
183_c0_g1	183_c0_g1_i12	NACHT	NAL10_MOUSE^NAL10_MOUSE^Q:339-650,H:144-460^30.183%ID^E:1.11e-23^RecName: Full=NACHT, LRR and PYD domains-containing protein 10;^Eukaryota; Metazoa; Chordata; Craniata; Vertebrata; Euteleostomi; Mammalia; Eutheria; Euarchontoglires; Glires; Rodentia; Myomorpha; Muroidea; Muridae; Murinae; Mus; Mus	A0A1X7TTB5	PF00531.22^Death^Death domain^201-270^E:4e-09`PF05729.12^NACHT^NACHT domain^356-506^E:2.1e-23	sigP:OTHER^0.000489^0.999511^	ExpAA=22.64^PredHel=1^Topology=i44-66o	KEGG:mmu:244202`KO:K22266	GO:0005737^cellular_component^cytoplasm`GO:0019897^cellular_component^extrinsic component of plasma membrane`GO:0005524^molecular_function^ATP binding`GO:0016887^molecular_function^ATPase activity`GO:0003924^molecular_function^GTPase activity`GO:0002250^biological_process^adaptive immune response`GO:0050832^biological_process^defense response to fungus`GO:0050829^biological_process^defense respon…	constitutive
183_c0_g1	183_c0_g1_i10	NACHT	NAL10_MOUSE^NAL10_MOUSE^Q:339-650,H:144-460^30.183%ID^E:2.46e-24^RecName: Full=NACHT, LRR and PYD domains-containing protein 10;^Eukaryota; Metazoa; Chordata; Craniata; Vertebrata; Euteleostomi; Mammalia; Eutheria; Euarchontoglires; Glires; Rodentia; Myomorpha; Muroidea; Muridae; Murinae; Mus; Mus	A0A1X7TTB5	PF00531.22^Death^Death domain^201-270^E:3.5e-09`PF05729.12^NACHT^NACHT domain^356-506^E:1.8e-23	sigP:OTHER^0.000489^0.999511^	ExpAA=23.29^PredHel=1^Topology=i44-66o	KEGG:mmu:244202`KO:K22266	GO:0005737^cellular_component^cytoplasm`GO:0019897^cellular_component^extrinsic component of plasma membrane`GO:0005524^molecular_function^ATP binding`GO:0016887^molecular_function^ATPase activity`GO:0003924^molecular_function^GTPase activity`GO:0002250^biological_process^adaptive immune response`GO:0050832^biological_process^defense response to fungus`GO:0050829^biological_process^defense respon…	constitutive
183_c0_g1	183_c0_g1_i11	NACHT	NAL10_MOUSE^NAL10_MOUSE^Q:339-650,H:144-460^30.183%ID^E:1.05e-23^RecName: Full=NACHT, LRR and PYD domains-containing protein 10;^Eukaryota; Metazoa; Chordata; Craniata; Vertebrata; Euteleostomi; Mammalia; Eutheria; Euarchontoglires; Glires; Rodentia; Myomorpha; Muroidea; Muridae; Murinae; Mus; Mus	A0A1X7TTB5	PF00531.22^Death^Death domain^201-270^E:4.9e-09`PF05729.12^NACHT^NACHT domain^356-506^E:2.7e-23	sigP:OTHER^0.000489^0.999511^	ExpAA=22.41^PredHel=1^Topology=i44-66o	KEGG:mmu:244202`KO:K22266	GO:0005737^cellular_component^cytoplasm`GO:0019897^cellular_component^extrinsic component of plasma membrane`GO:0005524^molecular_function^ATP binding`GO:0016887^molecular_function^ATPase activity`GO:0003924^molecular_function^GTPase activity`GO:0002250^biological_process^adaptive immune response`GO:0050832^biological_process^defense response to fungus`GO:0050829^biological_process^defense respon…	constitutive
189_c2_g1	189_c2_g1_i3	NACHT	NAL10_HUMAN^NAL10_HUMAN^Q:512-652,H:169-309^29.412%ID^E:2.71e-08^RecName: Full=NACHT, LRR and PYD domains-containing protein 10;^Eukaryota; Metazoa; Chordata; Craniata; Vertebrata; Euteleostomi; Mammalia; Eutheria; Euarchontoglires; Primates; Haplorrhini; Catarrhini; Hominidae; Homo	A0A1X7V3G5	PF05729.12^NACHT^NACHT domain^511-645^E:6.2e-18	sigP:OTHER^0.000719^0.999281^	.	KEGG:hsa:338322`KO:K22266	GO:0005737^cellular_component^cytoplasm`GO:0019897^cellular_component^extrinsic component of plasma membrane`GO:0005524^molecular_function^ATP binding`GO:0016887^molecular_function^ATPase activity`GO:0003924^molecular_function^GTPase activity`GO:0002250^biological_process^adaptive immune response`GO:0050832^biological_process^defense response to fungus`GO:0050829^biological_process^defense respon…	genotype-dependent
189_c2_g1	189_c2_g1_i9	NACHT	NAL10_HUMAN^NAL10_HUMAN^Q:507-647,H:169-309^29.412%ID^E:2.9e-08^RecName: Full=NACHT, LRR and PYD domains-containing protein 10;^Eukaryota; Metazoa; Chordata; Craniata; Vertebrata; Euteleostomi; Mammalia; Eutheria; Euarchontoglires; Primates; Haplorrhini; Catarrhini; Hominidae; Homo	A0A1X7V3G5	PF05729.12^NACHT^NACHT domain^506-640^E:6.1e-18	sigP:OTHER^0.000848^0.999152^	.	KEGG:hsa:338322`KO:K22266	GO:0005737^cellular_component^cytoplasm`GO:0019897^cellular_component^extrinsic component of plasma membrane`GO:0005524^molecular_function^ATP binding`GO:0016887^molecular_function^ATPase activity`GO:0003924^molecular_function^GTPase activity`GO:0002250^biological_process^adaptive immune response`GO:0050832^biological_process^defense response to fungus`GO:0050829^biological_process^defense respon…	genotype-dependent
189_c2_g1	189_c2_g1_i10	NACHT	NAL10_HUMAN^NAL10_HUMAN^Q:10-160,H:169-319^31.481%ID^E:2.02e-15^RecName: Full=NACHT, LRR and PYD domains-containing protein 10;^Eukaryota; Metazoa; Chordata; Craniata; Vertebrata; Euteleostomi; Mammalia; Eutheria; Euarchontoglires; Primates; Haplorrhini; Catarrhini; Hominidae; Homo	A0A1X7V3G5	PF05729.12^NACHT^NACHT domain^9-167^E:4.4e-24`PF00004.29^AAA^ATPase family associated with various cellular activities (AAA)^10-153^E:1.6e-05	sigP:OTHER^0.000775^0.999225^	.	KEGG:hsa:338322`KO:K22266	GO:0005737^cellular_component^cytoplasm`GO:0019897^cellular_component^extrinsic component of plasma membrane`GO:0005524^molecular_function^ATP binding`GO:0016887^molecular_function^ATPase activity`GO:0003924^molecular_function^GTPase activity`GO:0002250^biological_process^adaptive immune response`GO:0050832^biological_process^defense response to fungus`GO:0050829^biological_process^defense respon…	genotype-dependent
189_c2_g1	189_c2_g1_i11	NACHT	NAL10_HUMAN^NAL10_HUMAN^Q:10-160,H:169-319^29.012%ID^E:8.14e-13^RecName: Full=NACHT, LRR and PYD domains-containing protein 10;^Eukaryota; Metazoa; Chordata; Craniata; Vertebrata; Euteleostomi; Mammalia; Eutheria; Euarchontoglires; Primates; Haplorrhini; Catarrhini; Hominidae; Homo	A0A1X7V3G5	PF05729.12^NACHT^NACHT domain^9-167^E:1.8e-21`PF00004.29^AAA^ATPase family associated with various cellular activities (AAA)^10-153^E:3.6e-05	sigP:OTHER^0.000775^0.999225^	.	KEGG:hsa:338322`KO:K22266	GO:0005737^cellular_component^cytoplasm`GO:0019897^cellular_component^extrinsic component of plasma membrane`GO:0005524^molecular_function^ATP binding`GO:0016887^molecular_function^ATPase activity`GO:0003924^molecular_function^GTPase activity`GO:0002250^biological_process^adaptive immune response`GO:0050832^biological_process^defense response to fungus`GO:0050829^biological_process^defense respon…	genotype-dependent
189_c2_g1	189_c2_g1_i12	NACHT	NAL10_HUMAN^NAL10_HUMAN^Q:10-160,H:169-319^30.247%ID^E:7.29e-14^RecName: Full=NACHT, LRR and PYD domains-containing protein 10;^Eukaryota; Metazoa; Chordata; Craniata; Vertebrata; Euteleostomi; Mammalia; Eutheria; Euarchontoglires; Primates; Haplorrhini; Catarrhini; Hominidae; Homo	A0A1X7V3G5	PF05729.12^NACHT^NACHT domain^9-167^E:3.7e-22`PF00004.29^AAA^ATPase family associated with various cellular activities (AAA)^10-153^E:3.6e-05	sigP:OTHER^0.000775^0.999225^	.	KEGG:hsa:338322`KO:K22266	GO:0005737^cellular_component^cytoplasm`GO:0019897^cellular_component^extrinsic component of plasma membrane`GO:0005524^molecular_function^ATP binding`GO:0016887^molecular_function^ATPase activity`GO:0003924^molecular_function^GTPase activity`GO:0002250^biological_process^adaptive immune response`GO:0050832^biological_process^defense response to fungus`GO:0050829^biological_process^defense respon…	genotype-dependent
189_c2_g1	189_c2_g1_i13	NACHT	NAL12_HUMAN^NAL12_HUMAN^Q:408-604,H:119-299^25.126%ID^E:9.66e-06^RecName: Full=NACHT, LRR and PYD domains-containing protein 12;^Eukaryota; Metazoa; Chordata; Craniata; Vertebrata; Euteleostomi; Mammalia; Eutheria; Euarchontoglires; Primates; Haplorrhini; Catarrhini; Hominidae; Homo	A0A1X7V3G5	PF05729.12^NACHT^NACHT domain^511-605^E:3.1e-12	sigP:OTHER^0.000719^0.999281^	.	KEGG:hsa:91662`KO:K20865	GO:0005737^cellular_component^cytoplasm`GO:0005524^molecular_function^ATP binding`GO:0008656^molecular_function^cysteine-type endopeptidase activator activity involved in apoptotic process`GO:0006919^biological_process^activation of cysteine-type endopeptidase activity involved in apoptotic process`GO:0071345^biological_process^cellular response to cytokine stimulus`GO:0036336^biological_process^…	genotype-dependent
189_c2_g1	189_c2_g1_i14	NACHT	.	A0A1X7V3G5	PF05729.12^NACHT^NACHT domain^257-351^E:1.2e-12	sigP:OTHER^0.001157^0.998843^	.	KEGG:hsa:91662`KO:K20865	.	genotype-dependent
343_c0_g1	343_c0_g1_i5	NACHT	NAL10_MOUSE^NAL10_MOUSE^Q:131-345,H:165-378^29.545%ID^E:1.35e-15^RecName: Full=NACHT, LRR and PYD domains-containing protein 10;^Eukaryota; Metazoa; Chordata; Craniata; Vertebrata; Euteleostomi; Mammalia; Eutheria; Euarchontoglires; Glires; Rodentia; Myomorpha; Muroidea; Muridae; Murinae; Mus; Mus	A0A1X7URK9	PF05729.12^NACHT^NACHT domain^130-286^E:9e-22	sigP:OTHER^0.001255^0.998745^	.	KEGG:mmu:244202`KO:K22266	GO:0005737^cellular_component^cytoplasm`GO:0019897^cellular_component^extrinsic component of plasma membrane`GO:0005524^molecular_function^ATP binding`GO:0016887^molecular_function^ATPase activity`GO:0003924^molecular_function^GTPase activity`GO:0002250^biological_process^adaptive immune response`GO:0050832^biological_process^defense response to fungus`GO:0050829^biological_process^defense respon…	constitutive
343_c0_g1	343_c0_g1_i1	NACHT	NLRC3_HUMAN^NLRC3_HUMAN^Q:71-772,H:139-841^23.087%ID^E:8.59e-20^RecName: Full=NLR family CARD domain-containing protein 3;^Eukaryota; Metazoa; Chordata; Craniata; Vertebrata; Euteleostomi; Mammalia; Eutheria; Euarchontoglires; Primates; Haplorrhini; Catarrhini; Hominidae; Homo`NLRC3_HUMAN^NLRC3_HUMAN^Q:650-765,H:917-1031^37.069%ID^E:1.41e-08^RecName: Full=NLR family CARD domain-containing protein…	A0A1X7URK9	PF05729.12^NACHT^NACHT domain^72-228^E:3.3e-22`PF13516.6^LRR_6^Leucine Rich repeat^592-614^E:8000`PF13516.6^LRR_6^Leucine Rich repeat^653-664^E:36`PF13516.6^LRR_6^Leucine Rich repeat^678-700^E:0.072`PF13516.6^LRR_6^Leucine Rich repeat^706-728^E:1.5`PF13516.6^LRR_6^Leucine Rich repeat^734-754^E:11	sigP:OTHER^0.000828^0.999172^	.	KEGG:hsa:197358`KO:K22614	GO:0005737^cellular_component^cytoplasm`GO:0005829^cellular_component^cytosol`GO:0005815^cellular_component^microtubule organizing center`GO:0048471^cellular_component^perinuclear region of cytoplasm`GO:0005524^molecular_function^ATP binding`GO:0036312^molecular_function^phosphatidylinositol 3-kinase regulatory subunit binding`GO:0007249^biological_process^I-kappaB kinase/NF-kappaB signaling`GO:0…	constitutive
343_c0_g1	343_c0_g1_i3	NACHT	NALP5_MOUSE^NALP5_MOUSE^Q:128-247,H:242-373^27.612%ID^E:1.39e-09^RecName: Full=NACHT, LRR and PYD domains-containing protein 5;^Eukaryota; Metazoa; Chordata; Craniata; Vertebrata; Euteleostomi; Mammalia; Eutheria; Euarchontoglires; Glires; Rodentia; Myomorpha; Muroidea; Muridae; Murinae; Mus; Mus	A0A1X7URK9	PF05729.12^NACHT^NACHT domain^131-247^E:5.3e-16	sigP:OTHER^0.001255^0.998745^	.	KEGG:mmu:23968`KO:K22626	GO:0045179^cellular_component^apical cortex`GO:0005938^cellular_component^cell cortex`GO:0005737^cellular_component^cytoplasm`GO:0005829^cellular_component^cytosol`GO:0005739^cellular_component^mitochondrion`GO:0005730^cellular_component^nucleolus`GO:0032991^cellular_component^protein-containing complex`GO:0005524^molecular_function^ATP binding`GO:0009887^biological_process^animal organ morphogen…	constitutive
343_c0_g1	343_c0_g1_i8	NACHT	NAL10_MOUSE^NAL10_MOUSE^Q:111-345,H:143-378^29.63%ID^E:9.87e-16^RecName: Full=NACHT, LRR and PYD domains-containing protein 10;^Eukaryota; Metazoa; Chordata; Craniata; Vertebrata; Euteleostomi; Mammalia; Eutheria; Euarchontoglires; Glires; Rodentia; Myomorpha; Muroidea; Muridae; Murinae; Mus; Mus	A0A1X7URK9	PF05729.12^NACHT^NACHT domain^130-286^E:1.1e-22	sigP:OTHER^0.001255^0.998745^	.	KEGG:mmu:244202`KO:K22266	GO:0005737^cellular_component^cytoplasm`GO:0019897^cellular_component^extrinsic component of plasma membrane`GO:0005524^molecular_function^ATP binding`GO:0016887^molecular_function^ATPase activity`GO:0003924^molecular_function^GTPase activity`GO:0002250^biological_process^adaptive immune response`GO:0050832^biological_process^defense response to fungus`GO:0050829^biological_process^defense respon…	constitutive
343_c0_g1	343_c0_g1_i9	NACHT	NAL10_MOUSE^NAL10_MOUSE^Q:130-345,H:164-378^30.631%ID^E:9.82e-16^RecName: Full=NACHT, LRR and PYD domains-containing protein 10;^Eukaryota; Metazoa; Chordata; Craniata; Vertebrata; Euteleostomi; Mammalia; Eutheria; Euarchontoglires; Glires; Rodentia; Myomorpha; Muroidea; Muridae; Murinae; Mus; Mus	A0A1X7URK9	PF05729.12^NACHT^NACHT domain^130-286^E:1.8e-22	sigP:OTHER^0.001255^0.998745^	.	KEGG:mmu:244202`KO:K22266	GO:0005737^cellular_component^cytoplasm`GO:0019897^cellular_component^extrinsic component of plasma membrane`GO:0005524^molecular_function^ATP binding`GO:0016887^molecular_function^ATPase activity`GO:0003924^molecular_function^GTPase activity`GO:0002250^biological_process^adaptive immune response`GO:0050832^biological_process^defense response to fungus`GO:0050829^biological_process^defense respon…	constitutive
343_c0_g1	343_c0_g1_i23	NACHT	NAL10_MOUSE^NAL10_MOUSE^Q:73-287,H:165-378^29.412%ID^E:5.55e-15^RecName: Full=NACHT, LRR and PYD domains-containing protein 10;^Eukaryota; Metazoa; Chordata; Craniata; Vertebrata; Euteleostomi; Mammalia; Eutheria; Euarchontoglires; Glires; Rodentia; Myomorpha; Muroidea; Muridae; Murinae; Mus; Mus	A0A1X7URK9	PF05729.12^NACHT^NACHT domain^72-228^E:3.8e-22	sigP:OTHER^0.000847^0.999153^	.	KEGG:mmu:244202`KO:K22266	GO:0005737^cellular_component^cytoplasm`GO:0019897^cellular_component^extrinsic component of plasma membrane`GO:0005524^molecular_function^ATP binding`GO:0016887^molecular_function^ATPase activity`GO:0003924^molecular_function^GTPase activity`GO:0002250^biological_process^adaptive immune response`GO:0050832^biological_process^defense response to fungus`GO:0050829^biological_process^defense respon…	constitutive
343_c0_g1	343_c0_g1_i20	NACHT	NLRC3_HUMAN^NLRC3_HUMAN^Q:128-830,H:138-841^23.435%ID^E:1.92e-18^RecName: Full=NLR family CARD domain-containing protein 3;^Eukaryota; Metazoa; Chordata; Craniata; Vertebrata; Euteleostomi; Mammalia; Eutheria; Euarchontoglires; Primates; Haplorrhini; Catarrhini; Hominidae; Homo`NLRC3_HUMAN^NLRC3_HUMAN^Q:708-823,H:917-1031^37.069%ID^E:1.85e-08^RecName: Full=NLR family CARD domain-containing protei…	A0A1X7URK9	PF05729.12^NACHT^NACHT domain^131-286^E:1e-20`PF13516.6^LRR_6^Leucine Rich repeat^650-672^E:8700`PF13516.6^LRR_6^Leucine Rich repeat^711-722^E:39`PF13516.6^LRR_6^Leucine Rich repeat^736-758^E:0.078`PF13516.6^LRR_6^Leucine Rich repeat^764-786^E:1.6`PF13516.6^LRR_6^Leucine Rich repeat^792-812^E:12	sigP:OTHER^0.001255^0.998745^	.	KEGG:hsa:197358`KO:K22614	GO:0005737^cellular_component^cytoplasm`GO:0005829^cellular_component^cytosol`GO:0005815^cellular_component^microtubule organizing center`GO:0048471^cellular_component^perinuclear region of cytoplasm`GO:0005524^molecular_function^ATP binding`GO:0036312^molecular_function^phosphatidylinositol 3-kinase regulatory subunit binding`GO:0007249^biological_process^I-kappaB kinase/NF-kappaB signaling`GO:0…	constitutive
343_c0_g1	343_c0_g1_i18	NACHT	NALP5_MOUSE^NALP5_MOUSE^Q:128-247,H:242-373^27.612%ID^E:1.29e-09^RecName: Full=NACHT, LRR and PYD domains-containing protein 5;^Eukaryota; Metazoa; Chordata; Craniata; Vertebrata; Euteleostomi; Mammalia; Eutheria; Euarchontoglires; Glires; Rodentia; Myomorpha; Muroidea; Muridae; Murinae; Mus; Mus	A0A1X7URK9	PF05729.12^NACHT^NACHT domain^131-247^E:5.3e-16	sigP:OTHER^0.001255^0.998745^	.	KEGG:mmu:23968`KO:K22626	GO:0045179^cellular_component^apical cortex`GO:0005938^cellular_component^cell cortex`GO:0005737^cellular_component^cytoplasm`GO:0005829^cellular_component^cytosol`GO:0005739^cellular_component^mitochondrion`GO:0005730^cellular_component^nucleolus`GO:0032991^cellular_component^protein-containing complex`GO:0005524^molecular_function^ATP binding`GO:0009887^biological_process^animal organ morphogen…	constitutive
343_c0_g1	343_c0_g1_i19	NACHT	NLRC3_HUMAN^NLRC3_HUMAN^Q:128-830,H:138-841^23.6%ID^E:1.73e-19^RecName: Full=NLR family CARD domain-containing protein 3;^Eukaryota; Metazoa; Chordata; Craniata; Vertebrata; Euteleostomi; Mammalia; Eutheria; Euarchontoglires; Primates; Haplorrhini; Catarrhini; Hominidae; Homo`NLRC3_HUMAN^NLRC3_HUMAN^Q:708-823,H:917-1031^37.931%ID^E:3.38e-09^RecName: Full=NLR family CARD domain-containing protein …	A0A1X7URK9	PF05729.12^NACHT^NACHT domain^131-286^E:1e-20`PF13516.6^LRR_6^Leucine Rich repeat^650-672^E:8700`PF13516.6^LRR_6^Leucine Rich repeat^711-722^E:39`PF13516.6^LRR_6^Leucine Rich repeat^736-758^E:0.078`PF13516.6^LRR_6^Leucine Rich repeat^764-786^E:0.1`PF13516.6^LRR_6^Leucine Rich repeat^792-812^E:0.21	sigP:OTHER^0.001255^0.998745^	.	KEGG:hsa:197358`KO:K22614	GO:0005737^cellular_component^cytoplasm`GO:0005829^cellular_component^cytosol`GO:0005815^cellular_component^microtubule organizing center`GO:0048471^cellular_component^perinuclear region of cytoplasm`GO:0005524^molecular_function^ATP binding`GO:0036312^molecular_function^phosphatidylinositol 3-kinase regulatory subunit binding`GO:0007249^biological_process^I-kappaB kinase/NF-kappaB signaling`GO:0…	constitutive
343_c0_g1	343_c0_g1_i17	NACHT	NLRP3_MOUSE^NLRP3_MOUSE^Q:48-198,H:191-356^27.976%ID^E:2.09e-11^RecName: Full=NACHT, LRR and PYD domains-containing protein 3;^Eukaryota; Metazoa; Chordata; Craniata; Vertebrata; Euteleostomi; Mammalia; Eutheria; Euarchontoglires; Glires; Rodentia; Myomorpha; Muroidea; Muridae; Murinae; Mus; Mus	A0A1X7URK9	PF05729.12^NACHT^NACHT domain^72-200^E:2.3e-19	sigP:OTHER^0.000886^0.999114^	.	KEGG:mmu:216799`KO:K12800	GO:0005737^cellular_component^cytoplasm`GO:0005829^cellular_component^cytosol`GO:0005783^cellular_component^endoplasmic reticulum`GO:0005576^cellular_component^extracellular region`GO:0000139^cellular_component^Golgi membrane`GO:0072559^cellular_component^NLRP3 inflammasome complex`GO:0005634^cellular_component^nucleus`GO:0005524^molecular_function^ATP binding`GO:0042802^molecular_function^identi…	constitutive
343_c0_g1	343_c0_g1_i15	NACHT	NAL10_MOUSE^NAL10_MOUSE^Q:53-287,H:143-378^30.041%ID^E:7.34e-16^RecName: Full=NACHT, LRR and PYD domains-containing protein 10;^Eukaryota; Metazoa; Chordata; Craniata; Vertebrata; Euteleostomi; Mammalia; Eutheria; Euarchontoglires; Glires; Rodentia; Myomorpha; Muroidea; Muridae; Murinae; Mus; Mus	A0A1X7URK9	PF05729.12^NACHT^NACHT domain^72-228^E:1.2e-22	sigP:OTHER^0.000884^0.999116^	.	KEGG:mmu:244202`KO:K22266	GO:0005737^cellular_component^cytoplasm`GO:0019897^cellular_component^extrinsic component of plasma membrane`GO:0005524^molecular_function^ATP binding`GO:0016887^molecular_function^ATPase activity`GO:0003924^molecular_function^GTPase activity`GO:0002250^biological_process^adaptive immune response`GO:0050832^biological_process^defense response to fungus`GO:0050829^biological_process^defense respon…	constitutive
343_c0_g1	343_c0_g1_i12	NACHT	NLRC3_MOUSE^NLRC3_MOUSE^Q:129-470,H:138-494^24.194%ID^E:1.13e-15^RecName: Full=Protein NLRC3;^Eukaryota; Metazoa; Chordata; Craniata; Vertebrata; Euteleostomi; Mammalia; Eutheria; Euarchontoglires; Glires; Rodentia; Myomorpha; Muroidea; Muridae; Murinae; Mus; Mus	A0A1X7URK9	PF05729.12^NACHT^NACHT domain^130-286^E:3.8e-23	sigP:OTHER^0.001255^0.998745^	.	KEGG:mmu:268857	GO:0005737^cellular_component^cytoplasm`GO:0005829^cellular_component^cytosol`GO:0005815^cellular_component^microtubule organizing center`GO:0048471^cellular_component^perinuclear region of cytoplasm`GO:0005524^molecular_function^ATP binding`GO:0036312^molecular_function^phosphatidylinositol 3-kinase regulatory subunit binding`GO:0007249^biological_process^I-kappaB kinase/NF-kappaB signaling`GO:0…	constitutive
555_c0_g1	555_c0_g1_i4	NACHT	NOD1_MOUSE^NOD1_MOUSE^Q:305-957,H:198-936^22.552%ID^E:3.33e-18^RecName: Full=Nucleotide-binding oligomerization domain-containing protein 1;^Eukaryota; Metazoa; Chordata; Craniata; Vertebrata; Euteleostomi; Mammalia; Eutheria; Euarchontoglires; Glires; Rodentia; Myomorpha; Muroidea; Muridae; Murinae; Mus; Mus	A0A1X7VTT4	PF05729.12^NACHT^NACHT domain^304-459^E:7.9e-20`PF13516.6^LRR_6^Leucine Rich repeat^748-765^E:0.31`PF13516.6^LRR_6^Leucine Rich repeat^805-818^E:1400`PF13516.6^LRR_6^Leucine Rich repeat^833-846^E:1700`PF13516.6^LRR_6^Leucine Rich repeat^862-878^E:17`PF13516.6^LRR_6^Leucine Rich repeat^888-906^E:2200`PF13516.6^LRR_6^Leucine Rich repeat^917-935^E:15`PF13516.6^LRR_6^Leucine Rich repeat^945-966^E:0.0…	sigP:OTHER^0.001320^0.998680^	.	KEGG:mmu:107607`KO:K08727	GO:0016324^cellular_component^apical plasma membrane`GO:0016323^cellular_component^basolateral plasma membrane`GO:0005737^cellular_component^cytoplasm`GO:0005524^molecular_function^ATP binding`GO:0050700^molecular_function^CARD domain binding`GO:0042802^molecular_function^identical protein binding`GO:0042803^molecular_function^protein homodimerization activity`GO:0044877^molecular_function^protei…	constitutive
555_c0_g1	555_c0_g1_i3	NACHT	NOD1_MOUSE^NOD1_MOUSE^Q:305-957,H:198-936^22.552%ID^E:3.33e-18^RecName: Full=Nucleotide-binding oligomerization domain-containing protein 1;^Eukaryota; Metazoa; Chordata; Craniata; Vertebrata; Euteleostomi; Mammalia; Eutheria; Euarchontoglires; Glires; Rodentia; Myomorpha; Muroidea; Muridae; Murinae; Mus; Mus	A0A1X7VTT4	PF05729.12^NACHT^NACHT domain^304-459^E:7.9e-20`PF13516.6^LRR_6^Leucine Rich repeat^748-765^E:0.31`PF13516.6^LRR_6^Leucine Rich repeat^805-818^E:1400`PF13516.6^LRR_6^Leucine Rich repeat^833-846^E:1700`PF13516.6^LRR_6^Leucine Rich repeat^862-878^E:17`PF13516.6^LRR_6^Leucine Rich repeat^888-906^E:2200`PF13516.6^LRR_6^Leucine Rich repeat^917-935^E:15`PF13516.6^LRR_6^Leucine Rich repeat^945-966^E:0.0…	sigP:OTHER^0.001320^0.998680^	.	KEGG:mmu:107607`KO:K08727	GO:0016324^cellular_component^apical plasma membrane`GO:0016323^cellular_component^basolateral plasma membrane`GO:0005737^cellular_component^cytoplasm`GO:0005524^molecular_function^ATP binding`GO:0050700^molecular_function^CARD domain binding`GO:0042802^molecular_function^identical protein binding`GO:0042803^molecular_function^protein homodimerization activity`GO:0044877^molecular_function^protei…	constitutive
555_c0_g1	555_c0_g1_i10	NACHT	NOD1_MOUSE^NOD1_MOUSE^Q:305-957,H:198-936^22.552%ID^E:3.33e-18^RecName: Full=Nucleotide-binding oligomerization domain-containing protein 1;^Eukaryota; Metazoa; Chordata; Craniata; Vertebrata; Euteleostomi; Mammalia; Eutheria; Euarchontoglires; Glires; Rodentia; Myomorpha; Muroidea; Muridae; Murinae; Mus; Mus	A0A1X7VTT4	PF05729.12^NACHT^NACHT domain^304-459^E:7.9e-20`PF13516.6^LRR_6^Leucine Rich repeat^748-765^E:0.31`PF13516.6^LRR_6^Leucine Rich repeat^805-818^E:1400`PF13516.6^LRR_6^Leucine Rich repeat^833-846^E:1700`PF13516.6^LRR_6^Leucine Rich repeat^862-878^E:17`PF13516.6^LRR_6^Leucine Rich repeat^888-906^E:2200`PF13516.6^LRR_6^Leucine Rich repeat^917-935^E:15`PF13516.6^LRR_6^Leucine Rich repeat^945-966^E:0.0…	sigP:OTHER^0.001320^0.998680^	.	KEGG:mmu:107607`KO:K08727	GO:0016324^cellular_component^apical plasma membrane`GO:0016323^cellular_component^basolateral plasma membrane`GO:0005737^cellular_component^cytoplasm`GO:0005524^molecular_function^ATP binding`GO:0050700^molecular_function^CARD domain binding`GO:0042802^molecular_function^identical protein binding`GO:0042803^molecular_function^protein homodimerization activity`GO:0044877^molecular_function^protei…	constitutive
749_c0_g1	749_c0_g1_i4	NACHT	NLRP3_MACMU^NLRP3_MACMU^Q:346-636,H:222-531^27.302%ID^E:5.3e-22^RecName: Full=NACHT, LRR and PYD domains-containing protein 3;^Eukaryota; Metazoa; Chordata; Craniata; Vertebrata; Euteleostomi; Mammalia; Eutheria; Euarchontoglires; Primates; Haplorrhini; Catarrhini; Cercopithecidae; Cercopithecinae; Macaca	A0A1X7U9X7	PF05729.12^NACHT^NACHT domain^346-496^E:1.7e-21	sigP:OTHER^0.000481^0.999519^	ExpAA=63.68^PredHel=3^Topology=i41-63o68-87i113-135o	KEGG:mcc:701278`KO:K12800	GO:0005737^cellular_component^cytoplasm`GO:0005783^cellular_component^endoplasmic reticulum`GO:0005576^cellular_component^extracellular region`GO:0072559^cellular_component^NLRP3 inflammasome complex`GO:0005634^cellular_component^nucleus`GO:0005524^molecular_function^ATP binding`GO:0043565^molecular_function^sequence-specific DNA binding`GO:0008134^molecular_function^transcription factor binding`…	constitutive
749_c0_g1	749_c0_g1_i5	NACHT	NLRP3_MACMU^NLRP3_MACMU^Q:243-593,H:163-533^25.132%ID^E:1.58e-20^RecName: Full=NACHT, LRR and PYD domains-containing protein 3;^Eukaryota; Metazoa; Chordata; Craniata; Vertebrata; Euteleostomi; Mammalia; Eutheria; Euarchontoglires; Primates; Haplorrhini; Catarrhini; Cercopithecidae; Cercopithecinae; Macaca	A0A1X7U9X7	PF05729.12^NACHT^NACHT domain^306-451^E:1.7e-17	sigP:OTHER^0.297964^0.702036^	ExpAA=52.64^PredHel=3^Topology=i21-43o47-64i71-93o	KEGG:mcc:701278`KO:K12800	GO:0005737^cellular_component^cytoplasm`GO:0005783^cellular_component^endoplasmic reticulum`GO:0005576^cellular_component^extracellular region`GO:0072559^cellular_component^NLRP3 inflammasome complex`GO:0005634^cellular_component^nucleus`GO:0005524^molecular_function^ATP binding`GO:0043565^molecular_function^sequence-specific DNA binding`GO:0008134^molecular_function^transcription factor binding`…	constitutive
749_c0_g1	749_c0_g1_i6	NACHT	NLRP3_HUMAN^NLRP3_HUMAN^Q:243-618,H:163-553^24.938%ID^E:2.66e-22^RecName: Full=NACHT, LRR and PYD domains-containing protein 3;^Eukaryota; Metazoa; Chordata; Craniata; Vertebrata; Euteleostomi; Mammalia; Eutheria; Euarchontoglires; Primates; Haplorrhini; Catarrhini; Hominidae; Homo	A0A1X7U9X7	PF05729.12^NACHT^NACHT domain^306-451^E:5.1e-19	sigP:OTHER^0.297964^0.702036^	ExpAA=52.70^PredHel=3^Topology=i21-43o47-64i71-93o	KEGG:hsa:114548`KO:K12800	GO:0005737^cellular_component^cytoplasm`GO:0005829^cellular_component^cytosol`GO:0005783^cellular_component^endoplasmic reticulum`GO:0005576^cellular_component^extracellular region`GO:0000139^cellular_component^Golgi membrane`GO:0072559^cellular_component^NLRP3 inflammasome complex`GO:0005634^cellular_component^nucleus`GO:0005524^molecular_function^ATP binding`GO:0042802^molecular_function^identi…	constitutive
749_c0_g1	749_c0_g1_i7	NACHT	NLRP3_MACMU^NLRP3_MACMU^Q:284-634,H:163-531^25.661%ID^E:3.95e-21^RecName: Full=NACHT, LRR and PYD domains-containing protein 3;^Eukaryota; Metazoa; Chordata; Craniata; Vertebrata; Euteleostomi; Mammalia; Eutheria; Euarchontoglires; Primates; Haplorrhini; Catarrhini; Cercopithecidae; Cercopithecinae; Macaca	A0A1X7U9X7	PF05729.12^NACHT^NACHT domain^344-494^E:1.3e-20	sigP:OTHER^0.000481^0.999519^	ExpAA=63.70^PredHel=3^Topology=i41-63o68-87i113-135o	KEGG:mcc:701278`KO:K12800	GO:0005737^cellular_component^cytoplasm`GO:0005783^cellular_component^endoplasmic reticulum`GO:0005576^cellular_component^extracellular region`GO:0072559^cellular_component^NLRP3 inflammasome complex`GO:0005634^cellular_component^nucleus`GO:0005524^molecular_function^ATP binding`GO:0043565^molecular_function^sequence-specific DNA binding`GO:0008134^molecular_function^transcription factor binding`…	constitutive
749_c0_g1	749_c0_g1_i2	NACHT	NLRP3_HUMAN^NLRP3_HUMAN^Q:286-663,H:163-553^24.938%ID^E:2.46e-20^RecName: Full=NACHT, LRR and PYD domains-containing protein 3;^Eukaryota; Metazoa; Chordata; Craniata; Vertebrata; Euteleostomi; Mammalia; Eutheria; Euarchontoglires; Primates; Haplorrhini; Catarrhini; Hominidae; Homo	A0A1X7U9X7	PF05729.12^NACHT^NACHT domain^346-496^E:3.4e-20	sigP:OTHER^0.000481^0.999519^	ExpAA=63.62^PredHel=3^Topology=i41-63o68-87i113-135o	KEGG:hsa:114548`KO:K12800	GO:0005737^cellular_component^cytoplasm`GO:0005829^cellular_component^cytosol`GO:0005783^cellular_component^endoplasmic reticulum`GO:0005576^cellular_component^extracellular region`GO:0000139^cellular_component^Golgi membrane`GO:0072559^cellular_component^NLRP3 inflammasome complex`GO:0005634^cellular_component^nucleus`GO:0005524^molecular_function^ATP binding`GO:0042802^molecular_function^identi…	constitutive
749_c0_g1	749_c0_g1_i3	NACHT	NLRP3_HUMAN^NLRP3_HUMAN^Q:286-663,H:163-553^25.185%ID^E:1.33e-21^RecName: Full=NACHT, LRR and PYD domains-containing protein 3;^Eukaryota; Metazoa; Chordata; Craniata; Vertebrata; Euteleostomi; Mammalia; Eutheria; Euarchontoglires; Primates; Haplorrhini; Catarrhini; Hominidae; Homo	A0A1X7U9X7	PF05729.12^NACHT^NACHT domain^346-496^E:1.6e-20	sigP:OTHER^0.000481^0.999519^	ExpAA=63.75^PredHel=3^Topology=i41-63o68-87i113-135o	KEGG:hsa:114548`KO:K12800	GO:0005737^cellular_component^cytoplasm`GO:0005829^cellular_component^cytosol`GO:0005783^cellular_component^endoplasmic reticulum`GO:0005576^cellular_component^extracellular region`GO:0000139^cellular_component^Golgi membrane`GO:0072559^cellular_component^NLRP3 inflammasome complex`GO:0005634^cellular_component^nucleus`GO:0005524^molecular_function^ATP binding`GO:0042802^molecular_function^identi…	constitutive
749_c0_g1	749_c0_g1_i8	NACHT	NLRP3_HUMAN^NLRP3_HUMAN^Q:346-663,H:222-553^26.316%ID^E:7.99e-21^RecName: Full=NACHT, LRR and PYD domains-containing protein 3;^Eukaryota; Metazoa; Chordata; Craniata; Vertebrata; Euteleostomi; Mammalia; Eutheria; Euarchontoglires; Primates; Haplorrhini; Catarrhini; Hominidae; Homo	A0A1X7U9X7	PF05729.12^NACHT^NACHT domain^346-496^E:4.3e-21	sigP:OTHER^0.000481^0.999519^	ExpAA=63.62^PredHel=3^Topology=i41-63o68-87i113-135o	KEGG:hsa:114548`KO:K12800	GO:0005737^cellular_component^cytoplasm`GO:0005829^cellular_component^cytosol`GO:0005783^cellular_component^endoplasmic reticulum`GO:0005576^cellular_component^extracellular region`GO:0000139^cellular_component^Golgi membrane`GO:0072559^cellular_component^NLRP3 inflammasome complex`GO:0005634^cellular_component^nucleus`GO:0005524^molecular_function^ATP binding`GO:0042802^molecular_function^identi…	constitutive
749_c0_g1	749_c0_g1_i9	NACHT	NLRP3_HUMAN^NLRP3_HUMAN^Q:243-619,H:163-553^24.19%ID^E:4.63e-21^RecName: Full=NACHT, LRR and PYD domains-containing protein 3;^Eukaryota; Metazoa; Chordata; Craniata; Vertebrata; Euteleostomi; Mammalia; Eutheria; Euarchontoglires; Primates; Haplorrhini; Catarrhini; Hominidae; Homo	A0A1X7U9X7	PF05729.12^NACHT^NACHT domain^306-450^E:1.9e-18	sigP:OTHER^0.297964^0.702036^	ExpAA=53.04^PredHel=3^Topology=i21-43o47-64i71-93o	KEGG:hsa:114548`KO:K12800	GO:0005737^cellular_component^cytoplasm`GO:0005829^cellular_component^cytosol`GO:0005783^cellular_component^endoplasmic reticulum`GO:0005576^cellular_component^extracellular region`GO:0000139^cellular_component^Golgi membrane`GO:0072559^cellular_component^NLRP3 inflammasome complex`GO:0005634^cellular_component^nucleus`GO:0005524^molecular_function^ATP binding`GO:0042802^molecular_function^identi…	constitutive
749_c0_g1	749_c0_g1_i10	NACHT	NLRP3_MACMU^NLRP3_MACMU^Q:240-590,H:163-531^25.661%ID^E:6.55e-22^RecName: Full=NACHT, LRR and PYD domains-containing protein 3;^Eukaryota; Metazoa; Chordata; Craniata; Vertebrata; Euteleostomi; Mammalia; Eutheria; Euarchontoglires; Primates; Haplorrhini; Catarrhini; Cercopithecidae; Cercopithecinae; Macaca	A0A1X7U9X7	PF05729.12^NACHT^NACHT domain^300-450^E:1.5e-21	sigP:OTHER^0.297964^0.702036^	ExpAA=52.07^PredHel=3^Topology=i21-43o47-64i71-93o	KEGG:mcc:701278`KO:K12800	GO:0005737^cellular_component^cytoplasm`GO:0005783^cellular_component^endoplasmic reticulum`GO:0005576^cellular_component^extracellular region`GO:0072559^cellular_component^NLRP3 inflammasome complex`GO:0005634^cellular_component^nucleus`GO:0005524^molecular_function^ATP binding`GO:0043565^molecular_function^sequence-specific DNA binding`GO:0008134^molecular_function^transcription factor binding`…	constitutive
823_c0_g1	823_c0_g1_i3	NACHT	.	A0A1X7UX77	PF00931.22^NB-ARC^NB-ARC domain^147-362^E:1.7e-05`PF05729.12^NACHT^NACHT domain^165-299^E:1.8e-06`PF01695.17^IstB_IS21^IstB-like ATP binding protein^167-205^E:2.2e-06`PF00004.29^AAA^ATPase family associated with various cellular activities (AAA)^169-276^E:3.9e-07	sigP:OTHER^0.000229^0.999771^	ExpAA=21.75^PredHel=1^Topology=i102-124o	.	.	constitutive
1164_c7_g1	1164_c7_g1_i13	NACHT	NAL12_HUMAN^NAL12_HUMAN^Q:1-141,H:284-443^30.435%ID^E:2.7e-12^RecName: Full=NACHT, LRR and PYD domains-containing protein 12;^Eukaryota; Metazoa; Chordata; Craniata; Vertebrata; Euteleostomi; Mammalia; Eutheria; Euarchontoglires; Primates; Haplorrhini; Catarrhini; Hominidae; Homo	A0A1X7V9Y5	PF05729.12^NACHT^NACHT domain^6-82^E:2.2e-09	sigP:OTHER^0.005718^0.994282^	.	KEGG:hsa:91662`KO:K20865	GO:0005737^cellular_component^cytoplasm`GO:0005524^molecular_function^ATP binding`GO:0008656^molecular_function^cysteine-type endopeptidase activator activity involved in apoptotic process`GO:0006919^biological_process^activation of cysteine-type endopeptidase activity involved in apoptotic process`GO:0071345^biological_process^cellular response to cytokine stimulus`GO:0036336^biological_process^…	genotype-dependent
1164_c7_g1	1164_c7_g1_i16	NACHT	NAL12_HUMAN^NAL12_HUMAN^Q:1-141,H:284-443^31.056%ID^E:6.44e-14^RecName: Full=NACHT, LRR and PYD domains-containing protein 12;^Eukaryota; Metazoa; Chordata; Craniata; Vertebrata; Euteleostomi; Mammalia; Eutheria; Euarchontoglires; Primates; Haplorrhini; Catarrhini; Hominidae; Homo	A0A1X7V9Y5	PF05729.12^NACHT^NACHT domain^6-82^E:1.6e-08	sigP:OTHER^0.005516^0.994484^	.	KEGG:hsa:91662`KO:K20865	GO:0005737^cellular_component^cytoplasm`GO:0005524^molecular_function^ATP binding`GO:0008656^molecular_function^cysteine-type endopeptidase activator activity involved in apoptotic process`GO:0006919^biological_process^activation of cysteine-type endopeptidase activity involved in apoptotic process`GO:0071345^biological_process^cellular response to cytokine stimulus`GO:0036336^biological_process^…	genotype-dependent
1164_c6_g1	1164_c6_g1_i9	NACHT	NLRC5_HUMAN^NLRC5_HUMAN^Q:15-116,H:211-311^36.538%ID^E:2.23e-07^RecName: Full=Protein NLRC5;^Eukaryota; Metazoa; Chordata; Craniata; Vertebrata; Euteleostomi; Mammalia; Eutheria; Euarchontoglires; Primates; Haplorrhini; Catarrhini; Hominidae; Homo	A0A1X7TTX9	PF05729.12^NACHT^NACHT domain^29-122^E:5.7e-14	sigP:OTHER^0.000444^0.999556^	.	KEGG:hsa:84166`KO:K22615	GO:0005813^cellular_component^centrosome`GO:0005737^cellular_component^cytoplasm`GO:0005829^cellular_component^cytosol`GO:0005634^cellular_component^nucleus`GO:0005524^molecular_function^ATP binding`GO:0000978^molecular_function^RNA polymerase II proximal promoter sequence-specific DNA binding`GO:0051607^biological_process^defense response to virus`GO:0045087^biological_process^innate immune resp…	genotype-dependent
1164_c6_g1	1164_c6_g1_i4	NACHT	NLRC5_MOUSE^NLRC5_MOUSE^Q:15-147,H:212-350^33.803%ID^E:1.16e-08^RecName: Full=Protein NLRC5;^Eukaryota; Metazoa; Chordata; Craniata; Vertebrata; Euteleostomi; Mammalia; Eutheria; Euarchontoglires; Glires; Rodentia; Myomorpha; Muroidea; Muridae; Murinae; Mus; Mus	A0A1X7TTX9	PF05729.12^NACHT^NACHT domain^29-147^E:5.5e-16	sigP:OTHER^0.000395^0.999605^	.	KEGG:mmu:434341`KO:K22615	GO:0005813^cellular_component^centrosome`GO:0005737^cellular_component^cytoplasm`GO:0005829^cellular_component^cytosol`GO:0005634^cellular_component^nucleus`GO:0005524^molecular_function^ATP binding`GO:0000978^molecular_function^RNA polymerase II proximal promoter sequence-specific DNA binding`GO:0051607^biological_process^defense response to virus`GO:0045087^biological_process^innate immune resp…	genotype-dependent
1164_c6_g1	1164_c6_g1_i5	NACHT	NLR1A_MOUSE^NLR1A_MOUSE^Q:5-98,H:130-219^36.842%ID^E:1.36e-06^RecName: Full=NACHT, LRR and PYD domains-containing protein 1a;^Eukaryota; Metazoa; Chordata; Craniata; Vertebrata; Euteleostomi; Mammalia; Eutheria; Euarchontoglires; Glires; Rodentia; Myomorpha; Muroidea; Muridae; Murinae; Mus; Mus	A0A1X7TTX9	PF05729.12^NACHT^NACHT domain^11-104^E:6.5e-14	sigP:OTHER^0.000555^0.999445^	.	KEGG:mmu:195046`KO:K12798	GO:0061702^cellular_component^inflammasome complex`GO:0043025^cellular_component^neuronal cell body`GO:0005634^cellular_component^nucleus`GO:0032991^cellular_component^protein-containing complex`GO:0005524^molecular_function^ATP binding`GO:0019899^molecular_function^enzyme binding`GO:0097110^molecular_function^scaffold protein binding`GO:0006919^biological_process^activation of cysteine-type endo…	genotype-dependent
1164_c6_g1	1164_c6_g1_i1	NACHT	NLRC5_HUMAN^NLRC5_HUMAN^Q:15-147,H:211-347^34.286%ID^E:8.99e-08^RecName: Full=Protein NLRC5;^Eukaryota; Metazoa; Chordata; Craniata; Vertebrata; Euteleostomi; Mammalia; Eutheria; Euarchontoglires; Primates; Haplorrhini; Catarrhini; Hominidae; Homo	A0A1X7TTX9	PF05729.12^NACHT^NACHT domain^29-147^E:8.2e-16	sigP:OTHER^0.000444^0.999556^	.	KEGG:hsa:84166`KO:K22615	GO:0005813^cellular_component^centrosome`GO:0005737^cellular_component^cytoplasm`GO:0005829^cellular_component^cytosol`GO:0005634^cellular_component^nucleus`GO:0005524^molecular_function^ATP binding`GO:0000978^molecular_function^RNA polymerase II proximal promoter sequence-specific DNA binding`GO:0051607^biological_process^defense response to virus`GO:0045087^biological_process^innate immune resp…	genotype-dependent
1138_c0_g1	1138_c0_g1_i5	NACHT	.	A0A1X7TLJ5	PF05729.12^NACHT^NACHT domain^98-245^E:9.4e-12	sigP:OTHER^0.000503^0.999497^	.	.	.	constitutive
1138_c0_g1	1138_c0_g1_i6	NACHT	.	A0A1X7TLJ5	PF05729.12^NACHT^NACHT domain^97-244^E:1.6e-09	sigP:OTHER^0.000492^0.999508^	.	.	.	constitutive
1138_c0_g1	1138_c0_g1_i3	NACHT	.	A0A1X7TLJ5	PF05729.12^NACHT^NACHT domain^127-274^E:1e-11	sigP:OTHER^0.002914^0.997086^	.	.	.	constitutive
1370_c1_g1	1370_c1_g1_i1	NACHT	.	A0A1X7V9Y5	PF05729.12^NACHT^NACHT domain^64-104^E:1.4e-06	sigP:OTHER^0.000372^0.999628^	.	.	.	genotype-dependent
1669_c0_g1	1669_c0_g1_i4	NACHT	NLRP3_HUMAN^NLRP3_HUMAN^Q:341-718,H:165-541^25.854%ID^E:3.33e-23^RecName: Full=NACHT, LRR and PYD domains-containing protein 3;^Eukaryota; Metazoa; Chordata; Craniata; Vertebrata; Euteleostomi; Mammalia; Eutheria; Euarchontoglires; Primates; Haplorrhini; Catarrhini; Hominidae; Homo	A0A1X7TT76	PF00531.22^Death^Death domain^52-106^E:5.1e-07`PF05729.12^NACHT^NACHT domain^400-555^E:3.8e-24	sigP:OTHER^0.000458^0.999542^	.	KEGG:hsa:114548`KO:K12800	GO:0005737^cellular_component^cytoplasm`GO:0005829^cellular_component^cytosol`GO:0005783^cellular_component^endoplasmic reticulum`GO:0005576^cellular_component^extracellular region`GO:0000139^cellular_component^Golgi membrane`GO:0072559^cellular_component^NLRP3 inflammasome complex`GO:0005634^cellular_component^nucleus`GO:0005524^molecular_function^ATP binding`GO:0042802^molecular_function^identi…	constitutive
1669_c0_g1	1669_c0_g1_i1	NACHT	NAL10_HUMAN^NAL10_HUMAN^Q:412-597,H:169-360^30.612%ID^E:8.96e-19^RecName: Full=NACHT, LRR and PYD domains-containing protein 10;^Eukaryota; Metazoa; Chordata; Craniata; Vertebrata; Euteleostomi; Mammalia; Eutheria; Euarchontoglires; Primates; Haplorrhini; Catarrhini; Hominidae; Homo	A0A1X7TT76	PF00531.22^Death^Death domain^52-121^E:1e-07`PF05729.12^NACHT^NACHT domain^411-565^E:3.6e-22	sigP:OTHER^0.000652^0.999348^	.	KEGG:hsa:338322`KO:K22266	GO:0005737^cellular_component^cytoplasm`GO:0019897^cellular_component^extrinsic component of plasma membrane`GO:0005524^molecular_function^ATP binding`GO:0016887^molecular_function^ATPase activity`GO:0003924^molecular_function^GTPase activity`GO:0002250^biological_process^adaptive immune response`GO:0050832^biological_process^defense response to fungus`GO:0050829^biological_process^defense respon…	constitutive
1669_c0_g1	1669_c0_g1_i2	NACHT	NAL10_HUMAN^NAL10_HUMAN^Q:415-600,H:169-360^30.612%ID^E:8.81e-19^RecName: Full=NACHT, LRR and PYD domains-containing protein 10;^Eukaryota; Metazoa; Chordata; Craniata; Vertebrata; Euteleostomi; Mammalia; Eutheria; Euarchontoglires; Primates; Haplorrhini; Catarrhini; Hominidae; Homo	A0A1X7TT76	PF00531.22^Death^Death domain^52-120^E:1.3e-08`PF05729.12^NACHT^NACHT domain^414-568^E:3.6e-22	sigP:OTHER^0.000441^0.999559^	.	KEGG:hsa:338322`KO:K22266	GO:0005737^cellular_component^cytoplasm`GO:0019897^cellular_component^extrinsic component of plasma membrane`GO:0005524^molecular_function^ATP binding`GO:0016887^molecular_function^ATPase activity`GO:0003924^molecular_function^GTPase activity`GO:0002250^biological_process^adaptive immune response`GO:0050832^biological_process^defense response to fungus`GO:0050829^biological_process^defense respon…	constitutive
1669_c0_g1	1669_c0_g1_i3	NACHT	NLRP3_MOUSE^NLRP3_MOUSE^Q:414-738,H:217-542^25.429%ID^E:9.01e-20^RecName: Full=NACHT, LRR and PYD domains-containing protein 3;^Eukaryota; Metazoa; Chordata; Craniata; Vertebrata; Euteleostomi; Mammalia; Eutheria; Euarchontoglires; Glires; Rodentia; Myomorpha; Muroidea; Muridae; Murinae; Mus; Mus	A0A1X7TT76	PF00531.22^Death^Death domain^52-120^E:1.4e-08`PF05729.12^NACHT^NACHT domain^414-569^E:6.5e-22	sigP:OTHER^0.000441^0.999559^	.	KEGG:mmu:216799`KO:K12800	GO:0005737^cellular_component^cytoplasm`GO:0005829^cellular_component^cytosol`GO:0005783^cellular_component^endoplasmic reticulum`GO:0005576^cellular_component^extracellular region`GO:0000139^cellular_component^Golgi membrane`GO:0072559^cellular_component^NLRP3 inflammasome complex`GO:0005634^cellular_component^nucleus`GO:0005524^molecular_function^ATP binding`GO:0042802^molecular_function^identi…	constitutive
1658_c1_g1	1658_c1_g1_i1	NACHT	NAL10_HUMAN^NAL10_HUMAN^Q:17-166,H:169-319^32.278%ID^E:2.15e-16^RecName: Full=NACHT, LRR and PYD domains-containing protein 10;^Eukaryota; Metazoa; Chordata; Craniata; Vertebrata; Euteleostomi; Mammalia; Eutheria; Euarchontoglires; Primates; Haplorrhini; Catarrhini; Hominidae; Homo	A0A1X7UR15	PF05729.12^NACHT^NACHT domain^16-173^E:5e-23`PF00004.29^AAA^ATPase family associated with various cellular activities (AAA)^17-158^E:1.7e-05	sigP:OTHER^0.000522^0.999478^	.	KEGG:hsa:338322`KO:K22266	GO:0005737^cellular_component^cytoplasm`GO:0019897^cellular_component^extrinsic component of plasma membrane`GO:0005524^molecular_function^ATP binding`GO:0016887^molecular_function^ATPase activity`GO:0003924^molecular_function^GTPase activity`GO:0002250^biological_process^adaptive immune response`GO:0050832^biological_process^defense response to fungus`GO:0050829^biological_process^defense respon…	genotype-dependent
1658_c1_g1	1658_c1_g1_i2	NACHT	NLRP3_BOVIN^NLRP3_BOVIN^Q:16-228,H:218-444^27.468%ID^E:7.23e-13^RecName: Full=NACHT, LRR and PYD domains-containing protein 3;^Eukaryota; Metazoa; Chordata; Craniata; Vertebrata; Euteleostomi; Mammalia; Eutheria; Laurasiatheria; Cetartiodactyla; Ruminantia; Pecora; Bovidae; Bovinae; Bos	A0A1X7UR15	PF05729.12^NACHT^NACHT domain^16-172^E:4.4e-23`PF00004.29^AAA^ATPase family associated with various cellular activities (AAA)^17-157^E:0.00019	sigP:OTHER^0.000581^0.999419^	.	KEGG:bta:538639`KO:K12800	GO:0005737^cellular_component^cytoplasm`GO:0005783^cellular_component^endoplasmic reticulum`GO:0005576^cellular_component^extracellular region`GO:0000139^cellular_component^Golgi membrane`GO:0072559^cellular_component^NLRP3 inflammasome complex`GO:0005634^cellular_component^nucleus`GO:0005524^molecular_function^ATP binding`GO:0042802^molecular_function^identical protein binding`GO:0043565^molecul…	genotype-dependent
2083_c0_g1	2083_c0_g1_i4	NACHT	NLRC5_HUMAN^NLRC5_HUMAN^Q:25-618,H:178-785^25.038%ID^E:1.9e-25^RecName: Full=Protein NLRC5;^Eukaryota; Metazoa; Chordata; Craniata; Vertebrata; Euteleostomi; Mammalia; Eutheria; Euarchontoglires; Primates; Haplorrhini; Catarrhini; Hominidae; Homo	A0A1X7VRR2	PF05729.12^NACHT^NACHT domain^76-229^E:1.6e-17`PF13516.6^LRR_6^Leucine Rich repeat^438-449^E:9400`PF13516.6^LRR_6^Leucine Rich repeat^517-533^E:5.6`PF13516.6^LRR_6^Leucine Rich repeat^547-565^E:44`PF13516.6^LRR_6^Leucine Rich repeat^575-590^E:360`PF13516.6^LRR_6^Leucine Rich repeat^603-622^E:3`PF13516.6^LRR_6^Leucine Rich repeat^665-687^E:7.3	sigP:OTHER^0.000659^0.999341^	.	KEGG:hsa:84166`KO:K22615	GO:0005813^cellular_component^centrosome`GO:0005737^cellular_component^cytoplasm`GO:0005829^cellular_component^cytosol`GO:0005634^cellular_component^nucleus`GO:0005524^molecular_function^ATP binding`GO:0000978^molecular_function^RNA polymerase II proximal promoter sequence-specific DNA binding`GO:0051607^biological_process^defense response to virus`GO:0045087^biological_process^innate immune resp…	constitutive
2083_c0_g1	2083_c0_g1_i5	NACHT	NAL12_HUMAN^NAL12_HUMAN^Q:14-935,H:152-1047^25.44%ID^E:1.07e-30^RecName: Full=NACHT, LRR and PYD domains-containing protein 12;^Eukaryota; Metazoa; Chordata; Craniata; Vertebrata; Euteleostomi; Mammalia; Eutheria; Euarchontoglires; Primates; Haplorrhini; Catarrhini; Hominidae; Homo	A0A1X7VRR2	PF05729.12^NACHT^NACHT domain^83-236^E:2.7e-17`PF13516.6^LRR_6^Leucine Rich repeat^524-540^E:8.1`PF13516.6^LRR_6^Leucine Rich repeat^554-572^E:64`PF13516.6^LRR_6^Leucine Rich repeat^582-597^E:300`PF13516.6^LRR_6^Leucine Rich repeat^610-629^E:4.4`PF13516.6^LRR_6^Leucine Rich repeat^672-694^E:11`PF13516.6^LRR_6^Leucine Rich repeat^714-725^E:2100`PF13516.6^LRR_6^Leucine Rich repeat^732-754^E:6.4`PF1…	sigP:OTHER^0.001348^0.998652^	.	KEGG:hsa:91662`KO:K20865	GO:0005737^cellular_component^cytoplasm`GO:0005524^molecular_function^ATP binding`GO:0008656^molecular_function^cysteine-type endopeptidase activator activity involved in apoptotic process`GO:0006919^biological_process^activation of cysteine-type endopeptidase activity involved in apoptotic process`GO:0071345^biological_process^cellular response to cytokine stimulus`GO:0036336^biological_process^…	constitutive
2083_c0_g1	2083_c0_g1_i7	NACHT	NLRP3_MACMU^NLRP3_MACMU^Q:27-326,H:189-491^26.562%ID^E:7.26e-17^RecName: Full=NACHT, LRR and PYD domains-containing protein 3;^Eukaryota; Metazoa; Chordata; Craniata; Vertebrata; Euteleostomi; Mammalia; Eutheria; Euarchontoglires; Primates; Haplorrhini; Catarrhini; Cercopithecidae; Cercopithecinae; Macaca	A0A1X7VRR2	PF05729.12^NACHT^NACHT domain^58-211^E:3.6e-18	sigP:OTHER^0.000525^0.999475^	.	KEGG:mcc:701278`KO:K12800	GO:0005737^cellular_component^cytoplasm`GO:0005783^cellular_component^endoplasmic reticulum`GO:0005576^cellular_component^extracellular region`GO:0072559^cellular_component^NLRP3 inflammasome complex`GO:0005634^cellular_component^nucleus`GO:0005524^molecular_function^ATP binding`GO:0043565^molecular_function^sequence-specific DNA binding`GO:0008134^molecular_function^transcription factor binding`…	constitutive
2083_c0_g1	2083_c0_g1_i1	NACHT	NLRP3_MACMU^NLRP3_MACMU^Q:58-357,H:189-491^26.562%ID^E:1.7e-16^RecName: Full=NACHT, LRR and PYD domains-containing protein 3;^Eukaryota; Metazoa; Chordata; Craniata; Vertebrata; Euteleostomi; Mammalia; Eutheria; Euarchontoglires; Primates; Haplorrhini; Catarrhini; Cercopithecidae; Cercopithecinae; Macaca	A0A1X7VRR2	PF05729.12^NACHT^NACHT domain^89-242^E:4.3e-18	sigP:OTHER^0.000349^0.999651^	.	KEGG:mcc:701278`KO:K12800	GO:0005737^cellular_component^cytoplasm`GO:0005783^cellular_component^endoplasmic reticulum`GO:0005576^cellular_component^extracellular region`GO:0072559^cellular_component^NLRP3 inflammasome complex`GO:0005634^cellular_component^nucleus`GO:0005524^molecular_function^ATP binding`GO:0043565^molecular_function^sequence-specific DNA binding`GO:0008134^molecular_function^transcription factor binding`…	constitutive
2083_c0_g1	2083_c0_g1_i2	NACHT	NLRC5_HUMAN^NLRC5_HUMAN^Q:25-618,H:178-785^25.191%ID^E:4.81e-26^RecName: Full=Protein NLRC5;^Eukaryota; Metazoa; Chordata; Craniata; Vertebrata; Euteleostomi; Mammalia; Eutheria; Euarchontoglires; Primates; Haplorrhini; Catarrhini; Hominidae; Homo	A0A1X7VRR2	PF05729.12^NACHT^NACHT domain^76-229^E:1.6e-17`PF13516.6^LRR_6^Leucine Rich repeat^438-449^E:9500`PF13516.6^LRR_6^Leucine Rich repeat^517-533^E:5.6`PF13516.6^LRR_6^Leucine Rich repeat^547-565^E:44`PF13516.6^LRR_6^Leucine Rich repeat^575-590^E:210`PF13516.6^LRR_6^Leucine Rich repeat^603-622^E:3.1`PF13516.6^LRR_6^Leucine Rich repeat^665-687^E:7.4	sigP:OTHER^0.000659^0.999341^	.	KEGG:hsa:84166`KO:K22615	GO:0005813^cellular_component^centrosome`GO:0005737^cellular_component^cytoplasm`GO:0005829^cellular_component^cytosol`GO:0005634^cellular_component^nucleus`GO:0005524^molecular_function^ATP binding`GO:0000978^molecular_function^RNA polymerase II proximal promoter sequence-specific DNA binding`GO:0051607^biological_process^defense response to virus`GO:0045087^biological_process^innate immune resp…	constitutive
2083_c0_g1	2083_c0_g1_i3	NACHT	NLRP3_MACMU^NLRP3_MACMU^Q:45-344,H:189-491^26.562%ID^E:1.52e-16^RecName: Full=NACHT, LRR and PYD domains-containing protein 3;^Eukaryota; Metazoa; Chordata; Craniata; Vertebrata; Euteleostomi; Mammalia; Eutheria; Euarchontoglires; Primates; Haplorrhini; Catarrhini; Cercopithecidae; Cercopithecinae; Macaca	A0A1X7VRR2	PF05729.12^NACHT^NACHT domain^76-229^E:3.9e-18	sigP:OTHER^0.000829^0.999171^	.	KEGG:mcc:701278`KO:K12800	GO:0005737^cellular_component^cytoplasm`GO:0005783^cellular_component^endoplasmic reticulum`GO:0005576^cellular_component^extracellular region`GO:0072559^cellular_component^NLRP3 inflammasome complex`GO:0005634^cellular_component^nucleus`GO:0005524^molecular_function^ATP binding`GO:0043565^molecular_function^sequence-specific DNA binding`GO:0008134^molecular_function^transcription factor binding`…	constitutive
2083_c0_g1	2083_c0_g1_i8	NACHT	NLRP3_MACMU^NLRP3_MACMU^Q:45-344,H:189-491^26.562%ID^E:1.52e-16^RecName: Full=NACHT, LRR and PYD domains-containing protein 3;^Eukaryota; Metazoa; Chordata; Craniata; Vertebrata; Euteleostomi; Mammalia; Eutheria; Euarchontoglires; Primates; Haplorrhini; Catarrhini; Cercopithecidae; Cercopithecinae; Macaca	A0A1X7VRR2	PF05729.12^NACHT^NACHT domain^76-229^E:3.9e-18	sigP:OTHER^0.000829^0.999171^	.	KEGG:mcc:701278`KO:K12800	GO:0005737^cellular_component^cytoplasm`GO:0005783^cellular_component^endoplasmic reticulum`GO:0005576^cellular_component^extracellular region`GO:0072559^cellular_component^NLRP3 inflammasome complex`GO:0005634^cellular_component^nucleus`GO:0005524^molecular_function^ATP binding`GO:0043565^molecular_function^sequence-specific DNA binding`GO:0008134^molecular_function^transcription factor binding`…	constitutive
2083_c0_g1	2083_c0_g1_i9	NACHT	NAL12_HUMAN^NAL12_HUMAN^Q:14-935,H:152-1047^25.362%ID^E:1.22e-30^RecName: Full=NACHT, LRR and PYD domains-containing protein 12;^Eukaryota; Metazoa; Chordata; Craniata; Vertebrata; Euteleostomi; Mammalia; Eutheria; Euarchontoglires; Primates; Haplorrhini; Catarrhini; Hominidae; Homo	A0A1X7VRR2	PF05729.12^NACHT^NACHT domain^83-236^E:2.7e-17`PF00560.33^LRR_1^Leucine Rich Repeat^251-259^E:18000`PF13516.6^LRR_6^Leucine Rich repeat^524-540^E:8.1`PF00560.33^LRR_1^Leucine Rich Repeat^526-534^E:18000`PF13516.6^LRR_6^Leucine Rich repeat^554-572^E:64`PF00560.33^LRR_1^Leucine Rich Repeat^555-568^E:1200`PF13516.6^LRR_6^Leucine Rich repeat^582-596^E:500`PF00560.33^LRR_1^Leucine Rich Repeat^582-592^…	sigP:OTHER^0.001348^0.998652^	.	KEGG:hsa:91662`KO:K20865	GO:0005737^cellular_component^cytoplasm`GO:0005524^molecular_function^ATP binding`GO:0008656^molecular_function^cysteine-type endopeptidase activator activity involved in apoptotic process`GO:0006919^biological_process^activation of cysteine-type endopeptidase activity involved in apoptotic process`GO:0071345^biological_process^cellular response to cytokine stimulus`GO:0036336^biological_process^…	constitutive
2083_c0_g1	2083_c0_g1_i10	NACHT	NLRP3_MACMU^NLRP3_MACMU^Q:27-326,H:189-491^26.562%ID^E:7.26e-17^RecName: Full=NACHT, LRR and PYD domains-containing protein 3;^Eukaryota; Metazoa; Chordata; Craniata; Vertebrata; Euteleostomi; Mammalia; Eutheria; Euarchontoglires; Primates; Haplorrhini; Catarrhini; Cercopithecidae; Cercopithecinae; Macaca	A0A1X7VRR2	PF05729.12^NACHT^NACHT domain^58-211^E:3.6e-18	sigP:OTHER^0.000525^0.999475^	.	KEGG:mcc:701278`KO:K12800	GO:0005737^cellular_component^cytoplasm`GO:0005783^cellular_component^endoplasmic reticulum`GO:0005576^cellular_component^extracellular region`GO:0072559^cellular_component^NLRP3 inflammasome complex`GO:0005634^cellular_component^nucleus`GO:0005524^molecular_function^ATP binding`GO:0043565^molecular_function^sequence-specific DNA binding`GO:0008134^molecular_function^transcription factor binding`…	constitutive
2083_c0_g1	2083_c0_g1_i11	NACHT	NLRP3_MACMU^NLRP3_MACMU^Q:60-359,H:189-491^26.562%ID^E:1.3e-16^RecName: Full=NACHT, LRR and PYD domains-containing protein 3;^Eukaryota; Metazoa; Chordata; Craniata; Vertebrata; Euteleostomi; Mammalia; Eutheria; Euarchontoglires; Primates; Haplorrhini; Catarrhini; Cercopithecidae; Cercopithecinae; Macaca	A0A1X7VRR2	PF05729.12^NACHT^NACHT domain^91-244^E:4.4e-18	sigP:OTHER^0.000467^0.999533^	.	KEGG:mcc:701278`KO:K12800	GO:0005737^cellular_component^cytoplasm`GO:0005783^cellular_component^endoplasmic reticulum`GO:0005576^cellular_component^extracellular region`GO:0072559^cellular_component^NLRP3 inflammasome complex`GO:0005634^cellular_component^nucleus`GO:0005524^molecular_function^ATP binding`GO:0043565^molecular_function^sequence-specific DNA binding`GO:0008134^molecular_function^transcription factor binding`…	constitutive
41166_c0_g1	41166_c0_g1_i5	NACHT	NLRC3_HUMAN^NLRC3_HUMAN^Q:102-217,H:145-269^30%ID^E:1.16e-07^RecName: Full=NLR family CARD domain-containing protein 3;^Eukaryota; Metazoa; Chordata; Craniata; Vertebrata; Euteleostomi; Mammalia; Eutheria; Euarchontoglires; Primates; Haplorrhini; Catarrhini; Hominidae; Homo	A0A1X7VQK1	PF05729.12^NACHT^NACHT domain^97-217^E:1e-15	sigP:OTHER^0.000725^0.999275^	.	KEGG:hsa:197358`KO:K22614	GO:0005737^cellular_component^cytoplasm`GO:0005829^cellular_component^cytosol`GO:0005815^cellular_component^microtubule organizing center`GO:0048471^cellular_component^perinuclear region of cytoplasm`GO:0005524^molecular_function^ATP binding`GO:0036312^molecular_function^phosphatidylinositol 3-kinase regulatory subunit binding`GO:0007249^biological_process^I-kappaB kinase/NF-kappaB signaling`GO:0…	constitutive
41166_c0_g1	41166_c0_g1_i6	NACHT	NLRC3_HUMAN^NLRC3_HUMAN^Q:84-205,H:139-269^29.412%ID^E:1.21e-07^RecName: Full=NLR family CARD domain-containing protein 3;^Eukaryota; Metazoa; Chordata; Craniata; Vertebrata; Euteleostomi; Mammalia; Eutheria; Euarchontoglires; Primates; Haplorrhini; Catarrhini; Hominidae; Homo	A0A1X7VQK1	PF05729.12^NACHT^NACHT domain^85-205^E:1.3e-15	sigP:OTHER^0.000841^0.999159^	.	KEGG:hsa:197358`KO:K22614	GO:0005737^cellular_component^cytoplasm`GO:0005829^cellular_component^cytosol`GO:0005815^cellular_component^microtubule organizing center`GO:0048471^cellular_component^perinuclear region of cytoplasm`GO:0005524^molecular_function^ATP binding`GO:0036312^molecular_function^phosphatidylinositol 3-kinase regulatory subunit binding`GO:0007249^biological_process^I-kappaB kinase/NF-kappaB signaling`GO:0…	constitutive
41166_c0_g1	41166_c0_g1_i10	NACHT	NLRC3_HUMAN^NLRC3_HUMAN^Q:56-177,H:139-269^28.676%ID^E:2.84e-07^RecName: Full=NLR family CARD domain-containing protein 3;^Eukaryota; Metazoa; Chordata; Craniata; Vertebrata; Euteleostomi; Mammalia; Eutheria; Euarchontoglires; Primates; Haplorrhini; Catarrhini; Hominidae; Homo	A0A1X7VQK1	PF05729.12^NACHT^NACHT domain^57-177^E:2.7e-15	sigP:OTHER^0.000894^0.999106^	.	KEGG:hsa:197358`KO:K22614	GO:0005737^cellular_component^cytoplasm`GO:0005829^cellular_component^cytosol`GO:0005815^cellular_component^microtubule organizing center`GO:0048471^cellular_component^perinuclear region of cytoplasm`GO:0005524^molecular_function^ATP binding`GO:0036312^molecular_function^phosphatidylinositol 3-kinase regulatory subunit binding`GO:0007249^biological_process^I-kappaB kinase/NF-kappaB signaling`GO:0…	constitutive
2219_c0_g2	2219_c0_g2_i1	NACHT	.	A0A1X7SMI6	PF05729.12^NACHT^NACHT domain^442-535^E:3.2e-06	sigP:OTHER^0.000675^0.999325^	.	.	.	genotype-dependent
2219_c0_g2	2219_c0_g2_i2	NACHT	.	A0A1X7SMI6	PF05729.12^NACHT^NACHT domain^572-665^E:4.4e-06	sigP:OTHER^0.000319^0.999681^	.	.	.	genotype-dependent
41300_c0_g1	41300_c0_g1_i1	NACHT	NLRP3_MACMU^NLRP3_MACMU^Q:1-135,H:229-373^30.872%ID^E:1.87e-09^RecName: Full=NACHT, LRR and PYD domains-containing protein 3;^Eukaryota; Metazoa; Chordata; Craniata; Vertebrata; Euteleostomi; Mammalia; Eutheria; Euarchontoglires; Primates; Haplorrhini; Catarrhini; Cercopithecidae; Cercopithecinae; Macaca	A0A1X7US57	PF05729.12^NACHT^NACHT domain^1-145^E:1.9e-18	sigP:OTHER^0.000748^0.999252^	.	KEGG:mcc:701278`KO:K12800	GO:0005737^cellular_component^cytoplasm`GO:0005783^cellular_component^endoplasmic reticulum`GO:0005576^cellular_component^extracellular region`GO:0072559^cellular_component^NLRP3 inflammasome complex`GO:0005634^cellular_component^nucleus`GO:0005524^molecular_function^ATP binding`GO:0043565^molecular_function^sequence-specific DNA binding`GO:0008134^molecular_function^transcription factor binding`…	genotype-dependent
41311_c0_g1	41311_c0_g1_i1	NACHT	NLRP9_HUMAN^NLRP9_HUMAN^Q:3-122,H:145-273^33.333%ID^E:4.36e-12^RecName: Full=NACHT, LRR and PYD domains-containing protein 9;^Eukaryota; Metazoa; Chordata; Craniata; Vertebrata; Euteleostomi; Mammalia; Eutheria; Euarchontoglires; Primates; Haplorrhini; Catarrhini; Hominidae; Homo	A0A1X7T6C3	PF05729.12^NACHT^NACHT domain^5-122^E:1.9e-18	sigP:OTHER^0.000300^0.999700^	.	KEGG:hsa:338321`KO:K22663	GO:0061702^cellular_component^inflammasome complex`GO:0005524^molecular_function^ATP binding`GO:0051607^biological_process^defense response to virus`GO:0006954^biological_process^inflammatory response`GO:0045087^biological_process^innate immune response`GO:0032741^biological_process^positive regulation of interleukin-18 production`GO:0070269^biological_process^pyroptosis	genotype-dependent
2444_c0_g1	2444_c0_g1_i6	NACHT	NLRP3_MOUSE^NLRP3_MOUSE^Q:39-110,H:201-272^43.836%ID^E:5.4e-09^RecName: Full=NACHT, LRR and PYD domains-containing protein 3;^Eukaryota; Metazoa; Chordata; Craniata; Vertebrata; Euteleostomi; Mammalia; Eutheria; Euarchontoglires; Glires; Rodentia; Myomorpha; Muroidea; Muridae; Murinae; Mus; Mus	A0A1X7V0P7	PF05729.12^NACHT^NACHT domain^56-112^E:3.3e-10	sigP:OTHER^0.001361^0.998639^	.	KEGG:mmu:216799`KO:K12800	GO:0005737^cellular_component^cytoplasm`GO:0005829^cellular_component^cytosol`GO:0005783^cellular_component^endoplasmic reticulum`GO:0005576^cellular_component^extracellular region`GO:0000139^cellular_component^Golgi membrane`GO:0072559^cellular_component^NLRP3 inflammasome complex`GO:0005634^cellular_component^nucleus`GO:0005524^molecular_function^ATP binding`GO:0042802^molecular_function^identi…	genotype-dependent
2444_c0_g1	2444_c0_g1_i7	NACHT	NLRP3_MOUSE^NLRP3_MOUSE^Q:39-110,H:201-272^43.836%ID^E:5.4e-09^RecName: Full=NACHT, LRR and PYD domains-containing protein 3;^Eukaryota; Metazoa; Chordata; Craniata; Vertebrata; Euteleostomi; Mammalia; Eutheria; Euarchontoglires; Glires; Rodentia; Myomorpha; Muroidea; Muridae; Murinae; Mus; Mus	A0A1X7V0P7	PF05729.12^NACHT^NACHT domain^56-112^E:3.3e-10	sigP:OTHER^0.001361^0.998639^	.	KEGG:mmu:216799`KO:K12800	GO:0005737^cellular_component^cytoplasm`GO:0005829^cellular_component^cytosol`GO:0005783^cellular_component^endoplasmic reticulum`GO:0005576^cellular_component^extracellular region`GO:0000139^cellular_component^Golgi membrane`GO:0072559^cellular_component^NLRP3 inflammasome complex`GO:0005634^cellular_component^nucleus`GO:0005524^molecular_function^ATP binding`GO:0042802^molecular_function^identi…	genotype-dependent
2444_c0_g1	2444_c0_g1_i2	NACHT	NLRP3_MOUSE^NLRP3_MOUSE^Q:37-113,H:199-272^44.872%ID^E:1.83e-10^RecName: Full=NACHT, LRR and PYD domains-containing protein 3;^Eukaryota; Metazoa; Chordata; Craniata; Vertebrata; Euteleostomi; Mammalia; Eutheria; Euarchontoglires; Glires; Rodentia; Myomorpha; Muroidea; Muridae; Murinae; Mus; Mus	A0A1X7V0P7	PF05729.12^NACHT^NACHT domain^59-115^E:7.4e-11	sigP:OTHER^0.001132^0.998868^	.	KEGG:mmu:216799`KO:K12800	GO:0005737^cellular_component^cytoplasm`GO:0005829^cellular_component^cytosol`GO:0005783^cellular_component^endoplasmic reticulum`GO:0005576^cellular_component^extracellular region`GO:0000139^cellular_component^Golgi membrane`GO:0072559^cellular_component^NLRP3 inflammasome complex`GO:0005634^cellular_component^nucleus`GO:0005524^molecular_function^ATP binding`GO:0042802^molecular_function^identi…	genotype-dependent
2444_c0_g1	2444_c0_g1_i3	NACHT	NLRP3_MOUSE^NLRP3_MOUSE^Q:38-109,H:201-272^43.836%ID^E:5.22e-09^RecName: Full=NACHT, LRR and PYD domains-containing protein 3;^Eukaryota; Metazoa; Chordata; Craniata; Vertebrata; Euteleostomi; Mammalia; Eutheria; Euarchontoglires; Glires; Rodentia; Myomorpha; Muroidea; Muridae; Murinae; Mus; Mus	A0A1X7V0P7	PF05729.12^NACHT^NACHT domain^55-111^E:3.2e-10	sigP:OTHER^0.001036^0.998964^	.	KEGG:mmu:216799`KO:K12800	GO:0005737^cellular_component^cytoplasm`GO:0005829^cellular_component^cytosol`GO:0005783^cellular_component^endoplasmic reticulum`GO:0005576^cellular_component^extracellular region`GO:0000139^cellular_component^Golgi membrane`GO:0072559^cellular_component^NLRP3 inflammasome complex`GO:0005634^cellular_component^nucleus`GO:0005524^molecular_function^ATP binding`GO:0042802^molecular_function^identi…	genotype-dependent
2444_c0_g1	2444_c0_g1_i9	NACHT	NLRP3_MOUSE^NLRP3_MOUSE^Q:39-110,H:201-272^45.205%ID^E:1.75e-09^RecName: Full=NACHT, LRR and PYD domains-containing protein 3;^Eukaryota; Metazoa; Chordata; Craniata; Vertebrata; Euteleostomi; Mammalia; Eutheria; Euarchontoglires; Glires; Rodentia; Myomorpha; Muroidea; Muridae; Murinae; Mus; Mus	A0A1X7V0P7	PF05729.12^NACHT^NACHT domain^56-112^E:3.3e-10	sigP:OTHER^0.001165^0.998835^	.	KEGG:mmu:216799`KO:K12800	GO:0005737^cellular_component^cytoplasm`GO:0005829^cellular_component^cytosol`GO:0005783^cellular_component^endoplasmic reticulum`GO:0005576^cellular_component^extracellular region`GO:0000139^cellular_component^Golgi membrane`GO:0072559^cellular_component^NLRP3 inflammasome complex`GO:0005634^cellular_component^nucleus`GO:0005524^molecular_function^ATP binding`GO:0042802^molecular_function^identi…	genotype-dependent
2444_c0_g1	2444_c0_g1_i10	NACHT	NLRP3_MOUSE^NLRP3_MOUSE^Q:174-248,H:198-272^44.737%ID^E:1.69e-09^RecName: Full=NACHT, LRR and PYD domains-containing protein 3;^Eukaryota; Metazoa; Chordata; Craniata; Vertebrata; Euteleostomi; Mammalia; Eutheria; Euarchontoglires; Glires; Rodentia; Myomorpha; Muroidea; Muridae; Murinae; Mus; Mus	A0A1X7V0P7	PF05729.12^NACHT^NACHT domain^194-250^E:1.7e-09	sigP:OTHER^0.003627^0.996373^	.	KEGG:mmu:216799`KO:K12800	GO:0005737^cellular_component^cytoplasm`GO:0005829^cellular_component^cytosol`GO:0005783^cellular_component^endoplasmic reticulum`GO:0005576^cellular_component^extracellular region`GO:0000139^cellular_component^Golgi membrane`GO:0072559^cellular_component^NLRP3 inflammasome complex`GO:0005634^cellular_component^nucleus`GO:0005524^molecular_function^ATP binding`GO:0042802^molecular_function^identi…	genotype-dependent
2576_c0_g1	2576_c0_g1_i4	NACHT	NAL10_MOUSE^NAL10_MOUSE^Q:18-129,H:165-272^30.088%ID^E:1.6e-07^RecName: Full=NACHT, LRR and PYD domains-containing protein 10;^Eukaryota; Metazoa; Chordata; Craniata; Vertebrata; Euteleostomi; Mammalia; Eutheria; Euarchontoglires; Glires; Rodentia; Myomorpha; Muroidea; Muridae; Murinae; Mus; Mus	A0A1X7VR29	PF05729.12^NACHT^NACHT domain^18-129^E:6.9e-15	sigP:OTHER^0.001021^0.998979^	.	KEGG:mmu:244202`KO:K22266	GO:0005737^cellular_component^cytoplasm`GO:0019897^cellular_component^extrinsic component of plasma membrane`GO:0005524^molecular_function^ATP binding`GO:0016887^molecular_function^ATPase activity`GO:0003924^molecular_function^GTPase activity`GO:0002250^biological_process^adaptive immune response`GO:0050832^biological_process^defense response to fungus`GO:0050829^biological_process^defense respon…	constitutive
2576_c0_g1	2576_c0_g1_i5	NACHT	NLRC3_MOUSE^NLRC3_MOUSE^Q:369-654,H:141-465^27.3%ID^E:2.57e-16^RecName: Full=Protein NLRC3;^Eukaryota; Metazoa; Chordata; Craniata; Vertebrata; Euteleostomi; Mammalia; Eutheria; Euarchontoglires; Glires; Rodentia; Myomorpha; Muroidea; Muridae; Murinae; Mus; Mus	A0A1X7VR29	PF05729.12^NACHT^NACHT domain^369-517^E:2.3e-17`PF00004.29^AAA^ATPase family associated with various cellular activities (AAA)^369-474^E:4.8e-05	sigP:OTHER^0.001571^0.998429^	ExpAA=22.14^PredHel=1^Topology=i51-73o	KEGG:mmu:268857	GO:0005737^cellular_component^cytoplasm`GO:0005829^cellular_component^cytosol`GO:0005815^cellular_component^microtubule organizing center`GO:0048471^cellular_component^perinuclear region of cytoplasm`GO:0005524^molecular_function^ATP binding`GO:0036312^molecular_function^phosphatidylinositol 3-kinase regulatory subunit binding`GO:0007249^biological_process^I-kappaB kinase/NF-kappaB signaling`GO:0…	constitutive
2576_c0_g1	2576_c0_g1_i6	NACHT	NLRC3_HUMAN^NLRC3_HUMAN^Q:371-686,H:145-520^25.515%ID^E:5.13e-17^RecName: Full=NLR family CARD domain-containing protein 3;^Eukaryota; Metazoa; Chordata; Craniata; Vertebrata; Euteleostomi; Mammalia; Eutheria; Euarchontoglires; Primates; Haplorrhini; Catarrhini; Hominidae; Homo	A0A1X7VR29	PF05729.12^NACHT^NACHT domain^367-516^E:1.8e-17`PF00004.29^AAA^ATPase family associated with various cellular activities (AAA)^367-473^E:4.6e-05	sigP:OTHER^0.001571^0.998429^	ExpAA=22.09^PredHel=1^Topology=i51-73o	KEGG:hsa:197358`KO:K22614	GO:0005737^cellular_component^cytoplasm`GO:0005829^cellular_component^cytosol`GO:0005815^cellular_component^microtubule organizing center`GO:0048471^cellular_component^perinuclear region of cytoplasm`GO:0005524^molecular_function^ATP binding`GO:0036312^molecular_function^phosphatidylinositol 3-kinase regulatory subunit binding`GO:0007249^biological_process^I-kappaB kinase/NF-kappaB signaling`GO:0…	constitutive
2576_c0_g1	2576_c0_g1_i6	NACHT	NAL10_MOUSE^NAL10_MOUSE^Q:3-117,H:172-281^32.759%ID^E:2.69e-08^RecName: Full=NACHT, LRR and PYD domains-containing protein 10;^Eukaryota; Metazoa; Chordata; Craniata; Vertebrata; Euteleostomi; Mammalia; Eutheria; Euarchontoglires; Glires; Rodentia; Myomorpha; Muroidea; Muridae; Murinae; Mus; Mus	A0A1X7VR29	PF05729.12^NACHT^NACHT domain^2-122^E:6e-17	sigP:OTHER^0.023089^0.976911^	.	KEGG:mmu:244202`KO:K22266	GO:0005737^cellular_component^cytoplasm`GO:0019897^cellular_component^extrinsic component of plasma membrane`GO:0005524^molecular_function^ATP binding`GO:0016887^molecular_function^ATPase activity`GO:0003924^molecular_function^GTPase activity`GO:0002250^biological_process^adaptive immune response`GO:0050832^biological_process^defense response to fungus`GO:0050829^biological_process^defense respon…	constitutive
2576_c0_g1	2576_c0_g1_i1	NACHT	NAL10_MOUSE^NAL10_MOUSE^Q:18-146,H:165-288^31.538%ID^E:1.26e-10^RecName: Full=NACHT, LRR and PYD domains-containing protein 10;^Eukaryota; Metazoa; Chordata; Craniata; Vertebrata; Euteleostomi; Mammalia; Eutheria; Euarchontoglires; Glires; Rodentia; Myomorpha; Muroidea; Muridae; Murinae; Mus; Mus	A0A1X7VR29	PF05729.12^NACHT^NACHT domain^18-144^E:2.3e-20	sigP:OTHER^0.001021^0.998979^	.	KEGG:mmu:244202`KO:K22266	GO:0005737^cellular_component^cytoplasm`GO:0019897^cellular_component^extrinsic component of plasma membrane`GO:0005524^molecular_function^ATP binding`GO:0016887^molecular_function^ATPase activity`GO:0003924^molecular_function^GTPase activity`GO:0002250^biological_process^adaptive immune response`GO:0050832^biological_process^defense response to fungus`GO:0050829^biological_process^defense respon…	constitutive
2576_c0_g1	2576_c0_g1_i2	NACHT	NLRC3_MOUSE^NLRC3_MOUSE^Q:369-654,H:141-465^27.3%ID^E:2.11e-16^RecName: Full=Protein NLRC3;^Eukaryota; Metazoa; Chordata; Craniata; Vertebrata; Euteleostomi; Mammalia; Eutheria; Euarchontoglires; Glires; Rodentia; Myomorpha; Muroidea; Muridae; Murinae; Mus; Mus	A0A1X7VR29	PF05729.12^NACHT^NACHT domain^369-517^E:2.9e-17`PF00004.29^AAA^ATPase family associated with various cellular activities (AAA)^369-474^E:5.9e-05	sigP:OTHER^0.001571^0.998429^	ExpAA=22.11^PredHel=1^Topology=i51-73o	KEGG:mmu:268857	GO:0005737^cellular_component^cytoplasm`GO:0005829^cellular_component^cytosol`GO:0005815^cellular_component^microtubule organizing center`GO:0048471^cellular_component^perinuclear region of cytoplasm`GO:0005524^molecular_function^ATP binding`GO:0036312^molecular_function^phosphatidylinositol 3-kinase regulatory subunit binding`GO:0007249^biological_process^I-kappaB kinase/NF-kappaB signaling`GO:0…	constitutive
2576_c0_g1	2576_c0_g1_i8	NACHT	NLRC3_MOUSE^NLRC3_MOUSE^Q:369-654,H:141-465^27.3%ID^E:2.42e-16^RecName: Full=Protein NLRC3;^Eukaryota; Metazoa; Chordata; Craniata; Vertebrata; Euteleostomi; Mammalia; Eutheria; Euarchontoglires; Glires; Rodentia; Myomorpha; Muroidea; Muridae; Murinae; Mus; Mus	A0A1X7VR29	PF05729.12^NACHT^NACHT domain^369-517^E:3.1e-17`PF00004.29^AAA^ATPase family associated with various cellular activities (AAA)^369-474^E:6.3e-05	sigP:OTHER^0.001571^0.998429^	ExpAA=22.17^PredHel=1^Topology=i51-73o	KEGG:mmu:268857	GO:0005737^cellular_component^cytoplasm`GO:0005829^cellular_component^cytosol`GO:0005815^cellular_component^microtubule organizing center`GO:0048471^cellular_component^perinuclear region of cytoplasm`GO:0005524^molecular_function^ATP binding`GO:0036312^molecular_function^phosphatidylinositol 3-kinase regulatory subunit binding`GO:0007249^biological_process^I-kappaB kinase/NF-kappaB signaling`GO:0…	constitutive
2576_c0_g1	2576_c0_g1_i9	NACHT	NLRC3_HUMAN^NLRC3_HUMAN^Q:372-687,H:145-520^25.515%ID^E:5e-17^RecName: Full=NLR family CARD domain-containing protein 3;^Eukaryota; Metazoa; Chordata; Craniata; Vertebrata; Euteleostomi; Mammalia; Eutheria; Euarchontoglires; Primates; Haplorrhini; Catarrhini; Hominidae; Homo	A0A1X7VR29	PF05729.12^NACHT^NACHT domain^369-517^E:3.2e-17`PF00004.29^AAA^ATPase family associated with various cellular activities (AAA)^369-474^E:6.3e-05	sigP:OTHER^0.001571^0.998429^	ExpAA=22.09^PredHel=1^Topology=i51-73o	KEGG:hsa:197358`KO:K22614	GO:0005737^cellular_component^cytoplasm`GO:0005829^cellular_component^cytosol`GO:0005815^cellular_component^microtubule organizing center`GO:0048471^cellular_component^perinuclear region of cytoplasm`GO:0005524^molecular_function^ATP binding`GO:0036312^molecular_function^phosphatidylinositol 3-kinase regulatory subunit binding`GO:0007249^biological_process^I-kappaB kinase/NF-kappaB signaling`GO:0…	constitutive
2576_c0_g1	2576_c0_g1_i9	NACHT	NAL10_MOUSE^NAL10_MOUSE^Q:3-117,H:172-281^32.759%ID^E:2.69e-08^RecName: Full=NACHT, LRR and PYD domains-containing protein 10;^Eukaryota; Metazoa; Chordata; Craniata; Vertebrata; Euteleostomi; Mammalia; Eutheria; Euarchontoglires; Glires; Rodentia; Myomorpha; Muroidea; Muridae; Murinae; Mus; Mus	A0A1X7VR29	PF05729.12^NACHT^NACHT domain^2-122^E:6e-17	sigP:OTHER^0.023089^0.976911^	.	KEGG:mmu:244202`KO:K22266	GO:0005737^cellular_component^cytoplasm`GO:0019897^cellular_component^extrinsic component of plasma membrane`GO:0005524^molecular_function^ATP binding`GO:0016887^molecular_function^ATPase activity`GO:0003924^molecular_function^GTPase activity`GO:0002250^biological_process^adaptive immune response`GO:0050832^biological_process^defense response to fungus`GO:0050829^biological_process^defense respon…	constitutive
2557_c0_g1	2557_c0_g1_i4	NACHT	NLRC3_HUMAN^NLRC3_HUMAN^Q:241-851,H:122-836^23.738%ID^E:3.05e-26^RecName: Full=NLR family CARD domain-containing protein 3;^Eukaryota; Metazoa; Chordata; Craniata; Vertebrata; Euteleostomi; Mammalia; Eutheria; Euarchontoglires; Primates; Haplorrhini; Catarrhini; Hominidae; Homo	A0A1X7V860	PF00619.21^CARD^Caspase recruitment domain^14-85^E:1.2e-06`PF05729.12^NACHT^NACHT domain^257-407^E:6.9e-19`PF17779.1^NOD2_WH^NOD2 winged helix domain^495-552^E:9.3e-06`PF13516.6^LRR_6^Leucine Rich repeat^675-687^E:29`PF13516.6^LRR_6^Leucine Rich repeat^707-721^E:80`PF13516.6^LRR_6^Leucine Rich repeat^734-753^E:0.086`PF13516.6^LRR_6^Leucine Rich repeat^764-776^E:1100`PF13516.6^LRR_6^Leucine Rich r…	sigP:OTHER^0.000350^0.999650^	.	KEGG:hsa:197358`KO:K22614	GO:0005737^cellular_component^cytoplasm`GO:0005829^cellular_component^cytosol`GO:0005815^cellular_component^microtubule organizing center`GO:0048471^cellular_component^perinuclear region of cytoplasm`GO:0005524^molecular_function^ATP binding`GO:0036312^molecular_function^phosphatidylinositol 3-kinase regulatory subunit binding`GO:0007249^biological_process^I-kappaB kinase/NF-kappaB signaling`GO:0…	constitutive
2557_c0_g1	2557_c0_g1_i5	NACHT	NLRC3_HUMAN^NLRC3_HUMAN^Q:241-987,H:122-968^23.475%ID^E:4.05e-33^RecName: Full=NLR family CARD domain-containing protein 3;^Eukaryota; Metazoa; Chordata; Craniata; Vertebrata; Euteleostomi; Mammalia; Eutheria; Euarchontoglires; Primates; Haplorrhini; Catarrhini; Hominidae; Homo`NLRC3_HUMAN^NLRC3_HUMAN^Q:675-964,H:727-1003^29.31%ID^E:7.51e-14^RecName: Full=NLR family CARD domain-containing protein…	A0A1X7V860	PF00619.21^CARD^Caspase recruitment domain^14-85^E:2.3e-08`PF05729.12^NACHT^NACHT domain^257-407^E:9.1e-19`PF17779.1^NOD2_WH^NOD2 winged helix domain^495-552^E:1.2e-05`PF13516.6^LRR_6^Leucine Rich repeat^675-687^E:36`PF13516.6^LRR_6^Leucine Rich repeat^707-721^E:98`PF13516.6^LRR_6^Leucine Rich repeat^734-753^E:0.11`PF13516.6^LRR_6^Leucine Rich repeat^764-776^E:1000`PF13516.6^LRR_6^Leucine Rich re…	sigP:OTHER^0.000548^0.999452^	.	KEGG:hsa:197358`KO:K22614	GO:0005737^cellular_component^cytoplasm`GO:0005829^cellular_component^cytosol`GO:0005815^cellular_component^microtubule organizing center`GO:0048471^cellular_component^perinuclear region of cytoplasm`GO:0005524^molecular_function^ATP binding`GO:0036312^molecular_function^phosphatidylinositol 3-kinase regulatory subunit binding`GO:0007249^biological_process^I-kappaB kinase/NF-kappaB signaling`GO:0…	constitutive
2557_c0_g1	2557_c0_g1_i6	NACHT	NLRC3_HUMAN^NLRC3_HUMAN^Q:239-985,H:122-968^23.475%ID^E:7.55e-33^RecName: Full=NLR family CARD domain-containing protein 3;^Eukaryota; Metazoa; Chordata; Craniata; Vertebrata; Euteleostomi; Mammalia; Eutheria; Euarchontoglires; Primates; Haplorrhini; Catarrhini; Hominidae; Homo`NLRC3_HUMAN^NLRC3_HUMAN^Q:673-962,H:727-1003^29.31%ID^E:1.21e-13^RecName: Full=NLR family CARD domain-containing protein…	A0A1X7V860	PF00619.21^CARD^Caspase recruitment domain^12-83^E:1.6e-06`PF05729.12^NACHT^NACHT domain^255-405^E:9.1e-19`PF17779.1^NOD2_WH^NOD2 winged helix domain^493-550^E:1.2e-05`PF13516.6^LRR_6^Leucine Rich repeat^673-685^E:36`PF13516.6^LRR_6^Leucine Rich repeat^705-719^E:98`PF13516.6^LRR_6^Leucine Rich repeat^732-751^E:0.11`PF13516.6^LRR_6^Leucine Rich repeat^762-774^E:1000`PF13516.6^LRR_6^Leucine Rich re…	sigP:OTHER^0.000259^0.999741^	.	KEGG:hsa:197358`KO:K22614	GO:0005737^cellular_component^cytoplasm`GO:0005829^cellular_component^cytosol`GO:0005815^cellular_component^microtubule organizing center`GO:0048471^cellular_component^perinuclear region of cytoplasm`GO:0005524^molecular_function^ATP binding`GO:0036312^molecular_function^phosphatidylinositol 3-kinase regulatory subunit binding`GO:0007249^biological_process^I-kappaB kinase/NF-kappaB signaling`GO:0…	constitutive
2557_c0_g1	2557_c0_g1_i7	NACHT	NLRP3_HUMAN^NLRP3_HUMAN^Q:190-962,H:157-997^22.069%ID^E:5.16e-33^RecName: Full=NACHT, LRR and PYD domains-containing protein 3;^Eukaryota; Metazoa; Chordata; Craniata; Vertebrata; Euteleostomi; Mammalia; Eutheria; Euarchontoglires; Primates; Haplorrhini; Catarrhini; Hominidae; Homo	A0A1X7V860	PF00619.21^CARD^Caspase recruitment domain^14-85^E:2.3e-08`PF05729.12^NACHT^NACHT domain^257-407^E:9.1e-19`PF17779.1^NOD2_WH^NOD2 winged helix domain^495-552^E:1.2e-05`PF13516.6^LRR_6^Leucine Rich repeat^675-687^E:36`PF13516.6^LRR_6^Leucine Rich repeat^707-721^E:98`PF13516.6^LRR_6^Leucine Rich repeat^734-753^E:0.11`PF13516.6^LRR_6^Leucine Rich repeat^764-776^E:1300`PF13516.6^LRR_6^Leucine Rich re…	sigP:OTHER^0.000548^0.999452^	.	KEGG:hsa:114548`KO:K12800	GO:0005737^cellular_component^cytoplasm`GO:0005829^cellular_component^cytosol`GO:0005783^cellular_component^endoplasmic reticulum`GO:0005576^cellular_component^extracellular region`GO:0000139^cellular_component^Golgi membrane`GO:0072559^cellular_component^NLRP3 inflammasome complex`GO:0005634^cellular_component^nucleus`GO:0005524^molecular_function^ATP binding`GO:0042802^molecular_function^identi…	constitutive
2557_c0_g1	2557_c0_g1_i1	NACHT	NLRC3_HUMAN^NLRC3_HUMAN^Q:239-849,H:122-836^23.874%ID^E:5.89e-27^RecName: Full=NLR family CARD domain-containing protein 3;^Eukaryota; Metazoa; Chordata; Craniata; Vertebrata; Euteleostomi; Mammalia; Eutheria; Euarchontoglires; Primates; Haplorrhini; Catarrhini; Hominidae; Homo	A0A1X7V860	PF00619.21^CARD^Caspase recruitment domain^12-83^E:1.2e-06`PF05729.12^NACHT^NACHT domain^255-405^E:6.9e-19`PF17779.1^NOD2_WH^NOD2 winged helix domain^493-550^E:9.3e-06`PF13516.6^LRR_6^Leucine Rich repeat^673-685^E:29`PF13516.6^LRR_6^Leucine Rich repeat^705-719^E:80`PF13516.6^LRR_6^Leucine Rich repeat^732-751^E:0.086`PF13516.6^LRR_6^Leucine Rich repeat^762-774^E:840`PF13516.6^LRR_6^Leucine Rich re…	sigP:OTHER^0.000259^0.999741^	.	KEGG:hsa:197358`KO:K22614	GO:0005737^cellular_component^cytoplasm`GO:0005829^cellular_component^cytosol`GO:0005815^cellular_component^microtubule organizing center`GO:0048471^cellular_component^perinuclear region of cytoplasm`GO:0005524^molecular_function^ATP binding`GO:0036312^molecular_function^phosphatidylinositol 3-kinase regulatory subunit binding`GO:0007249^biological_process^I-kappaB kinase/NF-kappaB signaling`GO:0…	constitutive
2557_c0_g1	2557_c0_g1_i2	NACHT	NLRC3_HUMAN^NLRC3_HUMAN^Q:241-851,H:122-836^23.874%ID^E:3.18e-27^RecName: Full=NLR family CARD domain-containing protein 3;^Eukaryota; Metazoa; Chordata; Craniata; Vertebrata; Euteleostomi; Mammalia; Eutheria; Euarchontoglires; Primates; Haplorrhini; Catarrhini; Hominidae; Homo	A0A1X7V860	PF00619.21^CARD^Caspase recruitment domain^14-85^E:1.8e-08`PF05729.12^NACHT^NACHT domain^257-407^E:6.9e-19`PF17779.1^NOD2_WH^NOD2 winged helix domain^495-552^E:9.3e-06`PF13516.6^LRR_6^Leucine Rich repeat^675-687^E:29`PF13516.6^LRR_6^Leucine Rich repeat^707-721^E:80`PF13516.6^LRR_6^Leucine Rich repeat^734-753^E:0.086`PF13516.6^LRR_6^Leucine Rich repeat^764-776^E:840`PF13516.6^LRR_6^Leucine Rich re…	sigP:OTHER^0.000548^0.999452^	.	KEGG:hsa:197358`KO:K22614	GO:0005737^cellular_component^cytoplasm`GO:0005829^cellular_component^cytosol`GO:0005815^cellular_component^microtubule organizing center`GO:0048471^cellular_component^perinuclear region of cytoplasm`GO:0005524^molecular_function^ATP binding`GO:0036312^molecular_function^phosphatidylinositol 3-kinase regulatory subunit binding`GO:0007249^biological_process^I-kappaB kinase/NF-kappaB signaling`GO:0…	constitutive
2557_c0_g1	2557_c0_g1_i3	NACHT	NLRC3_HUMAN^NLRC3_HUMAN^Q:241-986,H:122-968^23.705%ID^E:3.64e-33^RecName: Full=NLR family CARD domain-containing protein 3;^Eukaryota; Metazoa; Chordata; Craniata; Vertebrata; Euteleostomi; Mammalia; Eutheria; Euarchontoglires; Primates; Haplorrhini; Catarrhini; Hominidae; Homo`NLRC3_HUMAN^NLRC3_HUMAN^Q:675-963,H:727-1003^30.137%ID^E:8.96e-14^RecName: Full=NLR family CARD domain-containing protei…	A0A1X7V860	PF00619.21^CARD^Caspase recruitment domain^14-85^E:1.6e-06`PF05729.12^NACHT^NACHT domain^257-407^E:9.1e-19`PF17779.1^NOD2_WH^NOD2 winged helix domain^496-552^E:2.5e-05`PF13516.6^LRR_6^Leucine Rich repeat^675-687^E:36`PF13516.6^LRR_6^Leucine Rich repeat^707-721^E:250`PF13516.6^LRR_6^Leucine Rich repeat^734-753^E:0.11`PF13516.6^LRR_6^Leucine Rich repeat^764-776^E:1300`PF13516.6^LRR_6^Leucine Rich r…	sigP:OTHER^0.000350^0.999650^	.	KEGG:hsa:197358`KO:K22614	GO:0005737^cellular_component^cytoplasm`GO:0005829^cellular_component^cytosol`GO:0005815^cellular_component^microtubule organizing center`GO:0048471^cellular_component^perinuclear region of cytoplasm`GO:0005524^molecular_function^ATP binding`GO:0036312^molecular_function^phosphatidylinositol 3-kinase regulatory subunit binding`GO:0007249^biological_process^I-kappaB kinase/NF-kappaB signaling`GO:0…	constitutive
2557_c0_g1	2557_c0_g1_i9	NACHT	NAL12_HUMAN^NAL12_HUMAN^Q:394-1098,H:213-1028^23.976%ID^E:7.4e-36^RecName: Full=NACHT, LRR and PYD domains-containing protein 12;^Eukaryota; Metazoa; Chordata; Craniata; Vertebrata; Euteleostomi; Mammalia; Eutheria; Euarchontoglires; Primates; Haplorrhini; Catarrhini; Hominidae; Homo	A0A1X7V860	PF00619.21^CARD^Caspase recruitment domain^10-80^E:4.9e-07`PF05729.12^NACHT^NACHT domain^393-541^E:1.9e-21`PF17779.1^NOD2_WH^NOD2 winged helix domain^630-686^E:2.9e-05`PF13516.6^LRR_6^Leucine Rich repeat^809-821^E:41`PF13516.6^LRR_6^Leucine Rich repeat^841-855^E:290`PF13516.6^LRR_6^Leucine Rich repeat^868-887^E:0.12`PF13516.6^LRR_6^Leucine Rich repeat^898-910^E:1500`PF13516.6^LRR_6^Leucine Rich r…	sigP:OTHER^0.000279^0.999721^	.	KEGG:hsa:91662`KO:K20865	GO:0005737^cellular_component^cytoplasm`GO:0005524^molecular_function^ATP binding`GO:0008656^molecular_function^cysteine-type endopeptidase activator activity involved in apoptotic process`GO:0006919^biological_process^activation of cysteine-type endopeptidase activity involved in apoptotic process`GO:0071345^biological_process^cellular response to cytokine stimulus`GO:0036336^biological_process^…	constitutive
2557_c0_g1	2557_c0_g1_i10	NACHT	NAL12_HUMAN^NAL12_HUMAN^Q:393-1097,H:213-1028^24.096%ID^E:5.48e-37^RecName: Full=NACHT, LRR and PYD domains-containing protein 12;^Eukaryota; Metazoa; Chordata; Craniata; Vertebrata; Euteleostomi; Mammalia; Eutheria; Euarchontoglires; Primates; Haplorrhini; Catarrhini; Hominidae; Homo	A0A1X7V860	PF00619.21^CARD^Caspase recruitment domain^10-80^E:4.9e-07`PF05729.12^NACHT^NACHT domain^392-540^E:3.8e-22`PF17779.1^NOD2_WH^NOD2 winged helix domain^629-685^E:2.9e-05`PF13516.6^LRR_6^Leucine Rich repeat^808-820^E:41`PF13516.6^LRR_6^Leucine Rich repeat^840-854^E:290`PF13516.6^LRR_6^Leucine Rich repeat^867-886^E:0.12`PF13516.6^LRR_6^Leucine Rich repeat^897-909^E:1500`PF13516.6^LRR_6^Leucine Rich r…	sigP:OTHER^0.000279^0.999721^	.	KEGG:hsa:91662`KO:K20865	GO:0005737^cellular_component^cytoplasm`GO:0005524^molecular_function^ATP binding`GO:0008656^molecular_function^cysteine-type endopeptidase activator activity involved in apoptotic process`GO:0006919^biological_process^activation of cysteine-type endopeptidase activity involved in apoptotic process`GO:0071345^biological_process^cellular response to cytokine stimulus`GO:0036336^biological_process^…	constitutive
2710_c0_g2	2710_c0_g2_i10	NACHT	NALP5_MOUSE^NALP5_MOUSE^Q:474-1204,H:245-1045^22.894%ID^E:3.89e-22^RecName: Full=NACHT, LRR and PYD domains-containing protein 5;^Eukaryota; Metazoa; Chordata; Craniata; Vertebrata; Euteleostomi; Mammalia; Eutheria; Euarchontoglires; Glires; Rodentia; Myomorpha; Muroidea; Muridae; Murinae; Mus; Mus`NALP5_MOUSE^NALP5_MOUSE^Q:961-1197,H:836-1095^26.718%ID^E:5.01e-06^RecName: Full=NACHT, LRR and PYD…	A0A1X7UKI9	PF05729.12^NACHT^NACHT domain^472-599^E:1.1e-15`PF13516.6^LRR_6^Leucine Rich repeat^929-939^E:1400`PF00560.33^LRR_1^Leucine Rich Repeat^929-945^E:6700`PF13516.6^LRR_6^Leucine Rich repeat^955-975^E:3.5`PF00560.33^LRR_1^Leucine Rich Repeat^955-967^E:150`PF13516.6^LRR_6^Leucine Rich repeat^981-1001^E:97`PF13516.6^LRR_6^Leucine Rich repeat^1010-1032^E:140`PF13516.6^LRR_6^Leucine Rich repeat^1038-1054…	sigP:OTHER^0.000581^0.999419^	.	KEGG:mmu:23968`KO:K22626	GO:0045179^cellular_component^apical cortex`GO:0005938^cellular_component^cell cortex`GO:0005737^cellular_component^cytoplasm`GO:0005829^cellular_component^cytosol`GO:0005739^cellular_component^mitochondrion`GO:0005730^cellular_component^nucleolus`GO:0032991^cellular_component^protein-containing complex`GO:0005524^molecular_function^ATP binding`GO:0009887^biological_process^animal organ morphogen…	constitutive
2710_c0_g2	2710_c0_g2_i3	NACHT	NALP5_MOUSE^NALP5_MOUSE^Q:513-1243,H:245-1045^22.894%ID^E:2.95e-22^RecName: Full=NACHT, LRR and PYD domains-containing protein 5;^Eukaryota; Metazoa; Chordata; Craniata; Vertebrata; Euteleostomi; Mammalia; Eutheria; Euarchontoglires; Glires; Rodentia; Myomorpha; Muroidea; Muridae; Murinae; Mus; Mus`NALP5_MOUSE^NALP5_MOUSE^Q:1000-1236,H:836-1095^26.718%ID^E:6.15e-06^RecName: Full=NACHT, LRR and PY…	A0A1X7UKI9	PF05729.12^NACHT^NACHT domain^511-638^E:1.2e-15`PF13516.6^LRR_6^Leucine Rich repeat^968-978^E:1400`PF00560.33^LRR_1^Leucine Rich Repeat^968-984^E:7000`PF13516.6^LRR_6^Leucine Rich repeat^994-1014^E:3.6`PF00560.33^LRR_1^Leucine Rich Repeat^994-1006^E:150`PF13516.6^LRR_6^Leucine Rich repeat^1020-1040^E:100`PF13516.6^LRR_6^Leucine Rich repeat^1049-1071^E:140`PF13516.6^LRR_6^Leucine Rich repeat^1077-…	sigP:OTHER^0.003380^0.996620^	.	KEGG:mmu:23968`KO:K22626	GO:0045179^cellular_component^apical cortex`GO:0005938^cellular_component^cell cortex`GO:0005737^cellular_component^cytoplasm`GO:0005829^cellular_component^cytosol`GO:0005739^cellular_component^mitochondrion`GO:0005730^cellular_component^nucleolus`GO:0032991^cellular_component^protein-containing complex`GO:0005524^molecular_function^ATP binding`GO:0009887^biological_process^animal organ morphogen…	constitutive
2710_c0_g2	2710_c0_g2_i2	NACHT	NALP5_MOUSE^NALP5_MOUSE^Q:510-1240,H:245-1045^22.894%ID^E:3.28e-22^RecName: Full=NACHT, LRR and PYD domains-containing protein 5;^Eukaryota; Metazoa; Chordata; Craniata; Vertebrata; Euteleostomi; Mammalia; Eutheria; Euarchontoglires; Glires; Rodentia; Myomorpha; Muroidea; Muridae; Murinae; Mus; Mus`NALP5_MOUSE^NALP5_MOUSE^Q:997-1233,H:836-1095^26.718%ID^E:3.34e-06^RecName: Full=NACHT, LRR and PYD…	A0A1X7UKI9	PF05729.12^NACHT^NACHT domain^508-635^E:1.1e-15`PF13516.6^LRR_6^Leucine Rich repeat^965-975^E:1400`PF00560.33^LRR_1^Leucine Rich Repeat^965-981^E:6900`PF13516.6^LRR_6^Leucine Rich repeat^991-1011^E:3.6`PF00560.33^LRR_1^Leucine Rich Repeat^991-1003^E:150`PF13516.6^LRR_6^Leucine Rich repeat^1017-1037^E:100`PF13516.6^LRR_6^Leucine Rich repeat^1046-1068^E:140`PF13516.6^LRR_6^Leucine Rich repeat^1074-…	sigP:OTHER^0.000525^0.999475^	.	KEGG:mmu:23968`KO:K22626	GO:0045179^cellular_component^apical cortex`GO:0005938^cellular_component^cell cortex`GO:0005737^cellular_component^cytoplasm`GO:0005829^cellular_component^cytosol`GO:0005739^cellular_component^mitochondrion`GO:0005730^cellular_component^nucleolus`GO:0032991^cellular_component^protein-containing complex`GO:0005524^molecular_function^ATP binding`GO:0009887^biological_process^animal organ morphogen…	constitutive
2710_c0_g2	2710_c0_g2_i4	NACHT	NALP5_MOUSE^NALP5_MOUSE^Q:392-1122,H:245-1045^22.894%ID^E:9.46e-22^RecName: Full=NACHT, LRR and PYD domains-containing protein 5;^Eukaryota; Metazoa; Chordata; Craniata; Vertebrata; Euteleostomi; Mammalia; Eutheria; Euarchontoglires; Glires; Rodentia; Myomorpha; Muroidea; Muridae; Murinae; Mus; Mus`NALP5_MOUSE^NALP5_MOUSE^Q:879-1115,H:836-1095^26.718%ID^E:7.68e-06^RecName: Full=NACHT, LRR and PYD…	A0A1X7UKI9	PF05729.12^NACHT^NACHT domain^390-517^E:1e-15`PF13516.6^LRR_6^Leucine Rich repeat^847-857^E:1300`PF00560.33^LRR_1^Leucine Rich Repeat^847-863^E:6200`PF13516.6^LRR_6^Leucine Rich repeat^873-893^E:3.2`PF00560.33^LRR_1^Leucine Rich Repeat^873-885^E:130`PF13516.6^LRR_6^Leucine Rich repeat^899-919^E:90`PF00560.33^LRR_1^Leucine Rich Repeat^901-912^E:18000`PF13516.6^LRR_6^Leucine Rich repeat^928-950^E:1…	sigP:OTHER^0.046459^0.953541^	.	KEGG:mmu:23968`KO:K22626	GO:0045179^cellular_component^apical cortex`GO:0005938^cellular_component^cell cortex`GO:0005737^cellular_component^cytoplasm`GO:0005829^cellular_component^cytosol`GO:0005739^cellular_component^mitochondrion`GO:0005730^cellular_component^nucleolus`GO:0032991^cellular_component^protein-containing complex`GO:0005524^molecular_function^ATP binding`GO:0009887^biological_process^animal organ morphogen…	constitutive
2757_c1_g1	2757_c1_g1_i9	NACHT	NWD2_HUMAN^NWD2_HUMAN^Q:76-1059,H:36-1033^25.024%ID^E:4.63e-73^RecName: Full=NACHT and WD repeat domain-containing protein 2;^Eukaryota; Metazoa; Chordata; Craniata; Vertebrata; Euteleostomi; Mammalia; Eutheria; Euarchontoglires; Primates; Haplorrhini; Catarrhini; Hominidae; Homo	A0A1X7VJ03	PF05729.12^NACHT^NACHT domain^445-615^E:4.2e-11`PF00400.32^WD40^WD domain, G-beta repeat^978-1021^E:0.15`PF00400.32^WD40^WD domain, G-beta repeat^1028-1062^E:0.0013`PF00400.32^WD40^WD domain, G-beta repeat^1068-1105^E:2.3e-06`PF00400.32^WD40^WD domain, G-beta repeat^1240-1277^E:0.00045	sigP:SP(Sec/SPI)^0.946839^0.053161^CS_pos:_22-23._SQA-AL._Pr:_0.6839	.	KEGG:hsa:57495	.	constitutive
2757_c1_g1	2757_c1_g1_i8	NACHT	NWD2_HUMAN^NWD2_HUMAN^Q:76-1059,H:36-1033^25.024%ID^E:9.96e-73^RecName: Full=NACHT and WD repeat domain-containing protein 2;^Eukaryota; Metazoa; Chordata; Craniata; Vertebrata; Euteleostomi; Mammalia; Eutheria; Euarchontoglires; Primates; Haplorrhini; Catarrhini; Hominidae; Homo	A0A1X7VJ03	PF05729.12^NACHT^NACHT domain^445-615^E:5.1e-11`PF00400.32^WD40^WD domain, G-beta repeat^978-1021^E:0.18`PF00400.32^WD40^WD domain, G-beta repeat^1028-1062^E:0.0015`PF00400.32^WD40^WD domain, G-beta repeat^1068-1105^E:2.6e-06`PF00400.32^WD40^WD domain, G-beta repeat^1240-1277^E:0.00052`PF00400.32^WD40^WD domain, G-beta repeat^1492-1529^E:0.00048	sigP:SP(Sec/SPI)^0.946839^0.053161^CS_pos:_22-23._SQA-AL._Pr:_0.6839	.	KEGG:hsa:57495	.	constitutive
2757_c1_g1	2757_c1_g1_i5	NACHT	NWD2_HUMAN^NWD2_HUMAN^Q:76-1059,H:36-1033^24.929%ID^E:2.79e-72^RecName: Full=NACHT and WD repeat domain-containing protein 2;^Eukaryota; Metazoa; Chordata; Craniata; Vertebrata; Euteleostomi; Mammalia; Eutheria; Euarchontoglires; Primates; Haplorrhini; Catarrhini; Hominidae; Homo	A0A1X7VJ03	PF05729.12^NACHT^NACHT domain^445-615^E:4.2e-11`PF00400.32^WD40^WD domain, G-beta repeat^978-1021^E:0.15`PF00400.32^WD40^WD domain, G-beta repeat^1028-1062^E:0.0013`PF00400.32^WD40^WD domain, G-beta repeat^1068-1105^E:2.3e-06`PF00400.32^WD40^WD domain, G-beta repeat^1240-1277^E:0.00045	sigP:SP(Sec/SPI)^0.946839^0.053161^CS_pos:_22-23._SQA-AL._Pr:_0.6839	.	KEGG:hsa:57495	.	constitutive
2757_c1_g1	2757_c1_g1_i2	NACHT	NWD2_HUMAN^NWD2_HUMAN^Q:76-1059,H:36-1033^25.024%ID^E:9.96e-73^RecName: Full=NACHT and WD repeat domain-containing protein 2;^Eukaryota; Metazoa; Chordata; Craniata; Vertebrata; Euteleostomi; Mammalia; Eutheria; Euarchontoglires; Primates; Haplorrhini; Catarrhini; Hominidae; Homo	A0A1X7VJ03	PF05729.12^NACHT^NACHT domain^445-615^E:5.1e-11`PF00400.32^WD40^WD domain, G-beta repeat^978-1021^E:0.18`PF00400.32^WD40^WD domain, G-beta repeat^1028-1062^E:0.0015`PF00400.32^WD40^WD domain, G-beta repeat^1068-1105^E:2.6e-06`PF00400.32^WD40^WD domain, G-beta repeat^1240-1277^E:0.00052`PF00400.32^WD40^WD domain, G-beta repeat^1492-1529^E:0.00048	sigP:SP(Sec/SPI)^0.946839^0.053161^CS_pos:_22-23._SQA-AL._Pr:_0.6839	.	KEGG:hsa:57495	.	constitutive
2996_c1_g3	2996_c1_g3_i1	NACHT	.	A0A1X7V9Y5	PF05729.12^NACHT^NACHT domain^2-43^E:1.9e-07	sigP:OTHER^0.000591^0.999409^	.	.	.	genotype-dependent
2932_c0_g1	2932_c0_g1_i4	NACHT	NAL10_HUMAN^NAL10_HUMAN^Q:23-172,H:169-319^33.121%ID^E:3.91e-15^RecName: Full=NACHT, LRR and PYD domains-containing protein 10;^Eukaryota; Metazoa; Chordata; Craniata; Vertebrata; Euteleostomi; Mammalia; Eutheria; Euarchontoglires; Primates; Haplorrhini; Catarrhini; Hominidae; Homo	A0A1X7VUL5	PF05729.12^NACHT^NACHT domain^22-179^E:2.9e-21`PF00004.29^AAA^ATPase family associated with various cellular activities (AAA)^23-147^E:5.4e-05	sigP:OTHER^0.000431^0.999569^	.	KEGG:hsa:338322`KO:K22266	GO:0005737^cellular_component^cytoplasm`GO:0019897^cellular_component^extrinsic component of plasma membrane`GO:0005524^molecular_function^ATP binding`GO:0016887^molecular_function^ATPase activity`GO:0003924^molecular_function^GTPase activity`GO:0002250^biological_process^adaptive immune response`GO:0050832^biological_process^defense response to fungus`GO:0050829^biological_process^defense respon…	constitutive
2932_c0_g1	2932_c0_g1_i5	NACHT	NLRC3_MOUSE^NLRC3_MOUSE^Q:2-234,H:121-367^27.444%ID^E:1.23e-13^RecName: Full=Protein NLRC3;^Eukaryota; Metazoa; Chordata; Craniata; Vertebrata; Euteleostomi; Mammalia; Eutheria; Euarchontoglires; Glires; Rodentia; Myomorpha; Muroidea; Muridae; Murinae; Mus; Mus	A0A1X7VUL5	PF05729.12^NACHT^NACHT domain^22-178^E:3.3e-23	sigP:OTHER^0.000397^0.999603^	.	KEGG:mmu:268857	GO:0005737^cellular_component^cytoplasm`GO:0005829^cellular_component^cytosol`GO:0005815^cellular_component^microtubule organizing center`GO:0048471^cellular_component^perinuclear region of cytoplasm`GO:0005524^molecular_function^ATP binding`GO:0036312^molecular_function^phosphatidylinositol 3-kinase regulatory subunit binding`GO:0007249^biological_process^I-kappaB kinase/NF-kappaB signaling`GO:0…	constitutive
2932_c0_g1	2932_c0_g1_i6	NACHT	NAL10_HUMAN^NAL10_HUMAN^Q:23-172,H:169-319^33.121%ID^E:7.16e-15^RecName: Full=NACHT, LRR and PYD domains-containing protein 10;^Eukaryota; Metazoa; Chordata; Craniata; Vertebrata; Euteleostomi; Mammalia; Eutheria; Euarchontoglires; Primates; Haplorrhini; Catarrhini; Hominidae; Homo	A0A1X7VUL5	PF05729.12^NACHT^NACHT domain^22-177^E:6.5e-23`PF00004.29^AAA^ATPase family associated with various cellular activities (AAA)^23-147^E:0.00012	sigP:OTHER^0.000439^0.999561^	.	KEGG:hsa:338322`KO:K22266	GO:0005737^cellular_component^cytoplasm`GO:0019897^cellular_component^extrinsic component of plasma membrane`GO:0005524^molecular_function^ATP binding`GO:0016887^molecular_function^ATPase activity`GO:0003924^molecular_function^GTPase activity`GO:0002250^biological_process^adaptive immune response`GO:0050832^biological_process^defense response to fungus`GO:0050829^biological_process^defense respon…	constitutive
2932_c0_g1	2932_c0_g1_i7	NACHT	NLRC3_MOUSE^NLRC3_MOUSE^Q:2-231,H:121-367^26.236%ID^E:1.54e-14^RecName: Full=Protein NLRC3;^Eukaryota; Metazoa; Chordata; Craniata; Vertebrata; Euteleostomi; Mammalia; Eutheria; Euarchontoglires; Glires; Rodentia; Myomorpha; Muroidea; Muridae; Murinae; Mus; Mus	A0A1X7VUL5	PF05729.12^NACHT^NACHT domain^22-175^E:4.5e-21`PF00004.29^AAA^ATPase family associated with various cellular activities (AAA)^23-142^E:7.6e-06	sigP:OTHER^0.000293^0.999707^	.	KEGG:mmu:268857	GO:0005737^cellular_component^cytoplasm`GO:0005829^cellular_component^cytosol`GO:0005815^cellular_component^microtubule organizing center`GO:0048471^cellular_component^perinuclear region of cytoplasm`GO:0005524^molecular_function^ATP binding`GO:0036312^molecular_function^phosphatidylinositol 3-kinase regulatory subunit binding`GO:0007249^biological_process^I-kappaB kinase/NF-kappaB signaling`GO:0…	constitutive
2932_c0_g1	2932_c0_g1_i2	NACHT	NAL10_HUMAN^NAL10_HUMAN^Q:23-172,H:169-319^32.911%ID^E:1.22e-16^RecName: Full=NACHT, LRR and PYD domains-containing protein 10;^Eukaryota; Metazoa; Chordata; Craniata; Vertebrata; Euteleostomi; Mammalia; Eutheria; Euarchontoglires; Primates; Haplorrhini; Catarrhini; Hominidae; Homo	A0A1X7VUL5	PF05729.12^NACHT^NACHT domain^22-177^E:7.3e-21`PF00004.29^AAA^ATPase family associated with various cellular activities (AAA)^23-147^E:4.1e-05	sigP:OTHER^0.000463^0.999537^	.	KEGG:hsa:338322`KO:K22266	GO:0005737^cellular_component^cytoplasm`GO:0019897^cellular_component^extrinsic component of plasma membrane`GO:0005524^molecular_function^ATP binding`GO:0016887^molecular_function^ATPase activity`GO:0003924^molecular_function^GTPase activity`GO:0002250^biological_process^adaptive immune response`GO:0050832^biological_process^defense response to fungus`GO:0050829^biological_process^defense respon…	constitutive
2932_c0_g1	2932_c0_g1_i9	NACHT	NAL10_MOUSE^NAL10_MOUSE^Q:2-212,H:146-345^27.778%ID^E:6.33e-15^RecName: Full=NACHT, LRR and PYD domains-containing protein 10;^Eukaryota; Metazoa; Chordata; Craniata; Vertebrata; Euteleostomi; Mammalia; Eutheria; Euarchontoglires; Glires; Rodentia; Myomorpha; Muroidea; Muridae; Murinae; Mus; Mus	A0A1X7VUL5	PF05729.12^NACHT^NACHT domain^22-179^E:4.5e-21`PF00004.29^AAA^ATPase family associated with various cellular activities (AAA)^23-147^E:0.00017	sigP:OTHER^0.000434^0.999566^	.	KEGG:mmu:244202`KO:K22266	GO:0005737^cellular_component^cytoplasm`GO:0019897^cellular_component^extrinsic component of plasma membrane`GO:0005524^molecular_function^ATP binding`GO:0016887^molecular_function^ATPase activity`GO:0003924^molecular_function^GTPase activity`GO:0002250^biological_process^adaptive immune response`GO:0050832^biological_process^defense response to fungus`GO:0050829^biological_process^defense respon…	constitutive
2932_c0_g1	2932_c0_g1_i10	NACHT	NAL10_MOUSE^NAL10_MOUSE^Q:2-213,H:146-345^28.037%ID^E:5.73e-14^RecName: Full=NACHT, LRR and PYD domains-containing protein 10;^Eukaryota; Metazoa; Chordata; Craniata; Vertebrata; Euteleostomi; Mammalia; Eutheria; Euarchontoglires; Glires; Rodentia; Myomorpha; Muroidea; Muridae; Murinae; Mus; Mus	A0A1X7VUL5	PF05729.12^NACHT^NACHT domain^22-180^E:6.8e-21`PF00004.29^AAA^ATPase family associated with various cellular activities (AAA)^23-147^E:3.4e-05	sigP:OTHER^0.000705^0.999295^	.	KEGG:mmu:244202`KO:K22266	GO:0005737^cellular_component^cytoplasm`GO:0019897^cellular_component^extrinsic component of plasma membrane`GO:0005524^molecular_function^ATP binding`GO:0016887^molecular_function^ATPase activity`GO:0003924^molecular_function^GTPase activity`GO:0002250^biological_process^adaptive immune response`GO:0050832^biological_process^defense response to fungus`GO:0050829^biological_process^defense respon…	constitutive
3297_c0_g1	3297_c0_g1_i1	NACHT	.	A0A1X7V9Y5	PF05729.12^NACHT^NACHT domain^102-136^E:4.8e-06	sigP:OTHER^0.019192^0.980808^	.	.	.	constitutive
3350_c0_g2	3350_c0_g2_i1	NACHT	NAL12_HUMAN^NAL12_HUMAN^Q:33-928,H:172-1047^25.053%ID^E:6.9e-32^RecName: Full=NACHT, LRR and PYD domains-containing protein 12;^Eukaryota; Metazoa; Chordata; Craniata; Vertebrata; Euteleostomi; Mammalia; Eutheria; Euarchontoglires; Primates; Haplorrhini; Catarrhini; Hominidae; Homo	A0A1X7VRR2	PF05729.12^NACHT^NACHT domain^76-229^E:6.3e-19`PF00560.33^LRR_1^Leucine Rich Repeat^244-252^E:18000`PF13516.6^LRR_6^Leucine Rich repeat^518-533^E:9.9`PF13516.6^LRR_6^Leucine Rich repeat^547-565^E:78`PF00560.33^LRR_1^Leucine Rich Repeat^548-561^E:1300`PF13516.6^LRR_6^Leucine Rich repeat^575-590^E:650`PF00560.33^LRR_1^Leucine Rich Repeat^575-586^E:2100`PF13516.6^LRR_6^Leucine Rich repeat^603-622^E:…	sigP:OTHER^0.000767^0.999233^	.	KEGG:hsa:91662`KO:K20865	GO:0005737^cellular_component^cytoplasm`GO:0005524^molecular_function^ATP binding`GO:0008656^molecular_function^cysteine-type endopeptidase activator activity involved in apoptotic process`GO:0006919^biological_process^activation of cysteine-type endopeptidase activity involved in apoptotic process`GO:0071345^biological_process^cellular response to cytokine stimulus`GO:0036336^biological_process^…	constitutive
3350_c0_g2	3350_c0_g2_i2	NACHT	NAL12_HUMAN^NAL12_HUMAN^Q:33-928,H:172-1047^25.053%ID^E:6.9e-32^RecName: Full=NACHT, LRR and PYD domains-containing protein 12;^Eukaryota; Metazoa; Chordata; Craniata; Vertebrata; Euteleostomi; Mammalia; Eutheria; Euarchontoglires; Primates; Haplorrhini; Catarrhini; Hominidae; Homo	A0A1X7VRR2	PF05729.12^NACHT^NACHT domain^76-229^E:6.3e-19`PF00560.33^LRR_1^Leucine Rich Repeat^244-252^E:18000`PF13516.6^LRR_6^Leucine Rich repeat^518-533^E:9.9`PF13516.6^LRR_6^Leucine Rich repeat^547-565^E:78`PF00560.33^LRR_1^Leucine Rich Repeat^548-561^E:1300`PF13516.6^LRR_6^Leucine Rich repeat^575-590^E:650`PF00560.33^LRR_1^Leucine Rich Repeat^575-586^E:2100`PF13516.6^LRR_6^Leucine Rich repeat^603-622^E:…	sigP:OTHER^0.000767^0.999233^	.	KEGG:hsa:91662`KO:K20865	GO:0005737^cellular_component^cytoplasm`GO:0005524^molecular_function^ATP binding`GO:0008656^molecular_function^cysteine-type endopeptidase activator activity involved in apoptotic process`GO:0006919^biological_process^activation of cysteine-type endopeptidase activity involved in apoptotic process`GO:0071345^biological_process^cellular response to cytokine stimulus`GO:0036336^biological_process^…	constitutive
3452_c0_g1	3452_c0_g1_i4	NACHT	.	A0A1X7V9Y5	PF05729.12^NACHT^NACHT domain^12-96^E:3.1e-11	sigP:OTHER^0.001008^0.998992^	.	.	.	constitutive
3452_c0_g1	3452_c0_g1_i1	NACHT	.	A0A1X7V9Y5	PF05729.12^NACHT^NACHT domain^8-132^E:5.2e-11	sigP:OTHER^0.001932^0.998068^	.	.	.	constitutive
3452_c0_g1	3452_c0_g1_i9	NACHT	.	A0A1X7V9Y5	PF05729.12^NACHT^NACHT domain^8-132^E:1.8e-10	sigP:OTHER^0.001932^0.998068^	.	.	.	constitutive
3452_c0_g1	3452_c0_g1_i18	NACHT	NLRC5_HUMAN^NLRC5_HUMAN^Q:1-150,H:223-377^31.25%ID^E:1.18e-11^RecName: Full=Protein NLRC5;^Eukaryota; Metazoa; Chordata; Craniata; Vertebrata; Euteleostomi; Mammalia; Eutheria; Euarchontoglires; Primates; Haplorrhini; Catarrhini; Hominidae; Homo	A0A1X7V9Y5	PF05729.12^NACHT^NACHT domain^1-152^E:1.5e-19	sigP:OTHER^0.003459^0.996541^	.	KEGG:hsa:84166`KO:K22615	GO:0005813^cellular_component^centrosome`GO:0005737^cellular_component^cytoplasm`GO:0005829^cellular_component^cytosol`GO:0005634^cellular_component^nucleus`GO:0005524^molecular_function^ATP binding`GO:0000978^molecular_function^RNA polymerase II proximal promoter sequence-specific DNA binding`GO:0051607^biological_process^defense response to virus`GO:0045087^biological_process^innate immune resp…	constitutive
3452_c0_g1	3452_c0_g1_i16	NACHT	NAL10_HUMAN^NAL10_HUMAN^Q:41-120,H:244-330^38.889%ID^E:9.7e-07^RecName: Full=NACHT, LRR and PYD domains-containing protein 10;^Eukaryota; Metazoa; Chordata; Craniata; Vertebrata; Euteleostomi; Mammalia; Eutheria; Euarchontoglires; Primates; Haplorrhini; Catarrhini; Hominidae; Homo	A0A1X7V9Y5	PF05729.12^NACHT^NACHT domain^19-117^E:8.4e-11	sigP:OTHER^0.000488^0.999512^	.	KEGG:hsa:338322`KO:K22266	GO:0005737^cellular_component^cytoplasm`GO:0019897^cellular_component^extrinsic component of plasma membrane`GO:0005524^molecular_function^ATP binding`GO:0016887^molecular_function^ATPase activity`GO:0003924^molecular_function^GTPase activity`GO:0002250^biological_process^adaptive immune response`GO:0050832^biological_process^defense response to fungus`GO:0050829^biological_process^defense respon…	constitutive
3452_c0_g1	3452_c0_g1_i15	NACHT	NAL12_HUMAN^NAL12_HUMAN^Q:18-129,H:287-410^29.365%ID^E:6.32e-08^RecName: Full=NACHT, LRR and PYD domains-containing protein 12;^Eukaryota; Metazoa; Chordata; Craniata; Vertebrata; Euteleostomi; Mammalia; Eutheria; Euarchontoglires; Primates; Haplorrhini; Catarrhini; Hominidae; Homo	A0A1X7V9Y5	PF05729.12^NACHT^NACHT domain^12-97^E:1.9e-11	sigP:OTHER^0.001008^0.998992^	.	KEGG:hsa:91662`KO:K20865	GO:0005737^cellular_component^cytoplasm`GO:0005524^molecular_function^ATP binding`GO:0008656^molecular_function^cysteine-type endopeptidase activator activity involved in apoptotic process`GO:0006919^biological_process^activation of cysteine-type endopeptidase activity involved in apoptotic process`GO:0071345^biological_process^cellular response to cytokine stimulus`GO:0036336^biological_process^…	constitutive
3452_c0_g1	3452_c0_g1_i12	NACHT	NLRP9_BOVIN^NLRP9_BOVIN^Q:2-88,H:152-237^36.364%ID^E:4.95e-06^RecName: Full=NACHT, LRR and PYD domains-containing protein 9;^Eukaryota; Metazoa; Chordata; Craniata; Vertebrata; Euteleostomi; Mammalia; Eutheria; Laurasiatheria; Cetartiodactyla; Ruminantia; Pecora; Bovidae; Bovinae; Bos	A0A1X7V9Y5	PF05729.12^NACHT^NACHT domain^1-97^E:4.4e-10	sigP:OTHER^0.003541^0.996459^	.	KEGG:bta:520716`KO:K22663	GO:0061702^cellular_component^inflammasome complex`GO:0005524^molecular_function^ATP binding`GO:0006954^biological_process^inflammatory response`GO:0045087^biological_process^innate immune response	constitutive
3452_c0_g1	3452_c0_g1_i13	NACHT	NAL10_HUMAN^NAL10_HUMAN^Q:41-120,H:244-330^40%ID^E:5.44e-07^RecName: Full=NACHT, LRR and PYD domains-containing protein 10;^Eukaryota; Metazoa; Chordata; Craniata; Vertebrata; Euteleostomi; Mammalia; Eutheria; Euarchontoglires; Primates; Haplorrhini; Catarrhini; Hominidae; Homo	A0A1X7V9Y5	PF05729.12^NACHT^NACHT domain^17-117^E:1.8e-10	sigP:OTHER^0.000423^0.999577^	.	KEGG:hsa:338322`KO:K22266	GO:0005737^cellular_component^cytoplasm`GO:0019897^cellular_component^extrinsic component of plasma membrane`GO:0005524^molecular_function^ATP binding`GO:0016887^molecular_function^ATPase activity`GO:0003924^molecular_function^GTPase activity`GO:0002250^biological_process^adaptive immune response`GO:0050832^biological_process^defense response to fungus`GO:0050829^biological_process^defense respon…	constitutive
3452_c0_g1	3452_c0_g1_i10	NACHT	NLRC3_HUMAN^NLRC3_HUMAN^Q:6-160,H:145-307^31.361%ID^E:1.2e-13^RecName: Full=NLR family CARD domain-containing protein 3;^Eukaryota; Metazoa; Chordata; Craniata; Vertebrata; Euteleostomi; Mammalia; Eutheria; Euarchontoglires; Primates; Haplorrhini; Catarrhini; Hominidae; Homo	A0A1X7V9Y5	PF05729.12^NACHT^NACHT domain^1-154^E:2.3e-21	sigP:OTHER^0.003459^0.996541^	.	KEGG:hsa:197358`KO:K22614	GO:0005737^cellular_component^cytoplasm`GO:0005829^cellular_component^cytosol`GO:0005815^cellular_component^microtubule organizing center`GO:0048471^cellular_component^perinuclear region of cytoplasm`GO:0005524^molecular_function^ATP binding`GO:0036312^molecular_function^phosphatidylinositol 3-kinase regulatory subunit binding`GO:0007249^biological_process^I-kappaB kinase/NF-kappaB signaling`GO:0…	constitutive
3452_c0_g1	3452_c0_g1_i11	NACHT	NLRC3_HUMAN^NLRC3_HUMAN^Q:6-121,H:145-271^32.331%ID^E:2.79e-08^RecName: Full=NLR family CARD domain-containing protein 3;^Eukaryota; Metazoa; Chordata; Craniata; Vertebrata; Euteleostomi; Mammalia; Eutheria; Euarchontoglires; Primates; Haplorrhini; Catarrhini; Hominidae; Homo	A0A1X7V9Y5	PF05729.12^NACHT^NACHT domain^1-119^E:3.3e-15	sigP:OTHER^0.003113^0.996887^	.	KEGG:hsa:197358`KO:K22614	GO:0005737^cellular_component^cytoplasm`GO:0005829^cellular_component^cytosol`GO:0005815^cellular_component^microtubule organizing center`GO:0048471^cellular_component^perinuclear region of cytoplasm`GO:0005524^molecular_function^ATP binding`GO:0036312^molecular_function^phosphatidylinositol 3-kinase regulatory subunit binding`GO:0007249^biological_process^I-kappaB kinase/NF-kappaB signaling`GO:0…	constitutive
3535_c0_g1	3535_c0_g1_i4	NACHT	NLRP3_HUMAN^NLRP3_HUMAN^Q:123-475,H:226-589^23.358%ID^E:8.52e-13^RecName: Full=NACHT, LRR and PYD domains-containing protein 3;^Eukaryota; Metazoa; Chordata; Craniata; Vertebrata; Euteleostomi; Mammalia; Eutheria; Euarchontoglires; Primates; Haplorrhini; Catarrhini; Hominidae; Homo	A0A1X7V860	PF00931.22^NB-ARC^NB-ARC domain^107-208^E:2.9e-07`PF05729.12^NACHT^NACHT domain^119-270^E:8.8e-20`PF13516.6^LRR_6^Leucine Rich repeat^774-786^E:8.3`PF00560.33^LRR_1^Leucine Rich Repeat^775-791^E:5.6`PF13516.6^LRR_6^Leucine Rich repeat^799-813^E:0.35`PF00560.33^LRR_1^Leucine Rich Repeat^801-824^E:5.1`PF00560.33^LRR_1^Leucine Rich Repeat^827-838^E:6100`PF13516.6^LRR_6^Leucine Rich repeat^827-839^E:…	sigP:OTHER^0.011657^0.988343^	ExpAA=24.75^PredHel=1^Topology=i27-49o	KEGG:hsa:114548`KO:K12800	GO:0005737^cellular_component^cytoplasm`GO:0005829^cellular_component^cytosol`GO:0005783^cellular_component^endoplasmic reticulum`GO:0005576^cellular_component^extracellular region`GO:0000139^cellular_component^Golgi membrane`GO:0072559^cellular_component^NLRP3 inflammasome complex`GO:0005634^cellular_component^nucleus`GO:0005524^molecular_function^ATP binding`GO:0042802^molecular_function^identi…	constitutive
3535_c0_g1	3535_c0_g1_i5	NACHT	NLRP3_HUMAN^NLRP3_HUMAN^Q:123-475,H:226-589^23.358%ID^E:8.09e-13^RecName: Full=NACHT, LRR and PYD domains-containing protein 3;^Eukaryota; Metazoa; Chordata; Craniata; Vertebrata; Euteleostomi; Mammalia; Eutheria; Euarchontoglires; Primates; Haplorrhini; Catarrhini; Hominidae; Homo	A0A1X7V860	PF00931.22^NB-ARC^NB-ARC domain^107-208^E:2.9e-07`PF05729.12^NACHT^NACHT domain^119-270^E:8.8e-20`PF13516.6^LRR_6^Leucine Rich repeat^774-786^E:8.4`PF00560.33^LRR_1^Leucine Rich Repeat^775-791^E:5.6`PF13516.6^LRR_6^Leucine Rich repeat^799-813^E:0.35`PF00560.33^LRR_1^Leucine Rich Repeat^801-824^E:5.1`PF00560.33^LRR_1^Leucine Rich Repeat^827-838^E:6100`PF13516.6^LRR_6^Leucine Rich repeat^827-839^E:…	sigP:OTHER^0.011657^0.988343^	ExpAA=25.05^PredHel=1^Topology=i27-49o	KEGG:hsa:114548`KO:K12800	GO:0005737^cellular_component^cytoplasm`GO:0005829^cellular_component^cytosol`GO:0005783^cellular_component^endoplasmic reticulum`GO:0005576^cellular_component^extracellular region`GO:0000139^cellular_component^Golgi membrane`GO:0072559^cellular_component^NLRP3 inflammasome complex`GO:0005634^cellular_component^nucleus`GO:0005524^molecular_function^ATP binding`GO:0042802^molecular_function^identi…	constitutive
3535_c0_g1	3535_c0_g1_i1	NACHT	NLRP3_HUMAN^NLRP3_HUMAN^Q:220-572,H:226-589^23.358%ID^E:8.89e-13^RecName: Full=NACHT, LRR and PYD domains-containing protein 3;^Eukaryota; Metazoa; Chordata; Craniata; Vertebrata; Euteleostomi; Mammalia; Eutheria; Euarchontoglires; Primates; Haplorrhini; Catarrhini; Hominidae; Homo	A0A1X7V860	PF00931.22^NB-ARC^NB-ARC domain^204-305^E:3.2e-07`PF05729.12^NACHT^NACHT domain^216-367^E:9.8e-20`PF13516.6^LRR_6^Leucine Rich repeat^871-883^E:9.1`PF00560.33^LRR_1^Leucine Rich Repeat^872-888^E:6.1`PF13516.6^LRR_6^Leucine Rich repeat^896-910^E:0.38`PF00560.33^LRR_1^Leucine Rich Repeat^898-921^E:5.6`PF00560.33^LRR_1^Leucine Rich Repeat^924-935^E:6900`PF13516.6^LRR_6^Leucine Rich repeat^924-936^E:…	sigP:OTHER^0.000503^0.999497^	ExpAA=24.74^PredHel=1^Topology=i124-146o	KEGG:hsa:114548`KO:K12800	GO:0005737^cellular_component^cytoplasm`GO:0005829^cellular_component^cytosol`GO:0005783^cellular_component^endoplasmic reticulum`GO:0005576^cellular_component^extracellular region`GO:0000139^cellular_component^Golgi membrane`GO:0072559^cellular_component^NLRP3 inflammasome complex`GO:0005634^cellular_component^nucleus`GO:0005524^molecular_function^ATP binding`GO:0042802^molecular_function^identi…	constitutive
3535_c0_g1	3535_c0_g1_i2	NACHT	NLRP3_HUMAN^NLRP3_HUMAN^Q:220-572,H:226-589^23.358%ID^E:8.44e-13^RecName: Full=NACHT, LRR and PYD domains-containing protein 3;^Eukaryota; Metazoa; Chordata; Craniata; Vertebrata; Euteleostomi; Mammalia; Eutheria; Euarchontoglires; Primates; Haplorrhini; Catarrhini; Hominidae; Homo	A0A1X7V860	PF00931.22^NB-ARC^NB-ARC domain^204-305^E:3.2e-07`PF05729.12^NACHT^NACHT domain^216-367^E:9.9e-20`PF13516.6^LRR_6^Leucine Rich repeat^871-883^E:9.1`PF00560.33^LRR_1^Leucine Rich Repeat^872-888^E:6.1`PF13516.6^LRR_6^Leucine Rich repeat^896-910^E:0.38`PF00560.33^LRR_1^Leucine Rich Repeat^898-921^E:5.6`PF00560.33^LRR_1^Leucine Rich Repeat^924-935^E:6900`PF13516.6^LRR_6^Leucine Rich repeat^924-936^E:…	sigP:OTHER^0.000503^0.999497^	ExpAA=25.05^PredHel=1^Topology=i124-146o	KEGG:hsa:114548`KO:K12800	GO:0005737^cellular_component^cytoplasm`GO:0005829^cellular_component^cytosol`GO:0005783^cellular_component^endoplasmic reticulum`GO:0005576^cellular_component^extracellular region`GO:0000139^cellular_component^Golgi membrane`GO:0072559^cellular_component^NLRP3 inflammasome complex`GO:0005634^cellular_component^nucleus`GO:0005524^molecular_function^ATP binding`GO:0042802^molecular_function^identi…	constitutive
53750_c1_g1	53750_c1_g1_i2	NACHT	.	A0A1X7UKI9	PF05729.12^NACHT^NACHT domain^4-79^E:3.2e-06	sigP:OTHER^0.000751^0.999249^	.	.	.	genotype-dependent
53750_c0_g1	53750_c0_g1_i4	NACHT	.	A0A1X7VQK1	PF05729.12^NACHT^NACHT domain^2-103^E:4.6e-09	sigP:OTHER^0.000883^0.999117^	.	.	.	genotype-dependent
53750_c0_g1	53750_c0_g1_i6	NACHT	.	A0A1X7VQK1	PF05729.12^NACHT^NACHT domain^2-102^E:9.1e-10	sigP:OTHER^0.001022^0.998978^	.	.	.	genotype-dependent
53750_c0_g1	53750_c0_g1_i3	NACHT	.	A0A1X7VQK1	PF05729.12^NACHT^NACHT domain^2-103^E:1.3e-08	sigP:OTHER^0.000976^0.999024^	.	.	.	genotype-dependent
53750_c0_g1	53750_c0_g1_i8	NACHT	.	A0A1X7VQK1	PF05729.12^NACHT^NACHT domain^2-103^E:2.6e-09	sigP:OTHER^0.000873^0.999127^	.	.	.	genotype-dependent
53750_c0_g1	53750_c0_g1_i9	NACHT	.	A0A1X7VQK1	PF05729.12^NACHT^NACHT domain^2-103^E:5.9e-10	sigP:OTHER^0.000920^0.999080^	.	.	.	genotype-dependent
53750_c0_g1	53750_c0_g1_i10	NACHT	.	A0A1X7VQK1	PF05729.12^NACHT^NACHT domain^2-103^E:3.8e-09	sigP:OTHER^0.001046^0.998954^	.	.	.	genotype-dependent
4635_c0_g1	4635_c0_g1_i4	NACHT	NAL10_HUMAN^NAL10_HUMAN^Q:34-104,H:244-322^34.177%ID^E:2.94e-06^RecName: Full=NACHT, LRR and PYD domains-containing protein 10;^Eukaryota; Metazoa; Chordata; Craniata; Vertebrata; Euteleostomi; Mammalia; Eutheria; Euarchontoglires; Primates; Haplorrhini; Catarrhini; Hominidae; Homo	A0A1X7V9E3	PF05729.12^NACHT^NACHT domain^18-106^E:8.6e-10	sigP:OTHER^0.001437^0.998563^	.	KEGG:hsa:338322`KO:K22266	GO:0005737^cellular_component^cytoplasm`GO:0019897^cellular_component^extrinsic component of plasma membrane`GO:0005524^molecular_function^ATP binding`GO:0016887^molecular_function^ATPase activity`GO:0003924^molecular_function^GTPase activity`GO:0002250^biological_process^adaptive immune response`GO:0050832^biological_process^defense response to fungus`GO:0050829^biological_process^defense respon…	constitutive
4635_c0_g1	4635_c0_g1_i5	NACHT	NLRP3_MOUSE^NLRP3_MOUSE^Q:1-146,H:216-376^34.356%ID^E:7.87e-18^RecName: Full=NACHT, LRR and PYD domains-containing protein 3;^Eukaryota; Metazoa; Chordata; Craniata; Vertebrata; Euteleostomi; Mammalia; Eutheria; Euarchontoglires; Glires; Rodentia; Myomorpha; Muroidea; Muridae; Murinae; Mus; Mus	A0A1X7V9E3	PF05729.12^NACHT^NACHT domain^2-151^E:2e-24`PF00004.29^AAA^ATPase family associated with various cellular activities (AAA)^5-138^E:0.00011	sigP:OTHER^0.000610^0.999390^	.	KEGG:mmu:216799`KO:K12800	GO:0005737^cellular_component^cytoplasm`GO:0005829^cellular_component^cytosol`GO:0005783^cellular_component^endoplasmic reticulum`GO:0005576^cellular_component^extracellular region`GO:0000139^cellular_component^Golgi membrane`GO:0072559^cellular_component^NLRP3 inflammasome complex`GO:0005634^cellular_component^nucleus`GO:0005524^molecular_function^ATP binding`GO:0042802^molecular_function^identi…	constitutive
4635_c0_g1	4635_c0_g1_i7	NACHT	NLRP3_BOVIN^NLRP3_BOVIN^Q:13-113,H:259-370^32.456%ID^E:6.45e-06^RecName: Full=NACHT, LRR and PYD domains-containing protein 3;^Eukaryota; Metazoa; Chordata; Craniata; Vertebrata; Euteleostomi; Mammalia; Eutheria; Laurasiatheria; Cetartiodactyla; Ruminantia; Pecora; Bovidae; Bovinae; Bos	A0A1X7V9E3	PF05729.12^NACHT^NACHT domain^4-122^E:1.3e-12	sigP:OTHER^0.000511^0.999489^	.	KEGG:bta:538639`KO:K12800	GO:0005737^cellular_component^cytoplasm`GO:0005783^cellular_component^endoplasmic reticulum`GO:0005576^cellular_component^extracellular region`GO:0000139^cellular_component^Golgi membrane`GO:0072559^cellular_component^NLRP3 inflammasome complex`GO:0005634^cellular_component^nucleus`GO:0005524^molecular_function^ATP binding`GO:0042802^molecular_function^identical protein binding`GO:0043565^molecul…	constitutive
4635_c0_g1	4635_c0_g1_i1	NACHT	NLRP3_MOUSE^NLRP3_MOUSE^Q:1-147,H:216-376^34.969%ID^E:2.6e-18^RecName: Full=NACHT, LRR and PYD domains-containing protein 3;^Eukaryota; Metazoa; Chordata; Craniata; Vertebrata; Euteleostomi; Mammalia; Eutheria; Euarchontoglires; Glires; Rodentia; Myomorpha; Muroidea; Muridae; Murinae; Mus; Mus	A0A1X7V9E3	PF05729.12^NACHT^NACHT domain^2-152^E:1.2e-25`PF00004.29^AAA^ATPase family associated with various cellular activities (AAA)^5-137^E:2.8e-05	sigP:OTHER^0.000640^0.999360^	.	KEGG:mmu:216799`KO:K12800	GO:0005737^cellular_component^cytoplasm`GO:0005829^cellular_component^cytosol`GO:0005783^cellular_component^endoplasmic reticulum`GO:0005576^cellular_component^extracellular region`GO:0000139^cellular_component^Golgi membrane`GO:0072559^cellular_component^NLRP3 inflammasome complex`GO:0005634^cellular_component^nucleus`GO:0005524^molecular_function^ATP binding`GO:0042802^molecular_function^identi…	constitutive
4635_c0_g1	4635_c0_g1_i3	NACHT	NLRP3_MOUSE^NLRP3_MOUSE^Q:20-164,H:216-371^33.54%ID^E:7.45e-16^RecName: Full=NACHT, LRR and PYD domains-containing protein 3;^Eukaryota; Metazoa; Chordata; Craniata; Vertebrata; Euteleostomi; Mammalia; Eutheria; Euarchontoglires; Glires; Rodentia; Myomorpha; Muroidea; Muridae; Murinae; Mus; Mus	A0A1X7V9E3	PF05729.12^NACHT^NACHT domain^21-164^E:6.9e-21	sigP:OTHER^0.000865^0.999135^	.	KEGG:mmu:216799`KO:K12800	GO:0005737^cellular_component^cytoplasm`GO:0005829^cellular_component^cytosol`GO:0005783^cellular_component^endoplasmic reticulum`GO:0005576^cellular_component^extracellular region`GO:0000139^cellular_component^Golgi membrane`GO:0072559^cellular_component^NLRP3 inflammasome complex`GO:0005634^cellular_component^nucleus`GO:0005524^molecular_function^ATP binding`GO:0042802^molecular_function^identi…	constitutive
4635_c0_g1	4635_c0_g1_i8	NACHT	NLRP3_MOUSE^NLRP3_MOUSE^Q:20-188,H:216-396^33.871%ID^E:4.35e-16^RecName: Full=NACHT, LRR and PYD domains-containing protein 3;^Eukaryota; Metazoa; Chordata; Craniata; Vertebrata; Euteleostomi; Mammalia; Eutheria; Euarchontoglires; Glires; Rodentia; Myomorpha; Muroidea; Muridae; Murinae; Mus; Mus	A0A1X7V9E3	PF05729.12^NACHT^NACHT domain^21-179^E:8.3e-24`PF00004.29^AAA^ATPase family associated with various cellular activities (AAA)^24-161^E:0.00012	sigP:OTHER^0.001049^0.998951^	.	KEGG:mmu:216799`KO:K12800	GO:0005737^cellular_component^cytoplasm`GO:0005829^cellular_component^cytosol`GO:0005783^cellular_component^endoplasmic reticulum`GO:0005576^cellular_component^extracellular region`GO:0000139^cellular_component^Golgi membrane`GO:0072559^cellular_component^NLRP3 inflammasome complex`GO:0005634^cellular_component^nucleus`GO:0005524^molecular_function^ATP binding`GO:0042802^molecular_function^identi…	constitutive
4635_c0_g1	4635_c0_g1_i9	NACHT	NAL10_HUMAN^NAL10_HUMAN^Q:34-104,H:244-322^36.709%ID^E:1.35e-07^RecName: Full=NACHT, LRR and PYD domains-containing protein 10;^Eukaryota; Metazoa; Chordata; Craniata; Vertebrata; Euteleostomi; Mammalia; Eutheria; Euarchontoglires; Primates; Haplorrhini; Catarrhini; Hominidae; Homo	A0A1X7V9E3	PF05729.12^NACHT^NACHT domain^18-106^E:8e-11	sigP:OTHER^0.001740^0.998260^	.	KEGG:hsa:338322`KO:K22266	GO:0005737^cellular_component^cytoplasm`GO:0019897^cellular_component^extrinsic component of plasma membrane`GO:0005524^molecular_function^ATP binding`GO:0016887^molecular_function^ATPase activity`GO:0003924^molecular_function^GTPase activity`GO:0002250^biological_process^adaptive immune response`GO:0050832^biological_process^defense response to fungus`GO:0050829^biological_process^defense respon…	constitutive
4635_c0_g1	4635_c0_g1_i10	NACHT	NLRP3_MOUSE^NLRP3_MOUSE^Q:20-167,H:216-376^35.152%ID^E:6.14e-14^RecName: Full=NACHT, LRR and PYD domains-containing protein 3;^Eukaryota; Metazoa; Chordata; Craniata; Vertebrata; Euteleostomi; Mammalia; Eutheria; Euarchontoglires; Glires; Rodentia; Myomorpha; Muroidea; Muridae; Murinae; Mus; Mus	A0A1X7V9E3	PF05729.12^NACHT^NACHT domain^21-172^E:9.7e-23	sigP:OTHER^0.000832^0.999168^	.	KEGG:mmu:216799`KO:K12800	GO:0005737^cellular_component^cytoplasm`GO:0005829^cellular_component^cytosol`GO:0005783^cellular_component^endoplasmic reticulum`GO:0005576^cellular_component^extracellular region`GO:0000139^cellular_component^Golgi membrane`GO:0072559^cellular_component^NLRP3 inflammasome complex`GO:0005634^cellular_component^nucleus`GO:0005524^molecular_function^ATP binding`GO:0042802^molecular_function^identi…	constitutive
4643_c0_g1	4643_c0_g1_i1	NACHT	.	A0A1X7V9Y5	PF05729.12^NACHT^NACHT domain^67-104^E:2.2e-06	sigP:OTHER^0.000688^0.999312^	.	.	.	genotype-dependent
4643_c0_g3	4643_c0_g3_i1	NACHT	.	A0A1X7SVN3	PF05729.12^NACHT^NACHT domain^70-110^E:1.8e-08	sigP:OTHER^0.000520^0.999480^	.	.	.	genotype-dependent
4643_c1_g1	4643_c1_g1_i1	NACHT	.	A0A1X7SVN3	PF05729.12^NACHT^NACHT domain^126-165^E:1.8e-07	sigP:OTHER^0.001449^0.998551^	.	.	.	genotype-dependent
4647_c5_g1	4647_c5_g1_i1	NACHT	NLR1A_MOUSE^NLR1A_MOUSE^Q:74-199,H:132-268^31.655%ID^E:2.53e-10^RecName: Full=NACHT, LRR and PYD domains-containing protein 1a;^Eukaryota; Metazoa; Chordata; Craniata; Vertebrata; Euteleostomi; Mammalia; Eutheria; Euarchontoglires; Glires; Rodentia; Myomorpha; Muroidea; Muridae; Murinae; Mus; Mus	A0A1X7SYT2	PF05729.12^NACHT^NACHT domain^76-198^E:3.5e-13	sigP:OTHER^0.002316^0.997684^	.	KEGG:mmu:195046`KO:K12798	GO:0061702^cellular_component^inflammasome complex`GO:0043025^cellular_component^neuronal cell body`GO:0005634^cellular_component^nucleus`GO:0032991^cellular_component^protein-containing complex`GO:0005524^molecular_function^ATP binding`GO:0019899^molecular_function^enzyme binding`GO:0097110^molecular_function^scaffold protein binding`GO:0006919^biological_process^activation of cysteine-type endo…	genotype-dependent
4647_c5_g1	4647_c5_g1_i2	NACHT	NLR1A_MOUSE^NLR1A_MOUSE^Q:74-199,H:132-268^30.935%ID^E:6.34e-10^RecName: Full=NACHT, LRR and PYD domains-containing protein 1a;^Eukaryota; Metazoa; Chordata; Craniata; Vertebrata; Euteleostomi; Mammalia; Eutheria; Euarchontoglires; Glires; Rodentia; Myomorpha; Muroidea; Muridae; Murinae; Mus; Mus	A0A1X7SYT2	PF05729.12^NACHT^NACHT domain^76-198^E:1.5e-13	sigP:OTHER^0.002316^0.997684^	.	KEGG:mmu:195046`KO:K12798	GO:0061702^cellular_component^inflammasome complex`GO:0043025^cellular_component^neuronal cell body`GO:0005634^cellular_component^nucleus`GO:0032991^cellular_component^protein-containing complex`GO:0005524^molecular_function^ATP binding`GO:0019899^molecular_function^enzyme binding`GO:0097110^molecular_function^scaffold protein binding`GO:0006919^biological_process^activation of cysteine-type endo…	genotype-dependent
4788_c0_g1	4788_c0_g1_i4	NACHT	NLRC3_HUMAN^NLRC3_HUMAN^Q:738-983,H:779-1016^24.797%ID^E:1.97e-08^RecName: Full=NLR family CARD domain-containing protein 3;^Eukaryota; Metazoa; Chordata; Craniata; Vertebrata; Euteleostomi; Mammalia; Eutheria; Euarchontoglires; Primates; Haplorrhini; Catarrhini; Hominidae; Homo	A0A1X7UVK9	PF13516.6^LRR_6^Leucine Rich repeat^236-244^E:18000`PF05729.12^NACHT^NACHT domain^270-419^E:1.2e-14`PF13516.6^LRR_6^Leucine Rich repeat^737-751^E:87`PF13516.6^LRR_6^Leucine Rich repeat^765-785^E:97`PF13516.6^LRR_6^Leucine Rich repeat^794-801^E:16000`PF13516.6^LRR_6^Leucine Rich repeat^881-894^E:5000`PF13516.6^LRR_6^Leucine Rich repeat^939-961^E:85	sigP:OTHER^0.000906^0.999094^	.	KEGG:hsa:197358`KO:K22614	GO:0005737^cellular_component^cytoplasm`GO:0005829^cellular_component^cytosol`GO:0005815^cellular_component^microtubule organizing center`GO:0048471^cellular_component^perinuclear region of cytoplasm`GO:0005524^molecular_function^ATP binding`GO:0036312^molecular_function^phosphatidylinositol 3-kinase regulatory subunit binding`GO:0007249^biological_process^I-kappaB kinase/NF-kappaB signaling`GO:0…	constitutive
4788_c0_g1	4788_c0_g1_i5	NACHT	NLRP3_MOUSE^NLRP3_MOUSE^Q:239-578,H:183-529^22.252%ID^E:5.43e-07^RecName: Full=NACHT, LRR and PYD domains-containing protein 3;^Eukaryota; Metazoa; Chordata; Craniata; Vertebrata; Euteleostomi; Mammalia; Eutheria; Euarchontoglires; Glires; Rodentia; Myomorpha; Muroidea; Muridae; Murinae; Mus; Mus	A0A1X7UVK9	PF05729.12^NACHT^NACHT domain^270-419^E:5.2e-15	sigP:OTHER^0.000906^0.999094^	.	KEGG:mmu:216799`KO:K12800	GO:0005737^cellular_component^cytoplasm`GO:0005829^cellular_component^cytosol`GO:0005783^cellular_component^endoplasmic reticulum`GO:0005576^cellular_component^extracellular region`GO:0000139^cellular_component^Golgi membrane`GO:0072559^cellular_component^NLRP3 inflammasome complex`GO:0005634^cellular_component^nucleus`GO:0005524^molecular_function^ATP binding`GO:0042802^molecular_function^identi…	constitutive
4788_c0_g1	4788_c0_g1_i1	NACHT	NLRC3_HUMAN^NLRC3_HUMAN^Q:738-983,H:779-1016^24.797%ID^E:1.53e-08^RecName: Full=NLR family CARD domain-containing protein 3;^Eukaryota; Metazoa; Chordata; Craniata; Vertebrata; Euteleostomi; Mammalia; Eutheria; Euarchontoglires; Primates; Haplorrhini; Catarrhini; Hominidae; Homo	A0A1X7UVK9	PF13516.6^LRR_6^Leucine Rich repeat^236-244^E:18000`PF05729.12^NACHT^NACHT domain^270-419^E:1.2e-14`PF13516.6^LRR_6^Leucine Rich repeat^737-751^E:87`PF13516.6^LRR_6^Leucine Rich repeat^765-785^E:97`PF13516.6^LRR_6^Leucine Rich repeat^794-801^E:16000`PF13516.6^LRR_6^Leucine Rich repeat^881-894^E:5000`PF13516.6^LRR_6^Leucine Rich repeat^939-961^E:85	sigP:OTHER^0.000906^0.999094^	.	KEGG:hsa:197358`KO:K22614	GO:0005737^cellular_component^cytoplasm`GO:0005829^cellular_component^cytosol`GO:0005815^cellular_component^microtubule organizing center`GO:0048471^cellular_component^perinuclear region of cytoplasm`GO:0005524^molecular_function^ATP binding`GO:0036312^molecular_function^phosphatidylinositol 3-kinase regulatory subunit binding`GO:0007249^biological_process^I-kappaB kinase/NF-kappaB signaling`GO:0…	constitutive
4788_c0_g1	4788_c0_g1_i2	NACHT	NLRP3_MOUSE^NLRP3_MOUSE^Q:239-578,H:183-529^22.788%ID^E:2.48e-07^RecName: Full=NACHT, LRR and PYD domains-containing protein 3;^Eukaryota; Metazoa; Chordata; Craniata; Vertebrata; Euteleostomi; Mammalia; Eutheria; Euarchontoglires; Glires; Rodentia; Myomorpha; Muroidea; Muridae; Murinae; Mus; Mus	A0A1X7UVK9	PF05729.12^NACHT^NACHT domain^270-419^E:9.7e-15	sigP:OTHER^0.000906^0.999094^	.	KEGG:mmu:216799`KO:K12800	GO:0005737^cellular_component^cytoplasm`GO:0005829^cellular_component^cytosol`GO:0005783^cellular_component^endoplasmic reticulum`GO:0005576^cellular_component^extracellular region`GO:0000139^cellular_component^Golgi membrane`GO:0072559^cellular_component^NLRP3 inflammasome complex`GO:0005634^cellular_component^nucleus`GO:0005524^molecular_function^ATP binding`GO:0042802^molecular_function^identi…	constitutive
4788_c0_g1	4788_c0_g1_i3	NACHT	NLRC3_HUMAN^NLRC3_HUMAN^Q:738-983,H:779-1016^24.797%ID^E:1.97e-08^RecName: Full=NLR family CARD domain-containing protein 3;^Eukaryota; Metazoa; Chordata; Craniata; Vertebrata; Euteleostomi; Mammalia; Eutheria; Euarchontoglires; Primates; Haplorrhini; Catarrhini; Hominidae; Homo	A0A1X7UVK9	PF13516.6^LRR_6^Leucine Rich repeat^236-244^E:18000`PF05729.12^NACHT^NACHT domain^270-419^E:1.2e-14`PF13516.6^LRR_6^Leucine Rich repeat^737-751^E:87`PF13516.6^LRR_6^Leucine Rich repeat^765-785^E:97`PF13516.6^LRR_6^Leucine Rich repeat^794-801^E:16000`PF13516.6^LRR_6^Leucine Rich repeat^881-894^E:5000`PF13516.6^LRR_6^Leucine Rich repeat^939-961^E:85	sigP:OTHER^0.000906^0.999094^	.	KEGG:hsa:197358`KO:K22614	GO:0005737^cellular_component^cytoplasm`GO:0005829^cellular_component^cytosol`GO:0005815^cellular_component^microtubule organizing center`GO:0048471^cellular_component^perinuclear region of cytoplasm`GO:0005524^molecular_function^ATP binding`GO:0036312^molecular_function^phosphatidylinositol 3-kinase regulatory subunit binding`GO:0007249^biological_process^I-kappaB kinase/NF-kappaB signaling`GO:0…	constitutive
4859_c0_g1	4859_c0_g1_i1	NACHT	NLRP3_HUMAN^NLRP3_HUMAN^Q:88-449,H:222-607^25.679%ID^E:3.42e-13^RecName: Full=NACHT, LRR and PYD domains-containing protein 3;^Eukaryota; Metazoa; Chordata; Craniata; Vertebrata; Euteleostomi; Mammalia; Eutheria; Euarchontoglires; Primates; Haplorrhini; Catarrhini; Hominidae; Homo	A0A1X7TQZ3	PF05729.12^NACHT^NACHT domain^87-239^E:3.7e-16	sigP:OTHER^0.001207^0.998793^	.	KEGG:hsa:114548`KO:K12800	GO:0005737^cellular_component^cytoplasm`GO:0005829^cellular_component^cytosol`GO:0005783^cellular_component^endoplasmic reticulum`GO:0005576^cellular_component^extracellular region`GO:0000139^cellular_component^Golgi membrane`GO:0072559^cellular_component^NLRP3 inflammasome complex`GO:0005634^cellular_component^nucleus`GO:0005524^molecular_function^ATP binding`GO:0042802^molecular_function^identi…	genotype-dependent
4859_c0_g1	4859_c0_g1_i2	NACHT	NLRC5_HUMAN^NLRC5_HUMAN^Q:83-436,H:219-569^25.521%ID^E:3.59e-13^RecName: Full=Protein NLRC5;^Eukaryota; Metazoa; Chordata; Craniata; Vertebrata; Euteleostomi; Mammalia; Eutheria; Euarchontoglires; Primates; Haplorrhini; Catarrhini; Hominidae; Homo	A0A1X7TQZ3	PF05729.12^NACHT^NACHT domain^87-239^E:3.7e-16	sigP:OTHER^0.001207^0.998793^	.	KEGG:hsa:84166`KO:K22615	GO:0005813^cellular_component^centrosome`GO:0005737^cellular_component^cytoplasm`GO:0005829^cellular_component^cytosol`GO:0005634^cellular_component^nucleus`GO:0005524^molecular_function^ATP binding`GO:0000978^molecular_function^RNA polymerase II proximal promoter sequence-specific DNA binding`GO:0051607^biological_process^defense response to virus`GO:0045087^biological_process^innate immune resp…	genotype-dependent
4859_c0_g1	4859_c0_g1_i3	NACHT	NLRP3_HUMAN^NLRP3_HUMAN^Q:88-446,H:222-604^25.871%ID^E:8.26e-14^RecName: Full=NACHT, LRR and PYD domains-containing protein 3;^Eukaryota; Metazoa; Chordata; Craniata; Vertebrata; Euteleostomi; Mammalia; Eutheria; Euarchontoglires; Primates; Haplorrhini; Catarrhini; Hominidae; Homo	A0A1X7TQZ3	PF05729.12^NACHT^NACHT domain^87-240^E:5.2e-17	sigP:OTHER^0.001207^0.998793^	.	KEGG:hsa:114548`KO:K12800	GO:0005737^cellular_component^cytoplasm`GO:0005829^cellular_component^cytosol`GO:0005783^cellular_component^endoplasmic reticulum`GO:0005576^cellular_component^extracellular region`GO:0000139^cellular_component^Golgi membrane`GO:0072559^cellular_component^NLRP3 inflammasome complex`GO:0005634^cellular_component^nucleus`GO:0005524^molecular_function^ATP binding`GO:0042802^molecular_function^identi…	genotype-dependent
4859_c5_g1	4859_c5_g1_i3	NACHT	NLRC5_HUMAN^NLRC5_HUMAN^Q:1-153,H:222-377^28.834%ID^E:4.79e-11^RecName: Full=Protein NLRC5;^Eukaryota; Metazoa; Chordata; Craniata; Vertebrata; Euteleostomi; Mammalia; Eutheria; Euarchontoglires; Primates; Haplorrhini; Catarrhini; Hominidae; Homo	A0A1X7V9Y5	PF05729.12^NACHT^NACHT domain^2-152^E:7.8e-20	sigP:OTHER^0.002026^0.997974^	.	KEGG:hsa:84166`KO:K22615	GO:0005813^cellular_component^centrosome`GO:0005737^cellular_component^cytoplasm`GO:0005829^cellular_component^cytosol`GO:0005634^cellular_component^nucleus`GO:0005524^molecular_function^ATP binding`GO:0000978^molecular_function^RNA polymerase II proximal promoter sequence-specific DNA binding`GO:0051607^biological_process^defense response to virus`GO:0045087^biological_process^innate immune resp…	genotype-dependent
5070_c0_g4	5070_c0_g4_i1	NACHT	.	A0A1X7U321	PF09848.9^DUF2075^Uncharacterized conserved protein (DUF2075)^64-90^E:0.00016`PF05729.12^NACHT^NACHT domain^66-97^E:9.8e-08	sigP:OTHER^0.000309^0.999691^	.	.	.	genotype-dependent
5070_c0_g1	5070_c0_g1_i4	NACHT	NAL10_MOUSE^NAL10_MOUSE^Q:1-171,H:175-339^29.143%ID^E:2.24e-12^RecName: Full=NACHT, LRR and PYD domains-containing protein 10;^Eukaryota; Metazoa; Chordata; Craniata; Vertebrata; Euteleostomi; Mammalia; Eutheria; Euarchontoglires; Glires; Rodentia; Myomorpha; Muroidea; Muridae; Murinae; Mus; Mus	A0A1X7VQK1	PF05729.12^NACHT^NACHT domain^1-144^E:7.5e-13	sigP:OTHER^0.003446^0.996554^	.	KEGG:mmu:244202`KO:K22266	GO:0005737^cellular_component^cytoplasm`GO:0019897^cellular_component^extrinsic component of plasma membrane`GO:0005524^molecular_function^ATP binding`GO:0016887^molecular_function^ATPase activity`GO:0003924^molecular_function^GTPase activity`GO:0002250^biological_process^adaptive immune response`GO:0050832^biological_process^defense response to fungus`GO:0050829^biological_process^defense respon…	genotype-dependent
5070_c0_g1	5070_c0_g1_i5	NACHT	.	A0A1X7VQK1	PF05729.12^NACHT^NACHT domain^1-98^E:1.2e-08	sigP:OTHER^0.003446^0.996554^	.	.	.	genotype-dependent
5070_c0_g1	5070_c0_g1_i6	NACHT	NAL12_HUMAN^NAL12_HUMAN^Q:22-136,H:289-414^29.545%ID^E:1.68e-09^RecName: Full=NACHT, LRR and PYD domains-containing protein 12;^Eukaryota; Metazoa; Chordata; Craniata; Vertebrata; Euteleostomi; Mammalia; Eutheria; Euarchontoglires; Primates; Haplorrhini; Catarrhini; Hominidae; Homo	A0A1X7VQK1	PF05729.12^NACHT^NACHT domain^22-99^E:4.5e-06	sigP:OTHER^0.001242^0.998758^	.	KEGG:hsa:91662`KO:K20865	GO:0005737^cellular_component^cytoplasm`GO:0005524^molecular_function^ATP binding`GO:0008656^molecular_function^cysteine-type endopeptidase activator activity involved in apoptotic process`GO:0006919^biological_process^activation of cysteine-type endopeptidase activity involved in apoptotic process`GO:0071345^biological_process^cellular response to cytokine stimulus`GO:0036336^biological_process^…	genotype-dependent
5070_c0_g1	5070_c0_g1_i7	NACHT	NAL10_MOUSE^NAL10_MOUSE^Q:1-137,H:175-306^29.286%ID^E:4.24e-07^RecName: Full=NACHT, LRR and PYD domains-containing protein 10;^Eukaryota; Metazoa; Chordata; Craniata; Vertebrata; Euteleostomi; Mammalia; Eutheria; Euarchontoglires; Glires; Rodentia; Myomorpha; Muroidea; Muridae; Murinae; Mus; Mus	A0A1X7VQK1	PF05729.12^NACHT^NACHT domain^1-135^E:1.1e-11	sigP:OTHER^0.002582^0.997418^	.	KEGG:mmu:244202`KO:K22266	GO:0005737^cellular_component^cytoplasm`GO:0019897^cellular_component^extrinsic component of plasma membrane`GO:0005524^molecular_function^ATP binding`GO:0016887^molecular_function^ATPase activity`GO:0003924^molecular_function^GTPase activity`GO:0002250^biological_process^adaptive immune response`GO:0050832^biological_process^defense response to fungus`GO:0050829^biological_process^defense respon…	genotype-dependent
5070_c0_g1	5070_c0_g1_i8	NACHT	NAL10_MOUSE^NAL10_MOUSE^Q:24-128,H:240-339^31.776%ID^E:1.52e-08^RecName: Full=NACHT, LRR and PYD domains-containing protein 10;^Eukaryota; Metazoa; Chordata; Craniata; Vertebrata; Euteleostomi; Mammalia; Eutheria; Euarchontoglires; Glires; Rodentia; Myomorpha; Muroidea; Muridae; Murinae; Mus; Mus	A0A1X7VQK1	PF05729.12^NACHT^NACHT domain^22-101^E:5.2e-07	sigP:OTHER^0.001220^0.998780^	.	KEGG:mmu:244202`KO:K22266	GO:0005737^cellular_component^cytoplasm`GO:0019897^cellular_component^extrinsic component of plasma membrane`GO:0005524^molecular_function^ATP binding`GO:0016887^molecular_function^ATPase activity`GO:0003924^molecular_function^GTPase activity`GO:0002250^biological_process^adaptive immune response`GO:0050832^biological_process^defense response to fungus`GO:0050829^biological_process^defense respon…	genotype-dependent
5070_c0_g3	5070_c0_g3_i1	NACHT	NAL10_MOUSE^NAL10_MOUSE^Q:14-116,H:164-265^30.189%ID^E:1.61e-07^RecName: Full=NACHT, LRR and PYD domains-containing protein 10;^Eukaryota; Metazoa; Chordata; Craniata; Vertebrata; Euteleostomi; Mammalia; Eutheria; Euarchontoglires; Glires; Rodentia; Myomorpha; Muroidea; Muridae; Murinae; Mus; Mus	A0A1X7UWT5	PF09848.9^DUF2075^Uncharacterized conserved protein (DUF2075)^12-40^E:0.00011`PF05729.12^NACHT^NACHT domain^14-122^E:1.6e-16	sigP:OTHER^0.000408^0.999592^	.	KEGG:mmu:244202`KO:K22266	GO:0005737^cellular_component^cytoplasm`GO:0019897^cellular_component^extrinsic component of plasma membrane`GO:0005524^molecular_function^ATP binding`GO:0016887^molecular_function^ATPase activity`GO:0003924^molecular_function^GTPase activity`GO:0002250^biological_process^adaptive immune response`GO:0050832^biological_process^defense response to fungus`GO:0050829^biological_process^defense respon…	genotype-dependent
5177_c1_g1	5177_c1_g1_i9	NACHT	NAL12_MOUSE^NAL12_MOUSE^Q:255-985,H:213-986^23.162%ID^E:1.01e-32^RecName: Full=NACHT, LRR and PYD domains-containing protein 12;^Eukaryota; Metazoa; Chordata; Craniata; Vertebrata; Euteleostomi; Mammalia; Eutheria; Euarchontoglires; Glires; Rodentia; Myomorpha; Muroidea; Muridae; Murinae; Mus; Mus`NAL12_MOUSE^NAL12_MOUSE^Q:707-962,H:793-1021^25.869%ID^E:3.53e-13^RecName: Full=NACHT, LRR and PYD d…	A0A1X7V860	PF00619.21^CARD^Caspase recruitment domain^15-87^E:1.6e-06`PF05729.12^NACHT^NACHT domain^254-404^E:1e-19`PF17779.1^NOD2_WH^NOD2 winged helix domain^493-549^E:2.5e-05`PF13516.6^LRR_6^Leucine Rich repeat^672-684^E:36`PF13516.6^LRR_6^Leucine Rich repeat^704-718^E:98`PF13516.6^LRR_6^Leucine Rich repeat^731-750^E:0.11`PF13516.6^LRR_6^Leucine Rich repeat^761-781^E:2.4`PF13516.6^LRR_6^Leucine Rich repea…	sigP:OTHER^0.000259^0.999741^	.	KEGG:mmu:378425`KO:K20865	GO:0005737^cellular_component^cytoplasm`GO:0005524^molecular_function^ATP binding`GO:0071345^biological_process^cellular response to cytokine stimulus`GO:0036336^biological_process^dendritic cell migration`GO:0050710^biological_process^negative regulation of cytokine secretion`GO:0070373^biological_process^negative regulation of ERK1 and ERK2 cascade`GO:0043124^biological_process^negative regulat…	genotype-dependent
5177_c1_g1	5177_c1_g1_i8	NACHT	NAL12_MOUSE^NAL12_MOUSE^Q:255-985,H:213-986^23.162%ID^E:3.28e-34^RecName: Full=NACHT, LRR and PYD domains-containing protein 12;^Eukaryota; Metazoa; Chordata; Craniata; Vertebrata; Euteleostomi; Mammalia; Eutheria; Euarchontoglires; Glires; Rodentia; Myomorpha; Muroidea; Muridae; Murinae; Mus; Mus`NAL12_MOUSE^NAL12_MOUSE^Q:707-962,H:793-1021^26.255%ID^E:3.39e-15^RecName: Full=NACHT, LRR and PYD d…	A0A1X7V860	PF00619.21^CARD^Caspase recruitment domain^15-87^E:1.6e-06`PF05729.12^NACHT^NACHT domain^254-404^E:1e-19`PF17779.1^NOD2_WH^NOD2 winged helix domain^492-549^E:1.2e-05`PF13516.6^LRR_6^Leucine Rich repeat^672-684^E:36`PF13516.6^LRR_6^Leucine Rich repeat^704-722^E:58`PF13516.6^LRR_6^Leucine Rich repeat^731-752^E:0.039`PF13516.6^LRR_6^Leucine Rich repeat^763-781^E:830`PF13516.6^LRR_6^Leucine Rich repe…	sigP:OTHER^0.000259^0.999741^	.	KEGG:mmu:378425`KO:K20865	GO:0005737^cellular_component^cytoplasm`GO:0005524^molecular_function^ATP binding`GO:0071345^biological_process^cellular response to cytokine stimulus`GO:0036336^biological_process^dendritic cell migration`GO:0050710^biological_process^negative regulation of cytokine secretion`GO:0070373^biological_process^negative regulation of ERK1 and ERK2 cascade`GO:0043124^biological_process^negative regulat…	genotype-dependent
5177_c1_g1	5177_c1_g1_i1	NACHT	NAL12_MOUSE^NAL12_MOUSE^Q:255-985,H:213-986^23.162%ID^E:2.06e-34^RecName: Full=NACHT, LRR and PYD domains-containing protein 12;^Eukaryota; Metazoa; Chordata; Craniata; Vertebrata; Euteleostomi; Mammalia; Eutheria; Euarchontoglires; Glires; Rodentia; Myomorpha; Muroidea; Muridae; Murinae; Mus; Mus`NAL12_MOUSE^NAL12_MOUSE^Q:707-962,H:793-1021^26.255%ID^E:2.64e-15^RecName: Full=NACHT, LRR and PYD d…	A0A1X7V860	PF00619.21^CARD^Caspase recruitment domain^15-87^E:1.6e-06`PF05729.12^NACHT^NACHT domain^254-404^E:1e-19`PF17779.1^NOD2_WH^NOD2 winged helix domain^492-549^E:1.2e-05`PF13516.6^LRR_6^Leucine Rich repeat^672-684^E:36`PF13516.6^LRR_6^Leucine Rich repeat^704-722^E:58`PF13516.6^LRR_6^Leucine Rich repeat^731-752^E:0.039`PF13516.6^LRR_6^Leucine Rich repeat^763-781^E:830`PF13516.6^LRR_6^Leucine Rich repe…	sigP:OTHER^0.000259^0.999741^	.	KEGG:mmu:378425`KO:K20865	GO:0005737^cellular_component^cytoplasm`GO:0005524^molecular_function^ATP binding`GO:0071345^biological_process^cellular response to cytokine stimulus`GO:0036336^biological_process^dendritic cell migration`GO:0050710^biological_process^negative regulation of cytokine secretion`GO:0070373^biological_process^negative regulation of ERK1 and ERK2 cascade`GO:0043124^biological_process^negative regulat…	genotype-dependent
44407_c0_g1	44407_c0_g1_i5	NACHT	NAL10_MOUSE^NAL10_MOUSE^Q:22-133,H:138-250^30.172%ID^E:2.78e-07^RecName: Full=NACHT, LRR and PYD domains-containing protein 10;^Eukaryota; Metazoa; Chordata; Craniata; Vertebrata; Euteleostomi; Mammalia; Eutheria; Euarchontoglires; Glires; Rodentia; Myomorpha; Muroidea; Muridae; Murinae; Mus; Mus	A0A1X7VQK1	PF05729.12^NACHT^NACHT domain^47-133^E:1.6e-12	sigP:OTHER^0.001448^0.998552^	.	KEGG:mmu:244202`KO:K22266	GO:0005737^cellular_component^cytoplasm`GO:0019897^cellular_component^extrinsic component of plasma membrane`GO:0005524^molecular_function^ATP binding`GO:0016887^molecular_function^ATPase activity`GO:0003924^molecular_function^GTPase activity`GO:0002250^biological_process^adaptive immune response`GO:0050832^biological_process^defense response to fungus`GO:0050829^biological_process^defense respon…	constitutive
44407_c0_g1	44407_c0_g1_i1	NACHT	NAL10_MOUSE^NAL10_MOUSE^Q:22-156,H:138-270^28.058%ID^E:3.26e-07^RecName: Full=NACHT, LRR and PYD domains-containing protein 10;^Eukaryota; Metazoa; Chordata; Craniata; Vertebrata; Euteleostomi; Mammalia; Eutheria; Euarchontoglires; Glires; Rodentia; Myomorpha; Muroidea; Muridae; Murinae; Mus; Mus	A0A1X7VQK1	PF05729.12^NACHT^NACHT domain^47-157^E:3.4e-16	sigP:OTHER^0.001511^0.998489^	.	KEGG:mmu:244202`KO:K22266	GO:0005737^cellular_component^cytoplasm`GO:0019897^cellular_component^extrinsic component of plasma membrane`GO:0005524^molecular_function^ATP binding`GO:0016887^molecular_function^ATPase activity`GO:0003924^molecular_function^GTPase activity`GO:0002250^biological_process^adaptive immune response`GO:0050832^biological_process^defense response to fungus`GO:0050829^biological_process^defense respon…	constitutive
44407_c0_g1	44407_c0_g1_i3	NACHT	NAL10_MOUSE^NAL10_MOUSE^Q:22-147,H:138-264^26.923%ID^E:5.67e-06^RecName: Full=NACHT, LRR and PYD domains-containing protein 10;^Eukaryota; Metazoa; Chordata; Craniata; Vertebrata; Euteleostomi; Mammalia; Eutheria; Euarchontoglires; Glires; Rodentia; Myomorpha; Muroidea; Muridae; Murinae; Mus; Mus	A0A1X7VQK1	PF05729.12^NACHT^NACHT domain^47-139^E:4e-14	sigP:OTHER^0.001448^0.998552^	.	KEGG:mmu:244202`KO:K22266	GO:0005737^cellular_component^cytoplasm`GO:0019897^cellular_component^extrinsic component of plasma membrane`GO:0005524^molecular_function^ATP binding`GO:0016887^molecular_function^ATPase activity`GO:0003924^molecular_function^GTPase activity`GO:0002250^biological_process^adaptive immune response`GO:0050832^biological_process^defense response to fungus`GO:0050829^biological_process^defense respon…	constitutive
44407_c0_g1	44407_c0_g1_i8	NACHT	NAL10_MOUSE^NAL10_MOUSE^Q:22-156,H:138-270^28.058%ID^E:1.59e-06^RecName: Full=NACHT, LRR and PYD domains-containing protein 10;^Eukaryota; Metazoa; Chordata; Craniata; Vertebrata; Euteleostomi; Mammalia; Eutheria; Euarchontoglires; Glires; Rodentia; Myomorpha; Muroidea; Muridae; Murinae; Mus; Mus	A0A1X7VQK1	PF05729.12^NACHT^NACHT domain^47-157^E:4e-15	sigP:OTHER^0.001448^0.998552^	.	KEGG:mmu:244202`KO:K22266	GO:0005737^cellular_component^cytoplasm`GO:0019897^cellular_component^extrinsic component of plasma membrane`GO:0005524^molecular_function^ATP binding`GO:0016887^molecular_function^ATPase activity`GO:0003924^molecular_function^GTPase activity`GO:0002250^biological_process^adaptive immune response`GO:0050832^biological_process^defense response to fungus`GO:0050829^biological_process^defense respon…	constitutive
44407_c0_g1	44407_c0_g1_i9	NACHT	.	A0A1X7VQK1	PF05729.12^NACHT^NACHT domain^47-115^E:5.1e-10	sigP:OTHER^0.001448^0.998552^	.	.	.	constitutive
44407_c0_g1	44407_c0_g1_i13	NACHT	NAL10_MOUSE^NAL10_MOUSE^Q:22-133,H:138-250^29.31%ID^E:8.84e-07^RecName: Full=NACHT, LRR and PYD domains-containing protein 10;^Eukaryota; Metazoa; Chordata; Craniata; Vertebrata; Euteleostomi; Mammalia; Eutheria; Euarchontoglires; Glires; Rodentia; Myomorpha; Muroidea; Muridae; Murinae; Mus; Mus	A0A1X7VQK1	PF05729.12^NACHT^NACHT domain^47-133^E:2.1e-12	sigP:OTHER^0.001511^0.998489^	.	KEGG:mmu:244202`KO:K22266	GO:0005737^cellular_component^cytoplasm`GO:0019897^cellular_component^extrinsic component of plasma membrane`GO:0005524^molecular_function^ATP binding`GO:0016887^molecular_function^ATPase activity`GO:0003924^molecular_function^GTPase activity`GO:0002250^biological_process^adaptive immune response`GO:0050832^biological_process^defense response to fungus`GO:0050829^biological_process^defense respon…	constitutive
44407_c0_g1	44407_c0_g1_i11	NACHT	NAL10_MOUSE^NAL10_MOUSE^Q:22-147,H:138-264^27.692%ID^E:3.35e-07^RecName: Full=NACHT, LRR and PYD domains-containing protein 10;^Eukaryota; Metazoa; Chordata; Craniata; Vertebrata; Euteleostomi; Mammalia; Eutheria; Euarchontoglires; Glires; Rodentia; Myomorpha; Muroidea; Muridae; Murinae; Mus; Mus	A0A1X7VQK1	PF05729.12^NACHT^NACHT domain^47-139^E:1.2e-14	sigP:OTHER^0.001448^0.998552^	.	KEGG:mmu:244202`KO:K22266	GO:0005737^cellular_component^cytoplasm`GO:0019897^cellular_component^extrinsic component of plasma membrane`GO:0005524^molecular_function^ATP binding`GO:0016887^molecular_function^ATPase activity`GO:0003924^molecular_function^GTPase activity`GO:0002250^biological_process^adaptive immune response`GO:0050832^biological_process^defense response to fungus`GO:0050829^biological_process^defense respon…	constitutive
5719_c0_g1	5719_c0_g1_i4	NACHT	NLRC3_HUMAN^NLRC3_HUMAN^Q:3-132,H:160-295^27.083%ID^E:8.8e-06^RecName: Full=NLR family CARD domain-containing protein 3;^Eukaryota; Metazoa; Chordata; Craniata; Vertebrata; Euteleostomi; Mammalia; Eutheria; Euarchontoglires; Primates; Haplorrhini; Catarrhini; Hominidae; Homo	A0A1X7V9Y5	PF05729.12^NACHT^NACHT domain^1-132^E:1.2e-10	sigP:OTHER^0.001789^0.998211^	.	KEGG:hsa:197358`KO:K22614	GO:0005737^cellular_component^cytoplasm`GO:0005829^cellular_component^cytosol`GO:0005815^cellular_component^microtubule organizing center`GO:0048471^cellular_component^perinuclear region of cytoplasm`GO:0005524^molecular_function^ATP binding`GO:0036312^molecular_function^phosphatidylinositol 3-kinase regulatory subunit binding`GO:0007249^biological_process^I-kappaB kinase/NF-kappaB signaling`GO:0…	constitutive
5719_c0_g1	5719_c0_g1_i5	NACHT	.	A0A1X7V9Y5	PF05729.12^NACHT^NACHT domain^2-102^E:1.1e-06	sigP:OTHER^0.001476^0.998524^	.	.	.	constitutive
5719_c0_g1	5719_c0_g1_i7	NACHT	NLRC3_MOUSE^NLRC3_MOUSE^Q:2-129,H:161-293^28.873%ID^E:1.42e-07^RecName: Full=Protein NLRC3;^Eukaryota; Metazoa; Chordata; Craniata; Vertebrata; Euteleostomi; Mammalia; Eutheria; Euarchontoglires; Glires; Rodentia; Myomorpha; Muroidea; Muridae; Murinae; Mus; Mus	A0A1X7V9Y5	PF05729.12^NACHT^NACHT domain^2-136^E:2.6e-12	sigP:OTHER^0.001410^0.998590^	.	KEGG:mmu:268857	GO:0005737^cellular_component^cytoplasm`GO:0005829^cellular_component^cytosol`GO:0005815^cellular_component^microtubule organizing center`GO:0048471^cellular_component^perinuclear region of cytoplasm`GO:0005524^molecular_function^ATP binding`GO:0036312^molecular_function^phosphatidylinositol 3-kinase regulatory subunit binding`GO:0007249^biological_process^I-kappaB kinase/NF-kappaB signaling`GO:0…	constitutive
5719_c0_g1	5719_c0_g1_i1	NACHT	.	A0A1X7V9Y5	PF05729.12^NACHT^NACHT domain^35-121^E:2.4e-09	sigP:OTHER^0.000631^0.999369^	.	.	.	constitutive
5719_c0_g1	5719_c0_g1_i9	NACHT	.	A0A1X7V9Y5	PF05729.12^NACHT^NACHT domain^1-105^E:1.7e-08	sigP:OTHER^0.001445^0.998555^	.	.	.	constitutive
5719_c0_g1	5719_c0_g1_i14	NACHT	NLRC3_HUMAN^NLRC3_HUMAN^Q:2-129,H:162-295^27.465%ID^E:1.08e-06^RecName: Full=NLR family CARD domain-containing protein 3;^Eukaryota; Metazoa; Chordata; Craniata; Vertebrata; Euteleostomi; Mammalia; Eutheria; Euarchontoglires; Primates; Haplorrhini; Catarrhini; Hominidae; Homo	A0A1X7V9Y5	PF05729.12^NACHT^NACHT domain^2-129^E:1.3e-09	sigP:OTHER^0.001694^0.998306^	.	KEGG:hsa:197358`KO:K22614	GO:0005737^cellular_component^cytoplasm`GO:0005829^cellular_component^cytosol`GO:0005815^cellular_component^microtubule organizing center`GO:0048471^cellular_component^perinuclear region of cytoplasm`GO:0005524^molecular_function^ATP binding`GO:0036312^molecular_function^phosphatidylinositol 3-kinase regulatory subunit binding`GO:0007249^biological_process^I-kappaB kinase/NF-kappaB signaling`GO:0…	constitutive
5719_c0_g1	5719_c0_g1_i15	NACHT	NLRC3_HUMAN^NLRC3_HUMAN^Q:2-129,H:162-295^27.397%ID^E:6.48e-06^RecName: Full=NLR family CARD domain-containing protein 3;^Eukaryota; Metazoa; Chordata; Craniata; Vertebrata; Euteleostomi; Mammalia; Eutheria; Euarchontoglires; Primates; Haplorrhini; Catarrhini; Hominidae; Homo	A0A1X7V9Y5	PF05729.12^NACHT^NACHT domain^2-129^E:1.8e-09	sigP:OTHER^0.001830^0.998170^	.	KEGG:hsa:197358`KO:K22614	GO:0005737^cellular_component^cytoplasm`GO:0005829^cellular_component^cytosol`GO:0005815^cellular_component^microtubule organizing center`GO:0048471^cellular_component^perinuclear region of cytoplasm`GO:0005524^molecular_function^ATP binding`GO:0036312^molecular_function^phosphatidylinositol 3-kinase regulatory subunit binding`GO:0007249^biological_process^I-kappaB kinase/NF-kappaB signaling`GO:0…	constitutive
5719_c0_g1	5719_c0_g1_i12	NACHT	NLRC3_HUMAN^NLRC3_HUMAN^Q:1-128,H:162-295^27.465%ID^E:3.36e-06^RecName: Full=NLR family CARD domain-containing protein 3;^Eukaryota; Metazoa; Chordata; Craniata; Vertebrata; Euteleostomi; Mammalia; Eutheria; Euarchontoglires; Primates; Haplorrhini; Catarrhini; Hominidae; Homo	A0A1X7V9Y5	PF05729.12^NACHT^NACHT domain^1-128^E:1.6e-09	sigP:OTHER^0.001231^0.998769^	.	KEGG:hsa:197358`KO:K22614	GO:0005737^cellular_component^cytoplasm`GO:0005829^cellular_component^cytosol`GO:0005815^cellular_component^microtubule organizing center`GO:0048471^cellular_component^perinuclear region of cytoplasm`GO:0005524^molecular_function^ATP binding`GO:0036312^molecular_function^phosphatidylinositol 3-kinase regulatory subunit binding`GO:0007249^biological_process^I-kappaB kinase/NF-kappaB signaling`GO:0…	constitutive
5719_c0_g1	5719_c0_g1_i10	NACHT	NLRC3_HUMAN^NLRC3_HUMAN^Q:2-139,H:162-304^26.316%ID^E:8.5e-06^RecName: Full=NLR family CARD domain-containing protein 3;^Eukaryota; Metazoa; Chordata; Craniata; Vertebrata; Euteleostomi; Mammalia; Eutheria; Euarchontoglires; Primates; Haplorrhini; Catarrhini; Hominidae; Homo	A0A1X7V9Y5	PF05729.12^NACHT^NACHT domain^2-136^E:1.3e-10	sigP:OTHER^0.001510^0.998490^	.	KEGG:hsa:197358`KO:K22614	GO:0005737^cellular_component^cytoplasm`GO:0005829^cellular_component^cytosol`GO:0005815^cellular_component^microtubule organizing center`GO:0048471^cellular_component^perinuclear region of cytoplasm`GO:0005524^molecular_function^ATP binding`GO:0036312^molecular_function^phosphatidylinositol 3-kinase regulatory subunit binding`GO:0007249^biological_process^I-kappaB kinase/NF-kappaB signaling`GO:0…	constitutive
5719_c0_g1	5719_c0_g1_i11	NACHT	.	A0A1X7V9Y5	PF05729.12^NACHT^NACHT domain^1-105^E:1.4e-08	sigP:OTHER^0.001876^0.998124^	.	.	.	constitutive
5727_c1_g1	5727_c1_g1_i1	NACHT	NL1B2_MOUSE^NL1B2_MOUSE^Q:2-154,H:130-293^30.233%ID^E:6.2e-12^RecName: Full=NACHT, LRR and PYD domains-containing protein 1b allele 2 {ECO:0000303|PubMed:16429160};^Eukaryota; Metazoa; Chordata; Craniata; Vertebrata; Euteleostomi; Mammalia; Eutheria; Euarchontoglires; Glires; Rodentia; Myomorpha; Muroidea; Muridae; Murinae; Mus; Mus	A0A1X7SYT2	PF05729.12^NACHT^NACHT domain^4-158^E:1.2e-17	sigP:OTHER^0.000864^0.999136^	.	KEGG:mmu:637515`KO:K12798	GO:0005829^cellular_component^cytosol`GO:0061702^cellular_component^inflammasome complex`GO:0072558^cellular_component^NLRP1 inflammasome complex`GO:0005654^cellular_component^nucleoplasm`GO:0005634^cellular_component^nucleus`GO:0005524^molecular_function^ATP binding`GO:0019899^molecular_function^enzyme binding`GO:0019904^molecular_function^protein domain specific binding`GO:0006919^biological_pr…	genotype-dependent
5727_c0_g1	5727_c0_g1_i6	NACHT	.	A0A1X7THM4	PF05729.12^NACHT^NACHT domain^35-131^E:4.5e-10	sigP:OTHER^0.002164^0.997836^	.	.	.	constitutive
5727_c0_g1	5727_c0_g1_i7	NACHT	NLRP3_MACMU^NLRP3_MACMU^Q:47-162,H:290-418^30.303%ID^E:5.84e-07^RecName: Full=NACHT, LRR and PYD domains-containing protein 3;^Eukaryota; Metazoa; Chordata; Craniata; Vertebrata; Euteleostomi; Mammalia; Eutheria; Euarchontoglires; Primates; Haplorrhini; Catarrhini; Cercopithecidae; Cercopithecinae; Macaca	A0A1X7THM4	PF05729.12^NACHT^NACHT domain^35-131^E:4.2e-11	sigP:OTHER^0.001997^0.998003^	.	KEGG:mcc:701278`KO:K12800	GO:0005737^cellular_component^cytoplasm`GO:0005783^cellular_component^endoplasmic reticulum`GO:0005576^cellular_component^extracellular region`GO:0072559^cellular_component^NLRP3 inflammasome complex`GO:0005634^cellular_component^nucleus`GO:0005524^molecular_function^ATP binding`GO:0043565^molecular_function^sequence-specific DNA binding`GO:0008134^molecular_function^transcription factor binding`…	constitutive
5727_c0_g1	5727_c0_g1_i1	NACHT	NAL12_HUMAN^NAL12_HUMAN^Q:7-161,H:245-410^24.852%ID^E:2.84e-06^RecName: Full=NACHT, LRR and PYD domains-containing protein 12;^Eukaryota; Metazoa; Chordata; Craniata; Vertebrata; Euteleostomi; Mammalia; Eutheria; Euarchontoglires; Primates; Haplorrhini; Catarrhini; Hominidae; Homo	A0A1X7THM4	PF05729.12^NACHT^NACHT domain^35-131^E:6.2e-11	sigP:OTHER^0.002164^0.997836^	.	KEGG:hsa:91662`KO:K20865	GO:0005737^cellular_component^cytoplasm`GO:0005524^molecular_function^ATP binding`GO:0008656^molecular_function^cysteine-type endopeptidase activator activity involved in apoptotic process`GO:0006919^biological_process^activation of cysteine-type endopeptidase activity involved in apoptotic process`GO:0071345^biological_process^cellular response to cytokine stimulus`GO:0036336^biological_process^…	constitutive
5727_c0_g1	5727_c0_g1_i2	NACHT	NAL10_MOUSE^NAL10_MOUSE^Q:4-102,H:223-315^36%ID^E:6.37e-07^RecName: Full=NACHT, LRR and PYD domains-containing protein 10;^Eukaryota; Metazoa; Chordata; Craniata; Vertebrata; Euteleostomi; Mammalia; Eutheria; Euarchontoglires; Glires; Rodentia; Myomorpha; Muroidea; Muridae; Murinae; Mus; Mus	A0A1X7THM4	PF05729.12^NACHT^NACHT domain^17-101^E:6.8e-10	sigP:OTHER^0.002026^0.997974^	.	KEGG:mmu:244202`KO:K22266	GO:0005737^cellular_component^cytoplasm`GO:0019897^cellular_component^extrinsic component of plasma membrane`GO:0005524^molecular_function^ATP binding`GO:0016887^molecular_function^ATPase activity`GO:0003924^molecular_function^GTPase activity`GO:0002250^biological_process^adaptive immune response`GO:0050832^biological_process^defense response to fungus`GO:0050829^biological_process^defense respon…	constitutive
5727_c0_g1	5727_c0_g1_i8	NACHT	.	A0A1X7THM4	PF05729.12^NACHT^NACHT domain^17-101^E:2.7e-09	sigP:OTHER^0.002064^0.997936^	.	.	.	constitutive
5727_c0_g1	5727_c0_g1_i9	NACHT	NLRP3_HUMAN^NLRP3_HUMAN^Q:25-133,H:297-418^29.6%ID^E:7.25e-06^RecName: Full=NACHT, LRR and PYD domains-containing protein 3;^Eukaryota; Metazoa; Chordata; Craniata; Vertebrata; Euteleostomi; Mammalia; Eutheria; Euarchontoglires; Primates; Haplorrhini; Catarrhini; Hominidae; Homo	A0A1X7THM4	PF05729.12^NACHT^NACHT domain^17-102^E:5.4e-10	sigP:OTHER^0.002039^0.997961^	.	KEGG:hsa:114548`KO:K12800	GO:0005737^cellular_component^cytoplasm`GO:0005829^cellular_component^cytosol`GO:0005783^cellular_component^endoplasmic reticulum`GO:0005576^cellular_component^extracellular region`GO:0000139^cellular_component^Golgi membrane`GO:0072559^cellular_component^NLRP3 inflammasome complex`GO:0005634^cellular_component^nucleus`GO:0005524^molecular_function^ATP binding`GO:0042802^molecular_function^identi…	constitutive
6253_c1_g1	6253_c1_g1_i4	NACHT	NAL10_MOUSE^NAL10_MOUSE^Q:233-542,H:146-460^30.368%ID^E:5.13e-24^RecName: Full=NACHT, LRR and PYD domains-containing protein 10;^Eukaryota; Metazoa; Chordata; Craniata; Vertebrata; Euteleostomi; Mammalia; Eutheria; Euarchontoglires; Glires; Rodentia; Myomorpha; Muroidea; Muridae; Murinae; Mus; Mus	A0A1X7TTB5	PF00531.22^Death^Death domain^95-164^E:4.1e-09`PF05729.12^NACHT^NACHT domain^248-398^E:2.3e-22	sigP:OTHER^0.001026^0.998974^	.	KEGG:mmu:244202`KO:K22266	GO:0005737^cellular_component^cytoplasm`GO:0019897^cellular_component^extrinsic component of plasma membrane`GO:0005524^molecular_function^ATP binding`GO:0016887^molecular_function^ATPase activity`GO:0003924^molecular_function^GTPase activity`GO:0002250^biological_process^adaptive immune response`GO:0050832^biological_process^defense response to fungus`GO:0050829^biological_process^defense respon…	genotype-dependent
6253_c1_g1	6253_c1_g1_i3	NACHT	NAL10_MOUSE^NAL10_MOUSE^Q:233-542,H:146-460^30.368%ID^E:4.85e-24^RecName: Full=NACHT, LRR and PYD domains-containing protein 10;^Eukaryota; Metazoa; Chordata; Craniata; Vertebrata; Euteleostomi; Mammalia; Eutheria; Euarchontoglires; Glires; Rodentia; Myomorpha; Muroidea; Muridae; Murinae; Mus; Mus	A0A1X7TTB5	PF00531.22^Death^Death domain^95-164^E:4.1e-09`PF05729.12^NACHT^NACHT domain^248-398^E:2.3e-22	sigP:OTHER^0.001026^0.998974^	.	KEGG:mmu:244202`KO:K22266	GO:0005737^cellular_component^cytoplasm`GO:0019897^cellular_component^extrinsic component of plasma membrane`GO:0005524^molecular_function^ATP binding`GO:0016887^molecular_function^ATPase activity`GO:0003924^molecular_function^GTPase activity`GO:0002250^biological_process^adaptive immune response`GO:0050832^biological_process^defense response to fungus`GO:0050829^biological_process^defense respon…	genotype-dependent
45263_c0_g1	45263_c0_g1_i1	NACHT	.	A0A1X7V9Y5	PF05729.12^NACHT^NACHT domain^68-108^E:3.4e-09	sigP:OTHER^0.000460^0.999540^	.	.	.	genotype-dependent
45263_c0_g1	45263_c0_g1_i2	NACHT	.	A0A1X7V9Y5	PF05729.12^NACHT^NACHT domain^68-108^E:3.4e-09	sigP:OTHER^0.000460^0.999540^	.	.	.	genotype-dependent
6428_c0_g1	6428_c0_g1_i4	NACHT	NLRC5_HUMAN^NLRC5_HUMAN^Q:3-144,H:277-419^31.293%ID^E:1.09e-09^RecName: Full=Protein NLRC5;^Eukaryota; Metazoa; Chordata; Craniata; Vertebrata; Euteleostomi; Mammalia; Eutheria; Euarchontoglires; Primates; Haplorrhini; Catarrhini; Hominidae; Homo	A0A1X7V9Y5	PF05729.12^NACHT^NACHT domain^15-105^E:1.2e-08	sigP:OTHER^0.001373^0.998627^	.	KEGG:hsa:84166`KO:K22615	GO:0005813^cellular_component^centrosome`GO:0005737^cellular_component^cytoplasm`GO:0005829^cellular_component^cytosol`GO:0005634^cellular_component^nucleus`GO:0005524^molecular_function^ATP binding`GO:0000978^molecular_function^RNA polymerase II proximal promoter sequence-specific DNA binding`GO:0051607^biological_process^defense response to virus`GO:0045087^biological_process^innate immune resp…	constitutive
6428_c0_g1	6428_c0_g1_i5	NACHT	NAL12_HUMAN^NAL12_HUMAN^Q:1-105,H:294-411^31.933%ID^E:1.28e-09^RecName: Full=NACHT, LRR and PYD domains-containing protein 12;^Eukaryota; Metazoa; Chordata; Craniata; Vertebrata; Euteleostomi; Mammalia; Eutheria; Euarchontoglires; Primates; Haplorrhini; Catarrhini; Hominidae; Homo	A0A1X7V9Y5	PF05729.12^NACHT^NACHT domain^1-72^E:8.9e-08	sigP:OTHER^0.004697^0.995303^	.	KEGG:hsa:91662`KO:K20865	GO:0005737^cellular_component^cytoplasm`GO:0005524^molecular_function^ATP binding`GO:0008656^molecular_function^cysteine-type endopeptidase activator activity involved in apoptotic process`GO:0006919^biological_process^activation of cysteine-type endopeptidase activity involved in apoptotic process`GO:0071345^biological_process^cellular response to cytokine stimulus`GO:0036336^biological_process^…	constitutive
6428_c0_g1	6428_c0_g1_i3	NACHT	NLRP3_MACMU^NLRP3_MACMU^Q:8-199,H:219-420^30.622%ID^E:1.72e-18^RecName: Full=NACHT, LRR and PYD domains-containing protein 3;^Eukaryota; Metazoa; Chordata; Craniata; Vertebrata; Euteleostomi; Mammalia; Eutheria; Euarchontoglires; Primates; Haplorrhini; Catarrhini; Cercopithecidae; Cercopithecinae; Macaca	A0A1X7V9Y5	PF05729.12^NACHT^NACHT domain^10-164^E:3.6e-23	sigP:OTHER^0.000771^0.999229^	.	KEGG:mcc:701278`KO:K12800	GO:0005737^cellular_component^cytoplasm`GO:0005783^cellular_component^endoplasmic reticulum`GO:0005576^cellular_component^extracellular region`GO:0072559^cellular_component^NLRP3 inflammasome complex`GO:0005634^cellular_component^nucleus`GO:0005524^molecular_function^ATP binding`GO:0043565^molecular_function^sequence-specific DNA binding`GO:0008134^molecular_function^transcription factor binding`…	constitutive
6428_c0_g1	6428_c0_g1_i9	NACHT	.	A0A1X7V9Y5	PF05729.12^NACHT^NACHT domain^15-102^E:8.9e-07	sigP:OTHER^0.001373^0.998627^	.	.	.	constitutive
6428_c0_g1	6428_c0_g1_i11	NACHT	NAL12_HUMAN^NAL12_HUMAN^Q:24-138,H:284-411^33.333%ID^E:8.75e-11^RecName: Full=NACHT, LRR and PYD domains-containing protein 12;^Eukaryota; Metazoa; Chordata; Craniata; Vertebrata; Euteleostomi; Mammalia; Eutheria; Euarchontoglires; Primates; Haplorrhini; Catarrhini; Hominidae; Homo	A0A1X7V9Y5	PF05729.12^NACHT^NACHT domain^15-105^E:2.3e-09	sigP:OTHER^0.001373^0.998627^	.	KEGG:hsa:91662`KO:K20865	GO:0005737^cellular_component^cytoplasm`GO:0005524^molecular_function^ATP binding`GO:0008656^molecular_function^cysteine-type endopeptidase activator activity involved in apoptotic process`GO:0006919^biological_process^activation of cysteine-type endopeptidase activity involved in apoptotic process`GO:0071345^biological_process^cellular response to cytokine stimulus`GO:0036336^biological_process^…	constitutive
45416_c0_g5	45416_c0_g5_i1	NACHT	.	A0A1X7V9Y5	PF05729.12^NACHT^NACHT domain^129-229^E:1.5e-13	sigP:SP(Sec/SPI)^0.771614^0.228386^CS_pos:_23-24._VAV-QV._Pr:_0.3317	.	.	.	genotype-dependent
45416_c0_g2	45416_c0_g2_i1	NACHT	.	A0A1X7V9Y5	PF05729.12^NACHT^NACHT domain^133-231^E:1.8e-13	sigP:SP(Sec/SPI)^0.943970^0.056030^CS_pos:_27-28._VAV-QV._Pr:_0.3702	.	.	.	constitutive
45416_c0_g3	45416_c0_g3_i1	NACHT	NALP5_MOUSE^NALP5_MOUSE^Q:13-108,H:245-338^32.653%ID^E:8.65e-08^RecName: Full=NACHT, LRR and PYD domains-containing protein 5;^Eukaryota; Metazoa; Chordata; Craniata; Vertebrata; Euteleostomi; Mammalia; Eutheria; Euarchontoglires; Glires; Rodentia; Myomorpha; Muroidea; Muridae; Murinae; Mus; Mus	A0A1X7VQK1	PF05729.12^NACHT^NACHT domain^13-111^E:4e-13	sigP:OTHER^0.001069^0.998931^	.	KEGG:mmu:23968`KO:K22626	GO:0045179^cellular_component^apical cortex`GO:0005938^cellular_component^cell cortex`GO:0005737^cellular_component^cytoplasm`GO:0005829^cellular_component^cytosol`GO:0005739^cellular_component^mitochondrion`GO:0005730^cellular_component^nucleolus`GO:0032991^cellular_component^protein-containing complex`GO:0005524^molecular_function^ATP binding`GO:0009887^biological_process^animal organ morphogen…	genotype-dependent
45533_c0_g1	45533_c0_g1_i4	NACHT	.	A0A1X7TFX7	PF00531.22^Death^Death domain^3-67^E:2.3e-09`PF05729.12^NACHT^NACHT domain^151-214^E:7.3e-08	sigP:OTHER^0.000519^0.999481^	.	.	.	constitutive
45533_c0_g1	45533_c0_g1_i6	NACHT	.	A0A1X7TFX7	PF05729.12^NACHT^NACHT domain^63-127^E:2.6e-08	sigP:OTHER^0.000491^0.999509^	.	.	.	constitutive
45533_c0_g1	45533_c0_g1_i7	NACHT	.	A0A1X7TFX7	PF05729.12^NACHT^NACHT domain^62-126^E:2.1e-08	sigP:OTHER^0.000351^0.999649^	.	.	.	constitutive
45533_c0_g1	45533_c0_g1_i1	NACHT	.	A0A1X7TFX7	PF00531.22^Death^Death domain^3-67^E:2e-09`PF05729.12^NACHT^NACHT domain^151-214^E:6e-08	sigP:OTHER^0.000617^0.999383^	.	.	.	constitutive
45533_c0_g1	45533_c0_g1_i3	NACHT	.	A0A1X7TFX7	PF05729.12^NACHT^NACHT domain^62-126^E:2.1e-08	sigP:OTHER^0.000306^0.999694^	.	.	.	constitutive
45533_c0_g1	45533_c0_g1_i10	NACHT	.	A0A1X7TFX7	PF05729.12^NACHT^NACHT domain^61-125^E:2e-08	sigP:OTHER^0.000430^0.999570^	.	.	.	constitutive
56516_c0_g1	56516_c0_g1_i1	NACHT	NAL12_HUMAN^NAL12_HUMAN^Q:9-107,H:284-396^31.858%ID^E:8.33e-07^RecName: Full=NACHT, LRR and PYD domains-containing protein 12;^Eukaryota; Metazoa; Chordata; Craniata; Vertebrata; Euteleostomi; Mammalia; Eutheria; Euarchontoglires; Primates; Haplorrhini; Catarrhini; Hominidae; Homo	A0A1X7TFX7	PF05729.12^NACHT^NACHT domain^13-90^E:8.5e-11	sigP:OTHER^0.001742^0.998258^	.	KEGG:hsa:91662`KO:K20865	GO:0005737^cellular_component^cytoplasm`GO:0005524^molecular_function^ATP binding`GO:0008656^molecular_function^cysteine-type endopeptidase activator activity involved in apoptotic process`GO:0006919^biological_process^activation of cysteine-type endopeptidase activity involved in apoptotic process`GO:0071345^biological_process^cellular response to cytokine stimulus`GO:0036336^biological_process^…	genotype-dependent
57193_c0_g1	57193_c0_g1_i7	NACHT	.	A0A1X7UYV7	PF05729.12^NACHT^NACHT domain^91-136^E:2.4e-09	sigP:OTHER^0.000456^0.999544^	.	.	.	constitutive
57193_c0_g1	57193_c0_g1_i1	NACHT	.	A0A1X7UYV7	PF05729.12^NACHT^NACHT domain^80-111^E:1.7e-06	sigP:OTHER^0.000342^0.999658^	.	.	.	constitutive
57193_c0_g1	57193_c0_g1_i3	NACHT	.	A0A1X7UYV7	PF05729.12^NACHT^NACHT domain^82-111^E:2.4e-06	sigP:OTHER^0.000291^0.999709^	.	.	.	constitutive
57193_c0_g1	57193_c0_g1_i8	NACHT	.	A0A1X7UYV7	PF05729.12^NACHT^NACHT domain^81-126^E:8.5e-09	sigP:OTHER^0.000213^0.999787^	.	.	.	constitutive
57193_c0_g1	57193_c0_g1_i10	NACHT	NAL14_MOUSE^NAL14_MOUSE^Q:60-112,H:64-113^41.509%ID^E:7.17e-06^RecName: Full=NACHT, LRR and PYD domains-containing protein 14;^Eukaryota; Metazoa; Chordata; Craniata; Vertebrata; Euteleostomi; Mammalia; Eutheria; Euarchontoglires; Glires; Rodentia; Myomorpha; Muroidea; Muridae; Murinae; Mus; Mus	A0A1X7UYV7	PF05729.12^NACHT^NACHT domain^81-111^E:2.9e-06	sigP:OTHER^0.000216^0.999784^	.	KEGG:mmu:76858`KO:K22666	GO:0005737^cellular_component^cytoplasm`GO:0005524^molecular_function^ATP binding`GO:0030154^biological_process^cell differentiation`GO:0007275^biological_process^multicellular organism development`GO:0007283^biological_process^spermatogenesis	constitutive
42215_c0_g1	42215_c0_g1_i1	NACHT	NAL10_MOUSE^NAL10_MOUSE^Q:1-102,H:246-345^35.577%ID^E:6.8e-09^RecName: Full=NACHT, LRR and PYD domains-containing protein 10;^Eukaryota; Metazoa; Chordata; Craniata; Vertebrata; Euteleostomi; Mammalia; Eutheria; Euarchontoglires; Glires; Rodentia; Myomorpha; Muroidea; Muridae; Murinae; Mus; Mus	A0A1X7T454	PF05729.12^NACHT^NACHT domain^1-69^E:1.5e-07	sigP:OTHER^0.002943^0.997057^	.	KEGG:mmu:244202`KO:K22266	GO:0005737^cellular_component^cytoplasm`GO:0019897^cellular_component^extrinsic component of plasma membrane`GO:0005524^molecular_function^ATP binding`GO:0016887^molecular_function^ATPase activity`GO:0003924^molecular_function^GTPase activity`GO:0002250^biological_process^adaptive immune response`GO:0050832^biological_process^defense response to fungus`GO:0050829^biological_process^defense respon…	genotype-dependent
42215_c0_g1	42215_c0_g1_i2	NACHT	NAL10_HUMAN^NAL10_HUMAN^Q:1-101,H:250-359^32.727%ID^E:1.41e-08^RecName: Full=NACHT, LRR and PYD domains-containing protein 10;^Eukaryota; Metazoa; Chordata; Craniata; Vertebrata; Euteleostomi; Mammalia; Eutheria; Euarchontoglires; Primates; Haplorrhini; Catarrhini; Hominidae; Homo	A0A1X7T454	PF05729.12^NACHT^NACHT domain^1-69^E:1.1e-07	sigP:OTHER^0.002943^0.997057^	.	KEGG:hsa:338322`KO:K22266	GO:0005737^cellular_component^cytoplasm`GO:0019897^cellular_component^extrinsic component of plasma membrane`GO:0005524^molecular_function^ATP binding`GO:0016887^molecular_function^ATPase activity`GO:0003924^molecular_function^GTPase activity`GO:0002250^biological_process^adaptive immune response`GO:0050832^biological_process^defense response to fungus`GO:0050829^biological_process^defense respon…	genotype-dependent
7490_c0_g1	7490_c0_g1_i4	NACHT	NLRC3_MOUSE^NLRC3_MOUSE^Q:117-433,H:136-462^24.047%ID^E:7.8e-10^RecName: Full=Protein NLRC3;^Eukaryota; Metazoa; Chordata; Craniata; Vertebrata; Euteleostomi; Mammalia; Eutheria; Euarchontoglires; Glires; Rodentia; Myomorpha; Muroidea; Muridae; Murinae; Mus; Mus	A0A1X7USQ2	PF05729.12^NACHT^NACHT domain^119-254^E:1.6e-12	sigP:OTHER^0.002978^0.997022^	.	KEGG:mmu:268857	GO:0005737^cellular_component^cytoplasm`GO:0005829^cellular_component^cytosol`GO:0005815^cellular_component^microtubule organizing center`GO:0048471^cellular_component^perinuclear region of cytoplasm`GO:0005524^molecular_function^ATP binding`GO:0036312^molecular_function^phosphatidylinositol 3-kinase regulatory subunit binding`GO:0007249^biological_process^I-kappaB kinase/NF-kappaB signaling`GO:0…	constitutive
7490_c0_g1	7490_c0_g1_i5	NACHT	NLRP3_MOUSE^NLRP3_MOUSE^Q:113-257,H:207-368^23.78%ID^E:5.4e-06^RecName: Full=NACHT, LRR and PYD domains-containing protein 3;^Eukaryota; Metazoa; Chordata; Craniata; Vertebrata; Euteleostomi; Mammalia; Eutheria; Euarchontoglires; Glires; Rodentia; Myomorpha; Muroidea; Muridae; Murinae; Mus; Mus	A0A1X7USQ2	PF05729.12^NACHT^NACHT domain^119-250^E:6e-12	sigP:OTHER^0.002978^0.997022^	.	KEGG:mmu:216799`KO:K12800	GO:0005737^cellular_component^cytoplasm`GO:0005829^cellular_component^cytosol`GO:0005783^cellular_component^endoplasmic reticulum`GO:0005576^cellular_component^extracellular region`GO:0000139^cellular_component^Golgi membrane`GO:0072559^cellular_component^NLRP3 inflammasome complex`GO:0005634^cellular_component^nucleus`GO:0005524^molecular_function^ATP binding`GO:0042802^molecular_function^identi…	constitutive
7490_c0_g1	7490_c0_g1_i6	NACHT	NLRP3_BOVIN^NLRP3_BOVIN^Q:119-258,H:215-369^25%ID^E:7.41e-09^RecName: Full=NACHT, LRR and PYD domains-containing protein 3;^Eukaryota; Metazoa; Chordata; Craniata; Vertebrata; Euteleostomi; Mammalia; Eutheria; Laurasiatheria; Cetartiodactyla; Ruminantia; Pecora; Bovidae; Bovinae; Bos	A0A1X7USQ2	PF05729.12^NACHT^NACHT domain^121-257^E:7.2e-13	sigP:OTHER^0.002350^0.997650^	.	KEGG:bta:538639`KO:K12800	GO:0005737^cellular_component^cytoplasm`GO:0005783^cellular_component^endoplasmic reticulum`GO:0005576^cellular_component^extracellular region`GO:0000139^cellular_component^Golgi membrane`GO:0072559^cellular_component^NLRP3 inflammasome complex`GO:0005634^cellular_component^nucleus`GO:0005524^molecular_function^ATP binding`GO:0042802^molecular_function^identical protein binding`GO:0043565^molecul…	constitutive
7490_c0_g1	7490_c0_g1_i7	NACHT	NLRC3_MOUSE^NLRC3_MOUSE^Q:119-435,H:136-462^24.047%ID^E:5.56e-10^RecName: Full=Protein NLRC3;^Eukaryota; Metazoa; Chordata; Craniata; Vertebrata; Euteleostomi; Mammalia; Eutheria; Euarchontoglires; Glires; Rodentia; Myomorpha; Muroidea; Muridae; Murinae; Mus; Mus	A0A1X7USQ2	PF05729.12^NACHT^NACHT domain^121-256^E:1.6e-12	sigP:OTHER^0.002350^0.997650^	.	KEGG:mmu:268857	GO:0005737^cellular_component^cytoplasm`GO:0005829^cellular_component^cytosol`GO:0005815^cellular_component^microtubule organizing center`GO:0048471^cellular_component^perinuclear region of cytoplasm`GO:0005524^molecular_function^ATP binding`GO:0036312^molecular_function^phosphatidylinositol 3-kinase regulatory subunit binding`GO:0007249^biological_process^I-kappaB kinase/NF-kappaB signaling`GO:0…	constitutive
7490_c0_g1	7490_c0_g1_i1	NACHT	.	A0A1X7USQ2	PF05729.12^NACHT^NACHT domain^121-168^E:4.8e-06	sigP:OTHER^0.002268^0.997732^	.	.	.	constitutive
7490_c0_g1	7490_c0_g1_i2	NACHT	NLRC3_MOUSE^NLRC3_MOUSE^Q:117-433,H:136-462^23.46%ID^E:2.24e-09^RecName: Full=Protein NLRC3;^Eukaryota; Metazoa; Chordata; Craniata; Vertebrata; Euteleostomi; Mammalia; Eutheria; Euarchontoglires; Glires; Rodentia; Myomorpha; Muroidea; Muridae; Murinae; Mus; Mus	A0A1X7USQ2	PF05729.12^NACHT^NACHT domain^119-262^E:1.1e-12	sigP:OTHER^0.002978^0.997022^	.	KEGG:mmu:268857	GO:0005737^cellular_component^cytoplasm`GO:0005829^cellular_component^cytosol`GO:0005815^cellular_component^microtubule organizing center`GO:0048471^cellular_component^perinuclear region of cytoplasm`GO:0005524^molecular_function^ATP binding`GO:0036312^molecular_function^phosphatidylinositol 3-kinase regulatory subunit binding`GO:0007249^biological_process^I-kappaB kinase/NF-kappaB signaling`GO:0…	constitutive
7490_c0_g1	7490_c0_g1_i3	NACHT	NLRP3_BOVIN^NLRP3_BOVIN^Q:119-291,H:215-385^24.339%ID^E:7.13e-09^RecName: Full=NACHT, LRR and PYD domains-containing protein 3;^Eukaryota; Metazoa; Chordata; Craniata; Vertebrata; Euteleostomi; Mammalia; Eutheria; Laurasiatheria; Cetartiodactyla; Ruminantia; Pecora; Bovidae; Bovinae; Bos	A0A1X7USQ2	PF05729.12^NACHT^NACHT domain^121-263^E:3.4e-13	sigP:OTHER^0.002350^0.997650^	.	KEGG:bta:538639`KO:K12800	GO:0005737^cellular_component^cytoplasm`GO:0005783^cellular_component^endoplasmic reticulum`GO:0005576^cellular_component^extracellular region`GO:0000139^cellular_component^Golgi membrane`GO:0072559^cellular_component^NLRP3 inflammasome complex`GO:0005634^cellular_component^nucleus`GO:0005524^molecular_function^ATP binding`GO:0042802^molecular_function^identical protein binding`GO:0043565^molecul…	constitutive
7490_c0_g1	7490_c0_g1_i8	NACHT	NLRC3_MOUSE^NLRC3_MOUSE^Q:117-351,H:136-385^23.828%ID^E:3.65e-06^RecName: Full=Protein NLRC3;^Eukaryota; Metazoa; Chordata; Craniata; Vertebrata; Euteleostomi; Mammalia; Eutheria; Euarchontoglires; Glires; Rodentia; Myomorpha; Muroidea; Muridae; Murinae; Mus; Mus	A0A1X7USQ2	PF05729.12^NACHT^NACHT domain^119-256^E:7.8e-12	sigP:OTHER^0.002978^0.997022^	.	KEGG:mmu:268857	GO:0005737^cellular_component^cytoplasm`GO:0005829^cellular_component^cytosol`GO:0005815^cellular_component^microtubule organizing center`GO:0048471^cellular_component^perinuclear region of cytoplasm`GO:0005524^molecular_function^ATP binding`GO:0036312^molecular_function^phosphatidylinositol 3-kinase regulatory subunit binding`GO:0007249^biological_process^I-kappaB kinase/NF-kappaB signaling`GO:0…	constitutive
7490_c0_g1	7490_c0_g1_i10	NACHT	NLRC3_HUMAN^NLRC3_HUMAN^Q:119-434,H:137-463^23.684%ID^E:1.48e-09^RecName: Full=NLR family CARD domain-containing protein 3;^Eukaryota; Metazoa; Chordata; Craniata; Vertebrata; Euteleostomi; Mammalia; Eutheria; Euarchontoglires; Primates; Haplorrhini; Catarrhini; Hominidae; Homo	A0A1X7USQ2	PF05729.12^NACHT^NACHT domain^121-257^E:1e-12	sigP:OTHER^0.002350^0.997650^	.	KEGG:hsa:197358`KO:K22614	GO:0005737^cellular_component^cytoplasm`GO:0005829^cellular_component^cytosol`GO:0005815^cellular_component^microtubule organizing center`GO:0048471^cellular_component^perinuclear region of cytoplasm`GO:0005524^molecular_function^ATP binding`GO:0036312^molecular_function^phosphatidylinositol 3-kinase regulatory subunit binding`GO:0007249^biological_process^I-kappaB kinase/NF-kappaB signaling`GO:0…	constitutive
7562_c0_g1	7562_c0_g1_i1	NACHT	NAL12_MOUSE^NAL12_MOUSE^Q:13-106,H:332-435^27.885%ID^E:3.59e-07^RecName: Full=NACHT, LRR and PYD domains-containing protein 12;^Eukaryota; Metazoa; Chordata; Craniata; Vertebrata; Euteleostomi; Mammalia; Eutheria; Euarchontoglires; Glires; Rodentia; Myomorpha; Muroidea; Muridae; Murinae; Mus; Mus	A0A1X7V9Y5	PF05729.12^NACHT^NACHT domain^7-55^E:4.8e-06	sigP:OTHER^0.001043^0.998957^	.	KEGG:mmu:378425`KO:K20865	GO:0005737^cellular_component^cytoplasm`GO:0005524^molecular_function^ATP binding`GO:0071345^biological_process^cellular response to cytokine stimulus`GO:0036336^biological_process^dendritic cell migration`GO:0050710^biological_process^negative regulation of cytokine secretion`GO:0070373^biological_process^negative regulation of ERK1 and ERK2 cascade`GO:0043124^biological_process^negative regulat…	constitutive
7627_c0_g1	7627_c0_g1_i4	NACHT	NLRP3_BOVIN^NLRP3_BOVIN^Q:6-134,H:278-422^27.891%ID^E:4.02e-09^RecName: Full=NACHT, LRR and PYD domains-containing protein 3;^Eukaryota; Metazoa; Chordata; Craniata; Vertebrata; Euteleostomi; Mammalia; Eutheria; Laurasiatheria; Cetartiodactyla; Ruminantia; Pecora; Bovidae; Bovinae; Bos	A0A1X7TTB5	PF05729.12^NACHT^NACHT domain^22-96^E:5.5e-09	sigP:OTHER^0.000415^0.999585^	.	KEGG:bta:538639`KO:K12800	GO:0005737^cellular_component^cytoplasm`GO:0005783^cellular_component^endoplasmic reticulum`GO:0005576^cellular_component^extracellular region`GO:0000139^cellular_component^Golgi membrane`GO:0072559^cellular_component^NLRP3 inflammasome complex`GO:0005634^cellular_component^nucleus`GO:0005524^molecular_function^ATP binding`GO:0042802^molecular_function^identical protein binding`GO:0043565^molecul…	constitutive
7627_c0_g1	7627_c0_g1_i3	NACHT	NLRP3_BOVIN^NLRP3_BOVIN^Q:6-126,H:292-422^32.836%ID^E:3.25e-11^RecName: Full=NACHT, LRR and PYD domains-containing protein 3;^Eukaryota; Metazoa; Chordata; Craniata; Vertebrata; Euteleostomi; Mammalia; Eutheria; Laurasiatheria; Cetartiodactyla; Ruminantia; Pecora; Bovidae; Bovinae; Bos	A0A1X7TTB5	PF05729.12^NACHT^NACHT domain^6-88^E:1.3e-11	sigP:OTHER^0.000814^0.999186^	.	KEGG:bta:538639`KO:K12800	GO:0005737^cellular_component^cytoplasm`GO:0005783^cellular_component^endoplasmic reticulum`GO:0005576^cellular_component^extracellular region`GO:0000139^cellular_component^Golgi membrane`GO:0072559^cellular_component^NLRP3 inflammasome complex`GO:0005634^cellular_component^nucleus`GO:0005524^molecular_function^ATP binding`GO:0042802^molecular_function^identical protein binding`GO:0043565^molecul…	constitutive
7627_c0_g1	7627_c0_g1_i8	NACHT	NAL10_HUMAN^NAL10_HUMAN^Q:24-134,H:244-367^26.613%ID^E:1.04e-07^RecName: Full=NACHT, LRR and PYD domains-containing protein 10;^Eukaryota; Metazoa; Chordata; Craniata; Vertebrata; Euteleostomi; Mammalia; Eutheria; Euarchontoglires; Primates; Haplorrhini; Catarrhini; Hominidae; Homo	A0A1X7TTB5	PF05729.12^NACHT^NACHT domain^22-96^E:1.4e-09	sigP:OTHER^0.000396^0.999604^	.	KEGG:hsa:338322`KO:K22266	GO:0005737^cellular_component^cytoplasm`GO:0019897^cellular_component^extrinsic component of plasma membrane`GO:0005524^molecular_function^ATP binding`GO:0016887^molecular_function^ATPase activity`GO:0003924^molecular_function^GTPase activity`GO:0002250^biological_process^adaptive immune response`GO:0050832^biological_process^defense response to fungus`GO:0050829^biological_process^defense respon…	constitutive
7627_c0_g1	7627_c0_g1_i12	NACHT	NLRP3_BOVIN^NLRP3_BOVIN^Q:6-134,H:278-422^28.571%ID^E:2.79e-09^RecName: Full=NACHT, LRR and PYD domains-containing protein 3;^Eukaryota; Metazoa; Chordata; Craniata; Vertebrata; Euteleostomi; Mammalia; Eutheria; Laurasiatheria; Cetartiodactyla; Ruminantia; Pecora; Bovidae; Bovinae; Bos	A0A1X7TTB5	PF05729.12^NACHT^NACHT domain^22-96^E:3.2e-09	sigP:OTHER^0.000415^0.999585^	.	KEGG:bta:538639`KO:K12800	GO:0005737^cellular_component^cytoplasm`GO:0005783^cellular_component^endoplasmic reticulum`GO:0005576^cellular_component^extracellular region`GO:0000139^cellular_component^Golgi membrane`GO:0072559^cellular_component^NLRP3 inflammasome complex`GO:0005634^cellular_component^nucleus`GO:0005524^molecular_function^ATP binding`GO:0042802^molecular_function^identical protein binding`GO:0043565^molecul…	constitutive
7627_c0_g1	7627_c0_g1_i10	NACHT	NAL10_HUMAN^NAL10_HUMAN^Q:24-134,H:244-367^26.613%ID^E:9.38e-09^RecName: Full=NACHT, LRR and PYD domains-containing protein 10;^Eukaryota; Metazoa; Chordata; Craniata; Vertebrata; Euteleostomi; Mammalia; Eutheria; Euarchontoglires; Primates; Haplorrhini; Catarrhini; Hominidae; Homo	A0A1X7TTB5	PF05729.12^NACHT^NACHT domain^22-96^E:5.5e-09	sigP:OTHER^0.000415^0.999585^	.	KEGG:hsa:338322`KO:K22266	GO:0005737^cellular_component^cytoplasm`GO:0019897^cellular_component^extrinsic component of plasma membrane`GO:0005524^molecular_function^ATP binding`GO:0016887^molecular_function^ATPase activity`GO:0003924^molecular_function^GTPase activity`GO:0002250^biological_process^adaptive immune response`GO:0050832^biological_process^defense response to fungus`GO:0050829^biological_process^defense respon…	constitutive
7746_c0_g1	7746_c0_g1_i5	NACHT	NL1B4_MOUSE^NL1B4_MOUSE^Q:79-451,H:113-479^25.75%ID^E:2.32e-17^RecName: Full=NACHT, LRR and PYD domains-containing protein 1b allele 4 {ECO:0000303|PubMed:16429160};^Eukaryota; Metazoa; Chordata; Craniata; Vertebrata; Euteleostomi; Mammalia; Eutheria; Euarchontoglires; Glires; Rodentia; Myomorpha; Muroidea; Muridae; Murinae; Mus; Mus	A0A1X7TFX7	PF05729.12^NACHT^NACHT domain^92-248^E:4.7e-19	sigP:OTHER^0.000277^0.999723^	.	.	GO:0005829^cellular_component^cytosol`GO:0061702^cellular_component^inflammasome complex`GO:0072558^cellular_component^NLRP1 inflammasome complex`GO:0005654^cellular_component^nucleoplasm`GO:0005634^cellular_component^nucleus`GO:0005524^molecular_function^ATP binding`GO:0019899^molecular_function^enzyme binding`GO:0019904^molecular_function^protein domain specific binding`GO:0006919^biological_pr…	constitutive
7746_c0_g1	7746_c0_g1_i7	NACHT	NAL12_HUMAN^NAL12_HUMAN^Q:5-345,H:233-572^24.474%ID^E:5.39e-12^RecName: Full=NACHT, LRR and PYD domains-containing protein 12;^Eukaryota; Metazoa; Chordata; Craniata; Vertebrata; Euteleostomi; Mammalia; Eutheria; Euarchontoglires; Primates; Haplorrhini; Catarrhini; Hominidae; Homo	A0A1X7TFX7	PF05729.12^NACHT^NACHT domain^2-140^E:2.2e-10	sigP:OTHER^0.001693^0.998307^	.	KEGG:hsa:91662`KO:K20865	GO:0005737^cellular_component^cytoplasm`GO:0005524^molecular_function^ATP binding`GO:0008656^molecular_function^cysteine-type endopeptidase activator activity involved in apoptotic process`GO:0006919^biological_process^activation of cysteine-type endopeptidase activity involved in apoptotic process`GO:0071345^biological_process^cellular response to cytokine stimulus`GO:0036336^biological_process^…	constitutive
7746_c0_g1	7746_c0_g1_i1	NACHT	NAL12_HUMAN^NAL12_HUMAN^Q:5-345,H:233-572^24.282%ID^E:5.2e-12^RecName: Full=NACHT, LRR and PYD domains-containing protein 12;^Eukaryota; Metazoa; Chordata; Craniata; Vertebrata; Euteleostomi; Mammalia; Eutheria; Euarchontoglires; Primates; Haplorrhini; Catarrhini; Hominidae; Homo	A0A1X7TFX7	PF05729.12^NACHT^NACHT domain^2-140^E:1.7e-10	sigP:OTHER^0.003142^0.996858^	.	KEGG:hsa:91662`KO:K20865	GO:0005737^cellular_component^cytoplasm`GO:0005524^molecular_function^ATP binding`GO:0008656^molecular_function^cysteine-type endopeptidase activator activity involved in apoptotic process`GO:0006919^biological_process^activation of cysteine-type endopeptidase activity involved in apoptotic process`GO:0071345^biological_process^cellular response to cytokine stimulus`GO:0036336^biological_process^…	constitutive
7746_c0_g1	7746_c0_g1_i3	NACHT	NL1B2_MOUSE^NL1B2_MOUSE^Q:57-451,H:92-484^25.995%ID^E:8.31e-18^RecName: Full=NACHT, LRR and PYD domains-containing protein 1b allele 2 {ECO:0000303|PubMed:16429160};^Eukaryota; Metazoa; Chordata; Craniata; Vertebrata; Euteleostomi; Mammalia; Eutheria; Euarchontoglires; Glires; Rodentia; Myomorpha; Muroidea; Muridae; Murinae; Mus; Mus	A0A1X7TFX7	PF05729.12^NACHT^NACHT domain^92-248^E:6.2e-19	sigP:OTHER^0.000277^0.999723^	.	KEGG:mmu:637515`KO:K12798	GO:0005829^cellular_component^cytosol`GO:0061702^cellular_component^inflammasome complex`GO:0072558^cellular_component^NLRP1 inflammasome complex`GO:0005654^cellular_component^nucleoplasm`GO:0005634^cellular_component^nucleus`GO:0005524^molecular_function^ATP binding`GO:0019899^molecular_function^enzyme binding`GO:0019904^molecular_function^protein domain specific binding`GO:0006919^biological_pr…	constitutive
7746_c0_g1	7746_c0_g1_i9	NACHT	NAL12_HUMAN^NAL12_HUMAN^Q:5-345,H:233-572^24.474%ID^E:5.39e-12^RecName: Full=NACHT, LRR and PYD domains-containing protein 12;^Eukaryota; Metazoa; Chordata; Craniata; Vertebrata; Euteleostomi; Mammalia; Eutheria; Euarchontoglires; Primates; Haplorrhini; Catarrhini; Hominidae; Homo	A0A1X7TFX7	PF05729.12^NACHT^NACHT domain^2-140^E:2.2e-10	sigP:OTHER^0.001693^0.998307^	.	KEGG:hsa:91662`KO:K20865	GO:0005737^cellular_component^cytoplasm`GO:0005524^molecular_function^ATP binding`GO:0008656^molecular_function^cysteine-type endopeptidase activator activity involved in apoptotic process`GO:0006919^biological_process^activation of cysteine-type endopeptidase activity involved in apoptotic process`GO:0071345^biological_process^cellular response to cytokine stimulus`GO:0036336^biological_process^…	constitutive
7746_c0_g1	7746_c0_g1_i16	NACHT	NL1B2_MOUSE^NL1B2_MOUSE^Q:57-451,H:92-484^25.995%ID^E:8.31e-18^RecName: Full=NACHT, LRR and PYD domains-containing protein 1b allele 2 {ECO:0000303|PubMed:16429160};^Eukaryota; Metazoa; Chordata; Craniata; Vertebrata; Euteleostomi; Mammalia; Eutheria; Euarchontoglires; Glires; Rodentia; Myomorpha; Muroidea; Muridae; Murinae; Mus; Mus	A0A1X7TFX7	PF05729.12^NACHT^NACHT domain^92-248^E:6.2e-19	sigP:OTHER^0.000277^0.999723^	.	KEGG:mmu:637515`KO:K12798	GO:0005829^cellular_component^cytosol`GO:0061702^cellular_component^inflammasome complex`GO:0072558^cellular_component^NLRP1 inflammasome complex`GO:0005654^cellular_component^nucleoplasm`GO:0005634^cellular_component^nucleus`GO:0005524^molecular_function^ATP binding`GO:0019899^molecular_function^enzyme binding`GO:0019904^molecular_function^protein domain specific binding`GO:0006919^biological_pr…	constitutive
7746_c0_g1	7746_c0_g1_i17	NACHT	NAL12_HUMAN^NAL12_HUMAN^Q:5-345,H:233-572^24.282%ID^E:5.2e-12^RecName: Full=NACHT, LRR and PYD domains-containing protein 12;^Eukaryota; Metazoa; Chordata; Craniata; Vertebrata; Euteleostomi; Mammalia; Eutheria; Euarchontoglires; Primates; Haplorrhini; Catarrhini; Hominidae; Homo	A0A1X7TFX7	PF05729.12^NACHT^NACHT domain^2-140^E:1.7e-10	sigP:OTHER^0.003142^0.996858^	.	KEGG:hsa:91662`KO:K20865	GO:0005737^cellular_component^cytoplasm`GO:0005524^molecular_function^ATP binding`GO:0008656^molecular_function^cysteine-type endopeptidase activator activity involved in apoptotic process`GO:0006919^biological_process^activation of cysteine-type endopeptidase activity involved in apoptotic process`GO:0071345^biological_process^cellular response to cytokine stimulus`GO:0036336^biological_process^…	constitutive
7746_c0_g1	7746_c0_g1_i12	NACHT	NL1B2_MOUSE^NL1B2_MOUSE^Q:57-451,H:92-484^25.995%ID^E:8.31e-18^RecName: Full=NACHT, LRR and PYD domains-containing protein 1b allele 2 {ECO:0000303|PubMed:16429160};^Eukaryota; Metazoa; Chordata; Craniata; Vertebrata; Euteleostomi; Mammalia; Eutheria; Euarchontoglires; Glires; Rodentia; Myomorpha; Muroidea; Muridae; Murinae; Mus; Mus	A0A1X7TFX7	PF05729.12^NACHT^NACHT domain^92-248^E:6.2e-19	sigP:OTHER^0.000277^0.999723^	.	KEGG:mmu:637515`KO:K12798	GO:0005829^cellular_component^cytosol`GO:0061702^cellular_component^inflammasome complex`GO:0072558^cellular_component^NLRP1 inflammasome complex`GO:0005654^cellular_component^nucleoplasm`GO:0005634^cellular_component^nucleus`GO:0005524^molecular_function^ATP binding`GO:0019899^molecular_function^enzyme binding`GO:0019904^molecular_function^protein domain specific binding`GO:0006919^biological_pr…	constitutive
7746_c0_g3	7746_c0_g3_i1	NACHT	NAL12_HUMAN^NAL12_HUMAN^Q:11-125,H:284-411^27.907%ID^E:2.32e-08^RecName: Full=NACHT, LRR and PYD domains-containing protein 12;^Eukaryota; Metazoa; Chordata; Craniata; Vertebrata; Euteleostomi; Mammalia; Eutheria; Euarchontoglires; Primates; Haplorrhini; Catarrhini; Hominidae; Homo	A0A1X7UFE6	PF05729.12^NACHT^NACHT domain^15-93^E:3.9e-07	sigP:OTHER^0.000972^0.999028^	.	KEGG:hsa:91662`KO:K20865	GO:0005737^cellular_component^cytoplasm`GO:0005524^molecular_function^ATP binding`GO:0008656^molecular_function^cysteine-type endopeptidase activator activity involved in apoptotic process`GO:0006919^biological_process^activation of cysteine-type endopeptidase activity involved in apoptotic process`GO:0071345^biological_process^cellular response to cytokine stimulus`GO:0036336^biological_process^…	genotype-dependent
7746_c1_g1	7746_c1_g1_i1	NACHT	NAL12_HUMAN^NAL12_HUMAN^Q:23-339,H:213-527^25.959%ID^E:2.07e-18^RecName: Full=NACHT, LRR and PYD domains-containing protein 12;^Eukaryota; Metazoa; Chordata; Craniata; Vertebrata; Euteleostomi; Mammalia; Eutheria; Euarchontoglires; Primates; Haplorrhini; Catarrhini; Hominidae; Homo	A0A1X7V9Y5	PF05729.12^NACHT^NACHT domain^22-169^E:1.8e-18	sigP:OTHER^0.000766^0.999234^	.	KEGG:hsa:91662`KO:K20865	GO:0005737^cellular_component^cytoplasm`GO:0005524^molecular_function^ATP binding`GO:0008656^molecular_function^cysteine-type endopeptidase activator activity involved in apoptotic process`GO:0006919^biological_process^activation of cysteine-type endopeptidase activity involved in apoptotic process`GO:0071345^biological_process^cellular response to cytokine stimulus`GO:0036336^biological_process^…	constitutive
90028_c0_g1	90028_c0_g1_i1	NACHT	.	A0A1X7V9E3	PF05729.12^NACHT^NACHT domain^17-80^E:1.4e-07	sigP:OTHER^0.000698^0.999302^	.	.	.	genotype-dependent
8491_c0_g1	8491_c0_g1_i5	NACHT	NAL10_MOUSE^NAL10_MOUSE^Q:1-172,H:172-339^30.508%ID^E:2.23e-13^RecName: Full=NACHT, LRR and PYD domains-containing protein 10;^Eukaryota; Metazoa; Chordata; Craniata; Vertebrata; Euteleostomi; Mammalia; Eutheria; Euarchontoglires; Glires; Rodentia; Myomorpha; Muroidea; Muridae; Murinae; Mus; Mus	A0A1X7UKI9	PF05729.12^NACHT^NACHT domain^1-149^E:2.6e-20	sigP:OTHER^0.001226^0.998774^	.	KEGG:mmu:244202`KO:K22266	GO:0005737^cellular_component^cytoplasm`GO:0019897^cellular_component^extrinsic component of plasma membrane`GO:0005524^molecular_function^ATP binding`GO:0016887^molecular_function^ATPase activity`GO:0003924^molecular_function^GTPase activity`GO:0002250^biological_process^adaptive immune response`GO:0050832^biological_process^defense response to fungus`GO:0050829^biological_process^defense respon…	constitutive
8491_c0_g1	8491_c0_g1_i1	NACHT	NAL10_MOUSE^NAL10_MOUSE^Q:1-172,H:172-339^30.508%ID^E:5.17e-13^RecName: Full=NACHT, LRR and PYD domains-containing protein 10;^Eukaryota; Metazoa; Chordata; Craniata; Vertebrata; Euteleostomi; Mammalia; Eutheria; Euarchontoglires; Glires; Rodentia; Myomorpha; Muroidea; Muridae; Murinae; Mus; Mus	A0A1X7UKI9	PF05729.12^NACHT^NACHT domain^1-149^E:1.9e-19	sigP:OTHER^0.001226^0.998774^	.	KEGG:mmu:244202`KO:K22266	GO:0005737^cellular_component^cytoplasm`GO:0019897^cellular_component^extrinsic component of plasma membrane`GO:0005524^molecular_function^ATP binding`GO:0016887^molecular_function^ATPase activity`GO:0003924^molecular_function^GTPase activity`GO:0002250^biological_process^adaptive immune response`GO:0050832^biological_process^defense response to fungus`GO:0050829^biological_process^defense respon…	constitutive
8491_c0_g1	8491_c0_g1_i2	NACHT	NAL10_MOUSE^NAL10_MOUSE^Q:1-172,H:172-339^29.944%ID^E:1.48e-12^RecName: Full=NACHT, LRR and PYD domains-containing protein 10;^Eukaryota; Metazoa; Chordata; Craniata; Vertebrata; Euteleostomi; Mammalia; Eutheria; Euarchontoglires; Glires; Rodentia; Myomorpha; Muroidea; Muridae; Murinae; Mus; Mus	A0A1X7UKI9	PF05729.12^NACHT^NACHT domain^1-149^E:1.5e-19	sigP:OTHER^0.001226^0.998774^	.	KEGG:mmu:244202`KO:K22266	GO:0005737^cellular_component^cytoplasm`GO:0019897^cellular_component^extrinsic component of plasma membrane`GO:0005524^molecular_function^ATP binding`GO:0016887^molecular_function^ATPase activity`GO:0003924^molecular_function^GTPase activity`GO:0002250^biological_process^adaptive immune response`GO:0050832^biological_process^defense response to fungus`GO:0050829^biological_process^defense respon…	constitutive
90504_c0_g1	90504_c0_g1_i1	NACHT	NAL10_MOUSE^NAL10_MOUSE^Q:2-97,H:165-257^31.959%ID^E:1.12e-08^RecName: Full=NACHT, LRR and PYD domains-containing protein 10;^Eukaryota; Metazoa; Chordata; Craniata; Vertebrata; Euteleostomi; Mammalia; Eutheria; Euarchontoglires; Glires; Rodentia; Myomorpha; Muroidea; Muridae; Murinae; Mus; Mus	A0A1X7TQZ3	PF05729.12^NACHT^NACHT domain^2-96^E:4.6e-13	sigP:OTHER^0.003107^0.996893^	.	KEGG:mmu:244202`KO:K22266	GO:0005737^cellular_component^cytoplasm`GO:0019897^cellular_component^extrinsic component of plasma membrane`GO:0005524^molecular_function^ATP binding`GO:0016887^molecular_function^ATPase activity`GO:0003924^molecular_function^GTPase activity`GO:0002250^biological_process^adaptive immune response`GO:0050832^biological_process^defense response to fungus`GO:0050829^biological_process^defense respon…	genotype-dependent
9266_c0_g1	9266_c0_g1_i1	NACHT	NAL10_HUMAN^NAL10_HUMAN^Q:10-156,H:169-319^32.692%ID^E:1.04e-14^RecName: Full=NACHT, LRR and PYD domains-containing protein 10;^Eukaryota; Metazoa; Chordata; Craniata; Vertebrata; Euteleostomi; Mammalia; Eutheria; Euarchontoglires; Primates; Haplorrhini; Catarrhini; Hominidae; Homo	A0A1X7TMQ0	PF05729.12^NACHT^NACHT domain^9-158^E:3.9e-21`PF00004.29^AAA^ATPase family associated with various cellular activities (AAA)^10-149^E:8.3e-05	sigP:OTHER^0.000782^0.999218^	.	KEGG:hsa:338322`KO:K22266	GO:0005737^cellular_component^cytoplasm`GO:0019897^cellular_component^extrinsic component of plasma membrane`GO:0005524^molecular_function^ATP binding`GO:0016887^molecular_function^ATPase activity`GO:0003924^molecular_function^GTPase activity`GO:0002250^biological_process^adaptive immune response`GO:0050832^biological_process^defense response to fungus`GO:0050829^biological_process^defense respon…	constitutive
9266_c0_g1	9266_c0_g1_i2	NACHT	NAL10_MOUSE^NAL10_MOUSE^Q:2-130,H:185-304^31.538%ID^E:3.33e-08^RecName: Full=NACHT, LRR and PYD domains-containing protein 10;^Eukaryota; Metazoa; Chordata; Craniata; Vertebrata; Euteleostomi; Mammalia; Eutheria; Euarchontoglires; Glires; Rodentia; Myomorpha; Muroidea; Muridae; Murinae; Mus; Mus	A0A1X7TMQ0	PF05729.12^NACHT^NACHT domain^2-132^E:3.4e-14	sigP:OTHER^0.000499^0.999501^	.	KEGG:mmu:244202`KO:K22266	GO:0005737^cellular_component^cytoplasm`GO:0019897^cellular_component^extrinsic component of plasma membrane`GO:0005524^molecular_function^ATP binding`GO:0016887^molecular_function^ATPase activity`GO:0003924^molecular_function^GTPase activity`GO:0002250^biological_process^adaptive immune response`GO:0050832^biological_process^defense response to fungus`GO:0050829^biological_process^defense respon…	constitutive
9266_c0_g1	9266_c0_g1_i3	NACHT	NAL10_MOUSE^NAL10_MOUSE^Q:2-130,H:185-304^31.538%ID^E:5.04e-08^RecName: Full=NACHT, LRR and PYD domains-containing protein 10;^Eukaryota; Metazoa; Chordata; Craniata; Vertebrata; Euteleostomi; Mammalia; Eutheria; Euarchontoglires; Glires; Rodentia; Myomorpha; Muroidea; Muridae; Murinae; Mus; Mus	A0A1X7TMQ0	PF05729.12^NACHT^NACHT domain^2-132^E:6.2e-14	sigP:OTHER^0.000499^0.999501^	.	KEGG:mmu:244202`KO:K22266	GO:0005737^cellular_component^cytoplasm`GO:0019897^cellular_component^extrinsic component of plasma membrane`GO:0005524^molecular_function^ATP binding`GO:0016887^molecular_function^ATPase activity`GO:0003924^molecular_function^GTPase activity`GO:0002250^biological_process^adaptive immune response`GO:0050832^biological_process^defense response to fungus`GO:0050829^biological_process^defense respon…	constitutive
9266_c0_g3	9266_c0_g3_i1	NACHT	NAL14_HUMAN^NAL14_HUMAN^Q:9-155,H:140-275^30.667%ID^E:2.46e-08^RecName: Full=NACHT, LRR and PYD domains-containing protein 14;^Eukaryota; Metazoa; Chordata; Craniata; Vertebrata; Euteleostomi; Mammalia; Eutheria; Euarchontoglires; Primates; Haplorrhini; Catarrhini; Hominidae; Homo	A0A1X7TMQ0	PF05729.12^NACHT^NACHT domain^54-150^E:7e-13	sigP:OTHER^0.000412^0.999588^	.	KEGG:hsa:338323`KO:K22666	GO:0005737^cellular_component^cytoplasm`GO:0005524^molecular_function^ATP binding`GO:0030154^biological_process^cell differentiation`GO:0007275^biological_process^multicellular organism development`GO:0007283^biological_process^spermatogenesis	genotype-dependent
10063_c1_g2	10063_c1_g2_i1	NACHT	.	A0A1X7T407	PF05729.12^NACHT^NACHT domain^6-104^E:1.9e-08	sigP:OTHER^0.000558^0.999442^	.	.	.	genotype-dependent
10063_c0_g2	10063_c0_g2_i1	NACHT	NAL10_HUMAN^NAL10_HUMAN^Q:56-244,H:148-336^29.108%ID^E:2.51e-14^RecName: Full=NACHT, LRR and PYD domains-containing protein 10;^Eukaryota; Metazoa; Chordata; Craniata; Vertebrata; Euteleostomi; Mammalia; Eutheria; Euarchontoglires; Primates; Haplorrhini; Catarrhini; Hominidae; Homo	A0A1X7THI8	PF05729.12^NACHT^NACHT domain^81-238^E:4.9e-23	sigP:OTHER^0.000463^0.999537^	.	KEGG:hsa:338322`KO:K22266	GO:0005737^cellular_component^cytoplasm`GO:0019897^cellular_component^extrinsic component of plasma membrane`GO:0005524^molecular_function^ATP binding`GO:0016887^molecular_function^ATPase activity`GO:0003924^molecular_function^GTPase activity`GO:0002250^biological_process^adaptive immune response`GO:0050832^biological_process^defense response to fungus`GO:0050829^biological_process^defense respon…	constitutive
10352_c2_g1	10352_c2_g1_i1	NACHT	NLRC3_HUMAN^NLRC3_HUMAN^Q:1-309,H:151-471^27.954%ID^E:5.29e-17^RecName: Full=NLR family CARD domain-containing protein 3;^Eukaryota; Metazoa; Chordata; Craniata; Vertebrata; Euteleostomi; Mammalia; Eutheria; Euarchontoglires; Primates; Haplorrhini; Catarrhini; Hominidae; Homo	A0A1X7V9Y5	PF05729.12^NACHT^NACHT domain^1-143^E:5.6e-14`PF13516.6^LRR_6^Leucine Rich repeat^433-444^E:1400`PF13516.6^LRR_6^Leucine Rich repeat^464-481^E:610`PF13516.6^LRR_6^Leucine Rich repeat^497-504^E:410`PF13516.6^LRR_6^Leucine Rich repeat^513-526^E:30	sigP:OTHER^0.011845^0.988155^	.	KEGG:hsa:197358`KO:K22614	GO:0005737^cellular_component^cytoplasm`GO:0005829^cellular_component^cytosol`GO:0005815^cellular_component^microtubule organizing center`GO:0048471^cellular_component^perinuclear region of cytoplasm`GO:0005524^molecular_function^ATP binding`GO:0036312^molecular_function^phosphatidylinositol 3-kinase regulatory subunit binding`GO:0007249^biological_process^I-kappaB kinase/NF-kappaB signaling`GO:0…	genotype-dependent
10352_c0_g1	10352_c0_g1_i1	NACHT	.	A0A1X7V9Y5	PF05729.12^NACHT^NACHT domain^4-108^E:1.9e-12	sigP:OTHER^0.002749^0.997251^	.	KEGG:hsa:197358`KO:K22614	.	constitutive
10352_c0_g1	10352_c0_g1_i2	NACHT	NLRC3_HUMAN^NLRC3_HUMAN^Q:5-324,H:142-473^27.966%ID^E:1.05e-20^RecName: Full=NLR family CARD domain-containing protein 3;^Eukaryota; Metazoa; Chordata; Craniata; Vertebrata; Euteleostomi; Mammalia; Eutheria; Euarchontoglires; Primates; Haplorrhini; Catarrhini; Hominidae; Homo	A0A1X7V9Y5	PF05729.12^NACHT^NACHT domain^4-156^E:5.9e-21	sigP:OTHER^0.002749^0.997251^	.	KEGG:hsa:197358`KO:K22614	GO:0005737^cellular_component^cytoplasm`GO:0005829^cellular_component^cytosol`GO:0005815^cellular_component^microtubule organizing center`GO:0048471^cellular_component^perinuclear region of cytoplasm`GO:0005524^molecular_function^ATP binding`GO:0036312^molecular_function^phosphatidylinositol 3-kinase regulatory subunit binding`GO:0007249^biological_process^I-kappaB kinase/NF-kappaB signaling`GO:0…	constitutive
25325_c0_g1	25325_c0_g1_i4	NACHT	NAL10_MOUSE^NAL10_MOUSE^Q:21-140,H:232-345^30.328%ID^E:2.56e-09^RecName: Full=NACHT, LRR and PYD domains-containing protein 10;^Eukaryota; Metazoa; Chordata; Craniata; Vertebrata; Euteleostomi; Mammalia; Eutheria; Euarchontoglires; Glires; Rodentia; Myomorpha; Muroidea; Muridae; Murinae; Mus; Mus	A0A1X7VQK1	PF05729.12^NACHT^NACHT domain^21-107^E:4.9e-07	sigP:OTHER^0.002258^0.997742^	.	KEGG:mmu:244202`KO:K22266	GO:0005737^cellular_component^cytoplasm`GO:0019897^cellular_component^extrinsic component of plasma membrane`GO:0005524^molecular_function^ATP binding`GO:0016887^molecular_function^ATPase activity`GO:0003924^molecular_function^GTPase activity`GO:0002250^biological_process^adaptive immune response`GO:0050832^biological_process^defense response to fungus`GO:0050829^biological_process^defense respon…	constitutive
25325_c0_g1	25325_c0_g1_i1	NACHT	NAL10_MOUSE^NAL10_MOUSE^Q:14-123,H:241-345^32.143%ID^E:1.19e-10^RecName: Full=NACHT, LRR and PYD domains-containing protein 10;^Eukaryota; Metazoa; Chordata; Craniata; Vertebrata; Euteleostomi; Mammalia; Eutheria; Euarchontoglires; Glires; Rodentia; Myomorpha; Muroidea; Muridae; Murinae; Mus; Mus	A0A1X7VQK1	PF05729.12^NACHT^NACHT domain^13-90^E:4.7e-08	sigP:OTHER^0.003319^0.996681^	.	KEGG:mmu:244202`KO:K22266	GO:0005737^cellular_component^cytoplasm`GO:0019897^cellular_component^extrinsic component of plasma membrane`GO:0005524^molecular_function^ATP binding`GO:0016887^molecular_function^ATPase activity`GO:0003924^molecular_function^GTPase activity`GO:0002250^biological_process^adaptive immune response`GO:0050832^biological_process^defense response to fungus`GO:0050829^biological_process^defense respon…	constitutive
25325_c0_g1	25325_c0_g1_i3	NACHT	NAL10_MOUSE^NAL10_MOUSE^Q:21-140,H:232-345^32.787%ID^E:4.71e-11^RecName: Full=NACHT, LRR and PYD domains-containing protein 10;^Eukaryota; Metazoa; Chordata; Craniata; Vertebrata; Euteleostomi; Mammalia; Eutheria; Euarchontoglires; Glires; Rodentia; Myomorpha; Muroidea; Muridae; Murinae; Mus; Mus	A0A1X7VQK1	PF05729.12^NACHT^NACHT domain^21-107^E:4.4e-08	sigP:OTHER^0.001965^0.998035^	.	KEGG:mmu:244202`KO:K22266	GO:0005737^cellular_component^cytoplasm`GO:0019897^cellular_component^extrinsic component of plasma membrane`GO:0005524^molecular_function^ATP binding`GO:0016887^molecular_function^ATPase activity`GO:0003924^molecular_function^GTPase activity`GO:0002250^biological_process^adaptive immune response`GO:0050832^biological_process^defense response to fungus`GO:0050829^biological_process^defense respon…	constitutive
25325_c0_g1	25325_c0_g1_i8	NACHT	NAL10_MOUSE^NAL10_MOUSE^Q:21-112,H:232-318^31.915%ID^E:1.87e-06^RecName: Full=NACHT, LRR and PYD domains-containing protein 10;^Eukaryota; Metazoa; Chordata; Craniata; Vertebrata; Euteleostomi; Mammalia; Eutheria; Euarchontoglires; Glires; Rodentia; Myomorpha; Muroidea; Muridae; Murinae; Mus; Mus	A0A1X7VQK1	PF05729.12^NACHT^NACHT domain^21-107^E:4.7e-07	sigP:OTHER^0.002258^0.997742^	.	KEGG:mmu:244202`KO:K22266	GO:0005737^cellular_component^cytoplasm`GO:0019897^cellular_component^extrinsic component of plasma membrane`GO:0005524^molecular_function^ATP binding`GO:0016887^molecular_function^ATPase activity`GO:0003924^molecular_function^GTPase activity`GO:0002250^biological_process^adaptive immune response`GO:0050832^biological_process^defense response to fungus`GO:0050829^biological_process^defense respon…	constitutive
25694_c0_g3	25694_c0_g3_i1	NACHT	NAL12_HUMAN^NAL12_HUMAN^Q:21-101,H:284-378^33.684%ID^E:7.46e-06^RecName: Full=NACHT, LRR and PYD domains-containing protein 12;^Eukaryota; Metazoa; Chordata; Craniata; Vertebrata; Euteleostomi; Mammalia; Eutheria; Euarchontoglires; Primates; Haplorrhini; Catarrhini; Hominidae; Homo	A0A1X7TFX7	PF05729.12^NACHT^NACHT domain^7-101^E:3e-09	sigP:OTHER^0.001682^0.998318^	.	KEGG:hsa:91662`KO:K20865	GO:0005737^cellular_component^cytoplasm`GO:0005524^molecular_function^ATP binding`GO:0008656^molecular_function^cysteine-type endopeptidase activator activity involved in apoptotic process`GO:0006919^biological_process^activation of cysteine-type endopeptidase activity involved in apoptotic process`GO:0071345^biological_process^cellular response to cytokine stimulus`GO:0036336^biological_process^…	genotype-dependent
10797_c0_g1	10797_c0_g1_i32	NACHT	NPHP3_XENTR^NPHP3_XENTR^Q:77-464,H:271-654^24.755%ID^E:5.27e-21^RecName: Full=Nephrocystin-3;^Eukaryota; Metazoa; Chordata; Craniata; Vertebrata; Euteleostomi; Amphibia; Batrachia; Anura; Pipoidea; Pipidae; Xenopodinae; Xenopus; Silurana	A0A1X7UWP4	PF05729.12^NACHT^NACHT domain^305-449^E:1.1e-06	sigP:OTHER^0.005674^0.994326^	.	KEGG:xtr:780190`KO:K19360	GO:0005929^cellular_component^cilium`GO:0060271^biological_process^cilium assembly`GO:0090090^biological_process^negative regulation of canonical Wnt signaling pathway`GO:2000095^biological_process^regulation of Wnt signaling pathway, planar cell polarity pathway`GO:0016055^biological_process^Wnt signaling pathway	constitutive
10797_c0_g1	10797_c0_g1_i19	NACHT	NPHP3_HUMAN^NPHP3_HUMAN^Q:5-1090,H:117-1228^24.67%ID^E:2.91e-69^RecName: Full=Nephrocystin-3;^Eukaryota; Metazoa; Chordata; Craniata; Vertebrata; Euteleostomi; Mammalia; Eutheria; Euarchontoglires; Primates; Haplorrhini; Catarrhini; Hominidae; Homo	A0A1X7UWP4	PF05729.12^NACHT^NACHT domain^395-539^E:3.6e-06	sigP:OTHER^0.000169^0.999831^	.	KEGG:hsa:27031`KO:K19360	GO:0005929^cellular_component^cilium`GO:0005829^cellular_component^cytosol`GO:0005576^cellular_component^extracellular region`GO:0003283^biological_process^atrial septum development`GO:0060271^biological_process^cilium assembly`GO:0060027^biological_process^convergent extension involved in gastrulation`GO:0071908^biological_process^determination of intestine left/right asymmetry`GO:0007368^biolog…	constitutive
10797_c0_g1	10797_c0_g1_i34	NACHT	NPHP3_XENTR^NPHP3_XENTR^Q:13-658,H:99-760^23.707%ID^E:3.1e-30^RecName: Full=Nephrocystin-3;^Eukaryota; Metazoa; Chordata; Craniata; Vertebrata; Euteleostomi; Amphibia; Batrachia; Anura; Pipoidea; Pipidae; Xenopodinae; Xenopus; Silurana	A0A1X7UWP4	PF05729.12^NACHT^NACHT domain^395-539^E:1.7e-06	sigP:OTHER^0.000169^0.999831^	.	KEGG:xtr:780190`KO:K19360	GO:0005929^cellular_component^cilium`GO:0060271^biological_process^cilium assembly`GO:0090090^biological_process^negative regulation of canonical Wnt signaling pathway`GO:2000095^biological_process^regulation of Wnt signaling pathway, planar cell polarity pathway`GO:0016055^biological_process^Wnt signaling pathway	constitutive
10797_c0_g1	10797_c0_g1_i35	NACHT	NPHP3_XENTR^NPHP3_XENTR^Q:79-568,H:273-760^23.359%ID^E:1.12e-21^RecName: Full=Nephrocystin-3;^Eukaryota; Metazoa; Chordata; Craniata; Vertebrata; Euteleostomi; Amphibia; Batrachia; Anura; Pipoidea; Pipidae; Xenopodinae; Xenopus; Silurana	A0A1X7UWP4	PF05729.12^NACHT^NACHT domain^305-449^E:1.4e-06	sigP:OTHER^0.005674^0.994326^	.	KEGG:xtr:780190`KO:K19360	GO:0005929^cellular_component^cilium`GO:0060271^biological_process^cilium assembly`GO:0090090^biological_process^negative regulation of canonical Wnt signaling pathway`GO:2000095^biological_process^regulation of Wnt signaling pathway, planar cell polarity pathway`GO:0016055^biological_process^Wnt signaling pathway	constitutive
10797_c0_g1	10797_c0_g1_i36	NACHT	NPHP3_XENTR^NPHP3_XENTR^Q:77-464,H:271-654^24.755%ID^E:5.95e-21^RecName: Full=Nephrocystin-3;^Eukaryota; Metazoa; Chordata; Craniata; Vertebrata; Euteleostomi; Amphibia; Batrachia; Anura; Pipoidea; Pipidae; Xenopodinae; Xenopus; Silurana	A0A1X7UWP4	PF05729.12^NACHT^NACHT domain^305-449^E:1e-06	sigP:OTHER^0.005674^0.994326^	.	KEGG:xtr:780190`KO:K19360	GO:0005929^cellular_component^cilium`GO:0060271^biological_process^cilium assembly`GO:0090090^biological_process^negative regulation of canonical Wnt signaling pathway`GO:2000095^biological_process^regulation of Wnt signaling pathway, planar cell polarity pathway`GO:0016055^biological_process^Wnt signaling pathway	constitutive
10797_c0_g1	10797_c0_g1_i37	NACHT	NPHP3_XENTR^NPHP3_XENTR^Q:13-658,H:99-760^23.707%ID^E:3.1e-30^RecName: Full=Nephrocystin-3;^Eukaryota; Metazoa; Chordata; Craniata; Vertebrata; Euteleostomi; Amphibia; Batrachia; Anura; Pipoidea; Pipidae; Xenopodinae; Xenopus; Silurana	A0A1X7UWP4	PF05729.12^NACHT^NACHT domain^395-539^E:1.7e-06	sigP:OTHER^0.000169^0.999831^	.	KEGG:xtr:780190`KO:K19360	GO:0005929^cellular_component^cilium`GO:0060271^biological_process^cilium assembly`GO:0090090^biological_process^negative regulation of canonical Wnt signaling pathway`GO:2000095^biological_process^regulation of Wnt signaling pathway, planar cell polarity pathway`GO:0016055^biological_process^Wnt signaling pathway	constitutive
10797_c0_g1	10797_c0_g1_i31	NACHT	NPHP3_XENTR^NPHP3_XENTR^Q:79-568,H:273-760^23.359%ID^E:1.12e-21^RecName: Full=Nephrocystin-3;^Eukaryota; Metazoa; Chordata; Craniata; Vertebrata; Euteleostomi; Amphibia; Batrachia; Anura; Pipoidea; Pipidae; Xenopodinae; Xenopus; Silurana	A0A1X7UWP4	PF05729.12^NACHT^NACHT domain^305-449^E:1.4e-06	sigP:OTHER^0.005674^0.994326^	.	KEGG:xtr:780190`KO:K19360	GO:0005929^cellular_component^cilium`GO:0060271^biological_process^cilium assembly`GO:0090090^biological_process^negative regulation of canonical Wnt signaling pathway`GO:2000095^biological_process^regulation of Wnt signaling pathway, planar cell polarity pathway`GO:0016055^biological_process^Wnt signaling pathway	constitutive
10797_c0_g1	10797_c0_g1_i18	NACHT	NPHP3_HUMAN^NPHP3_HUMAN^Q:79-1000,H:296-1228^24.869%ID^E:1.66e-62^RecName: Full=Nephrocystin-3;^Eukaryota; Metazoa; Chordata; Craniata; Vertebrata; Euteleostomi; Mammalia; Eutheria; Euarchontoglires; Primates; Haplorrhini; Catarrhini; Hominidae; Homo	A0A1X7UWP4	PF05729.12^NACHT^NACHT domain^305-449^E:3.2e-06	sigP:OTHER^0.005674^0.994326^	.	KEGG:hsa:27031`KO:K19360	GO:0005929^cellular_component^cilium`GO:0005829^cellular_component^cytosol`GO:0005576^cellular_component^extracellular region`GO:0003283^biological_process^atrial septum development`GO:0060271^biological_process^cilium assembly`GO:0060027^biological_process^convergent extension involved in gastrulation`GO:0071908^biological_process^determination of intestine left/right asymmetry`GO:0007368^biolog…	constitutive
10797_c0_g1	10797_c0_g1_i33	NACHT	NPHP3_XENTR^NPHP3_XENTR^Q:13-554,H:99-654^24.7%ID^E:5.94e-29^RecName: Full=Nephrocystin-3;^Eukaryota; Metazoa; Chordata; Craniata; Vertebrata; Euteleostomi; Amphibia; Batrachia; Anura; Pipoidea; Pipidae; Xenopodinae; Xenopus; Silurana	A0A1X7UWP4	PF05729.12^NACHT^NACHT domain^395-539^E:1.5e-06	sigP:OTHER^0.000169^0.999831^	.	KEGG:xtr:780190`KO:K19360	GO:0005929^cellular_component^cilium`GO:0060271^biological_process^cilium assembly`GO:0090090^biological_process^negative regulation of canonical Wnt signaling pathway`GO:2000095^biological_process^regulation of Wnt signaling pathway, planar cell polarity pathway`GO:0016055^biological_process^Wnt signaling pathway	constitutive
10797_c0_g1	10797_c0_g1_i17	NACHT	NPHP3_XENTR^NPHP3_XENTR^Q:13-554,H:99-654^24.7%ID^E:3.73e-29^RecName: Full=Nephrocystin-3;^Eukaryota; Metazoa; Chordata; Craniata; Vertebrata; Euteleostomi; Amphibia; Batrachia; Anura; Pipoidea; Pipidae; Xenopodinae; Xenopus; Silurana	A0A1X7UWP4	PF05729.12^NACHT^NACHT domain^395-539^E:1.5e-06	sigP:OTHER^0.000169^0.999831^	.	KEGG:xtr:780190`KO:K19360	GO:0005929^cellular_component^cilium`GO:0060271^biological_process^cilium assembly`GO:0090090^biological_process^negative regulation of canonical Wnt signaling pathway`GO:2000095^biological_process^regulation of Wnt signaling pathway, planar cell polarity pathway`GO:0016055^biological_process^Wnt signaling pathway	constitutive
10797_c0_g1	10797_c0_g1_i15	NACHT	NPHP3_XENTR^NPHP3_XENTR^Q:13-658,H:99-760^23.707%ID^E:3.1e-30^RecName: Full=Nephrocystin-3;^Eukaryota; Metazoa; Chordata; Craniata; Vertebrata; Euteleostomi; Amphibia; Batrachia; Anura; Pipoidea; Pipidae; Xenopodinae; Xenopus; Silurana	A0A1X7UWP4	PF05729.12^NACHT^NACHT domain^395-539^E:1.7e-06	sigP:OTHER^0.000169^0.999831^	.	KEGG:xtr:780190`KO:K19360	GO:0005929^cellular_component^cilium`GO:0060271^biological_process^cilium assembly`GO:0090090^biological_process^negative regulation of canonical Wnt signaling pathway`GO:2000095^biological_process^regulation of Wnt signaling pathway, planar cell polarity pathway`GO:0016055^biological_process^Wnt signaling pathway	constitutive
10797_c0_g1	10797_c0_g1_i12	NACHT	NPHP3_XENTR^NPHP3_XENTR^Q:79-568,H:273-760^23.359%ID^E:1.12e-21^RecName: Full=Nephrocystin-3;^Eukaryota; Metazoa; Chordata; Craniata; Vertebrata; Euteleostomi; Amphibia; Batrachia; Anura; Pipoidea; Pipidae; Xenopodinae; Xenopus; Silurana	A0A1X7UWP4	PF05729.12^NACHT^NACHT domain^305-449^E:1.4e-06	sigP:OTHER^0.005674^0.994326^	.	KEGG:xtr:780190`KO:K19360	GO:0005929^cellular_component^cilium`GO:0060271^biological_process^cilium assembly`GO:0090090^biological_process^negative regulation of canonical Wnt signaling pathway`GO:2000095^biological_process^regulation of Wnt signaling pathway, planar cell polarity pathway`GO:0016055^biological_process^Wnt signaling pathway	constitutive
10797_c0_g1	10797_c0_g1_i13	NACHT	NPHP3_XENTR^NPHP3_XENTR^Q:13-554,H:99-654^24.7%ID^E:4.42e-29^RecName: Full=Nephrocystin-3;^Eukaryota; Metazoa; Chordata; Craniata; Vertebrata; Euteleostomi; Amphibia; Batrachia; Anura; Pipoidea; Pipidae; Xenopodinae; Xenopus; Silurana	A0A1X7UWP4	PF05729.12^NACHT^NACHT domain^395-539^E:1.4e-06	sigP:OTHER^0.000169^0.999831^	.	KEGG:xtr:780190`KO:K19360	GO:0005929^cellular_component^cilium`GO:0060271^biological_process^cilium assembly`GO:0090090^biological_process^negative regulation of canonical Wnt signaling pathway`GO:2000095^biological_process^regulation of Wnt signaling pathway, planar cell polarity pathway`GO:0016055^biological_process^Wnt signaling pathway	constitutive
10797_c0_g1	10797_c0_g1_i38	NACHT	NPHP3_XENTR^NPHP3_XENTR^Q:13-658,H:99-760^23.707%ID^E:3.1e-30^RecName: Full=Nephrocystin-3;^Eukaryota; Metazoa; Chordata; Craniata; Vertebrata; Euteleostomi; Amphibia; Batrachia; Anura; Pipoidea; Pipidae; Xenopodinae; Xenopus; Silurana	A0A1X7UWP4	PF05729.12^NACHT^NACHT domain^395-539^E:1.7e-06	sigP:OTHER^0.000169^0.999831^	.	KEGG:xtr:780190`KO:K19360	GO:0005929^cellular_component^cilium`GO:0060271^biological_process^cilium assembly`GO:0090090^biological_process^negative regulation of canonical Wnt signaling pathway`GO:2000095^biological_process^regulation of Wnt signaling pathway, planar cell polarity pathway`GO:0016055^biological_process^Wnt signaling pathway	constitutive
10797_c0_g1	10797_c0_g1_i39	NACHT	NPHP3_HUMAN^NPHP3_HUMAN^Q:79-1038,H:296-1266^25.025%ID^E:1.36e-68^RecName: Full=Nephrocystin-3;^Eukaryota; Metazoa; Chordata; Craniata; Vertebrata; Euteleostomi; Mammalia; Eutheria; Euarchontoglires; Primates; Haplorrhini; Catarrhini; Hominidae; Homo	A0A1X7UWP4	PF05729.12^NACHT^NACHT domain^305-449^E:3.3e-06	sigP:OTHER^0.005674^0.994326^	.	KEGG:hsa:27031`KO:K19360	GO:0005929^cellular_component^cilium`GO:0005829^cellular_component^cytosol`GO:0005576^cellular_component^extracellular region`GO:0003283^biological_process^atrial septum development`GO:0060271^biological_process^cilium assembly`GO:0060027^biological_process^convergent extension involved in gastrulation`GO:0071908^biological_process^determination of intestine left/right asymmetry`GO:0007368^biolog…	constitutive
10797_c0_g1	10797_c0_g1_i4	NACHT	NPHP3_XENTR^NPHP3_XENTR^Q:79-568,H:273-760^23.359%ID^E:1.12e-21^RecName: Full=Nephrocystin-3;^Eukaryota; Metazoa; Chordata; Craniata; Vertebrata; Euteleostomi; Amphibia; Batrachia; Anura; Pipoidea; Pipidae; Xenopodinae; Xenopus; Silurana	A0A1X7UWP4	PF05729.12^NACHT^NACHT domain^305-449^E:1.4e-06	sigP:OTHER^0.005674^0.994326^	.	KEGG:xtr:780190`KO:K19360	GO:0005929^cellular_component^cilium`GO:0060271^biological_process^cilium assembly`GO:0090090^biological_process^negative regulation of canonical Wnt signaling pathway`GO:2000095^biological_process^regulation of Wnt signaling pathway, planar cell polarity pathway`GO:0016055^biological_process^Wnt signaling pathway	constitutive
10797_c0_g1	10797_c0_g1_i5	NACHT	NPHP3_XENTR^NPHP3_XENTR^Q:13-554,H:99-654^24.7%ID^E:4.42e-29^RecName: Full=Nephrocystin-3;^Eukaryota; Metazoa; Chordata; Craniata; Vertebrata; Euteleostomi; Amphibia; Batrachia; Anura; Pipoidea; Pipidae; Xenopodinae; Xenopus; Silurana	A0A1X7UWP4	PF05729.12^NACHT^NACHT domain^395-539^E:1.4e-06	sigP:OTHER^0.000169^0.999831^	.	KEGG:xtr:780190`KO:K19360	GO:0005929^cellular_component^cilium`GO:0060271^biological_process^cilium assembly`GO:0090090^biological_process^negative regulation of canonical Wnt signaling pathway`GO:2000095^biological_process^regulation of Wnt signaling pathway, planar cell polarity pathway`GO:0016055^biological_process^Wnt signaling pathway	constitutive
10797_c0_g1	10797_c0_g1_i1	NACHT	NPHP3_XENTR^NPHP3_XENTR^Q:13-554,H:99-654^24.7%ID^E:3.99e-29^RecName: Full=Nephrocystin-3;^Eukaryota; Metazoa; Chordata; Craniata; Vertebrata; Euteleostomi; Amphibia; Batrachia; Anura; Pipoidea; Pipidae; Xenopodinae; Xenopus; Silurana	A0A1X7UWP4	PF05729.12^NACHT^NACHT domain^395-539^E:1.5e-06	sigP:OTHER^0.000169^0.999831^	.	KEGG:xtr:780190`KO:K19360	GO:0005929^cellular_component^cilium`GO:0060271^biological_process^cilium assembly`GO:0090090^biological_process^negative regulation of canonical Wnt signaling pathway`GO:2000095^biological_process^regulation of Wnt signaling pathway, planar cell polarity pathway`GO:0016055^biological_process^Wnt signaling pathway	constitutive
10797_c0_g1	10797_c0_g1_i2	NACHT	NPHP3_XENTR^NPHP3_XENTR^Q:79-568,H:273-760^23.359%ID^E:1.12e-21^RecName: Full=Nephrocystin-3;^Eukaryota; Metazoa; Chordata; Craniata; Vertebrata; Euteleostomi; Amphibia; Batrachia; Anura; Pipoidea; Pipidae; Xenopodinae; Xenopus; Silurana	A0A1X7UWP4	PF05729.12^NACHT^NACHT domain^305-449^E:1.4e-06	sigP:OTHER^0.005674^0.994326^	.	KEGG:xtr:780190`KO:K19360	GO:0005929^cellular_component^cilium`GO:0060271^biological_process^cilium assembly`GO:0090090^biological_process^negative regulation of canonical Wnt signaling pathway`GO:2000095^biological_process^regulation of Wnt signaling pathway, planar cell polarity pathway`GO:0016055^biological_process^Wnt signaling pathway	constitutive
10797_c0_g1	10797_c0_g1_i3	NACHT	NPHP3_XENTR^NPHP3_XENTR^Q:13-554,H:99-654^24.7%ID^E:3.99e-29^RecName: Full=Nephrocystin-3;^Eukaryota; Metazoa; Chordata; Craniata; Vertebrata; Euteleostomi; Amphibia; Batrachia; Anura; Pipoidea; Pipidae; Xenopodinae; Xenopus; Silurana	A0A1X7UWP4	PF05729.12^NACHT^NACHT domain^395-539^E:1.5e-06	sigP:OTHER^0.000169^0.999831^	.	KEGG:xtr:780190`KO:K19360	GO:0005929^cellular_component^cilium`GO:0060271^biological_process^cilium assembly`GO:0090090^biological_process^negative regulation of canonical Wnt signaling pathway`GO:2000095^biological_process^regulation of Wnt signaling pathway, planar cell polarity pathway`GO:0016055^biological_process^Wnt signaling pathway	constitutive
10797_c0_g1	10797_c0_g1_i23	NACHT	NPHP3_XENTR^NPHP3_XENTR^Q:77-464,H:271-654^24.755%ID^E:5.95e-21^RecName: Full=Nephrocystin-3;^Eukaryota; Metazoa; Chordata; Craniata; Vertebrata; Euteleostomi; Amphibia; Batrachia; Anura; Pipoidea; Pipidae; Xenopodinae; Xenopus; Silurana	A0A1X7UWP4	PF05729.12^NACHT^NACHT domain^305-449^E:1e-06	sigP:OTHER^0.005674^0.994326^	.	KEGG:xtr:780190`KO:K19360	GO:0005929^cellular_component^cilium`GO:0060271^biological_process^cilium assembly`GO:0090090^biological_process^negative regulation of canonical Wnt signaling pathway`GO:2000095^biological_process^regulation of Wnt signaling pathway, planar cell polarity pathway`GO:0016055^biological_process^Wnt signaling pathway	constitutive
10797_c0_g1	10797_c0_g1_i21	NACHT	NPHP3_XENTR^NPHP3_XENTR^Q:77-464,H:271-654^24.755%ID^E:5.95e-21^RecName: Full=Nephrocystin-3;^Eukaryota; Metazoa; Chordata; Craniata; Vertebrata; Euteleostomi; Amphibia; Batrachia; Anura; Pipoidea; Pipidae; Xenopodinae; Xenopus; Silurana	A0A1X7UWP4	PF05729.12^NACHT^NACHT domain^305-449^E:1e-06	sigP:OTHER^0.005674^0.994326^	.	KEGG:xtr:780190`KO:K19360	GO:0005929^cellular_component^cilium`GO:0060271^biological_process^cilium assembly`GO:0090090^biological_process^negative regulation of canonical Wnt signaling pathway`GO:2000095^biological_process^regulation of Wnt signaling pathway, planar cell polarity pathway`GO:0016055^biological_process^Wnt signaling pathway	constitutive
10797_c0_g1	10797_c0_g1_i20	NACHT	NPHP3_HUMAN^NPHP3_HUMAN^Q:5-1128,H:117-1266^24.808%ID^E:1.32e-75^RecName: Full=Nephrocystin-3;^Eukaryota; Metazoa; Chordata; Craniata; Vertebrata; Euteleostomi; Mammalia; Eutheria; Euarchontoglires; Primates; Haplorrhini; Catarrhini; Hominidae; Homo	A0A1X7UWP4	PF05729.12^NACHT^NACHT domain^395-539^E:3.7e-06	sigP:OTHER^0.000169^0.999831^	.	KEGG:hsa:27031`KO:K19360	GO:0005929^cellular_component^cilium`GO:0005829^cellular_component^cytosol`GO:0005576^cellular_component^extracellular region`GO:0003283^biological_process^atrial septum development`GO:0060271^biological_process^cilium assembly`GO:0060027^biological_process^convergent extension involved in gastrulation`GO:0071908^biological_process^determination of intestine left/right asymmetry`GO:0007368^biolog…	constitutive
10797_c0_g1	10797_c0_g1_i27	NACHT	NPHP3_XENTR^NPHP3_XENTR^Q:77-464,H:271-654^24.755%ID^E:5.95e-21^RecName: Full=Nephrocystin-3;^Eukaryota; Metazoa; Chordata; Craniata; Vertebrata; Euteleostomi; Amphibia; Batrachia; Anura; Pipoidea; Pipidae; Xenopodinae; Xenopus; Silurana	A0A1X7UWP4	PF05729.12^NACHT^NACHT domain^305-449^E:1e-06	sigP:OTHER^0.005674^0.994326^	.	KEGG:xtr:780190`KO:K19360	GO:0005929^cellular_component^cilium`GO:0060271^biological_process^cilium assembly`GO:0090090^biological_process^negative regulation of canonical Wnt signaling pathway`GO:2000095^biological_process^regulation of Wnt signaling pathway, planar cell polarity pathway`GO:0016055^biological_process^Wnt signaling pathway	constitutive
10797_c0_g1	10797_c0_g1_i25	NACHT	NPHP3_XENTR^NPHP3_XENTR^Q:13-554,H:99-654^24.7%ID^E:5.94e-29^RecName: Full=Nephrocystin-3;^Eukaryota; Metazoa; Chordata; Craniata; Vertebrata; Euteleostomi; Amphibia; Batrachia; Anura; Pipoidea; Pipidae; Xenopodinae; Xenopus; Silurana	A0A1X7UWP4	PF05729.12^NACHT^NACHT domain^395-539^E:1.5e-06	sigP:OTHER^0.000169^0.999831^	.	KEGG:xtr:780190`KO:K19360	GO:0005929^cellular_component^cilium`GO:0060271^biological_process^cilium assembly`GO:0090090^biological_process^negative regulation of canonical Wnt signaling pathway`GO:2000095^biological_process^regulation of Wnt signaling pathway, planar cell polarity pathway`GO:0016055^biological_process^Wnt signaling pathway	constitutive
10797_c0_g1	10797_c0_g1_i24	NACHT	NPHP3_HUMAN^NPHP3_HUMAN^Q:5-1090,H:117-1228^24.67%ID^E:2.71e-69^RecName: Full=Nephrocystin-3;^Eukaryota; Metazoa; Chordata; Craniata; Vertebrata; Euteleostomi; Mammalia; Eutheria; Euarchontoglires; Primates; Haplorrhini; Catarrhini; Hominidae; Homo	A0A1X7UWP4	PF05729.12^NACHT^NACHT domain^395-539^E:3.5e-06	sigP:OTHER^0.000169^0.999831^	.	KEGG:hsa:27031`KO:K19360	GO:0005929^cellular_component^cilium`GO:0005829^cellular_component^cytosol`GO:0005576^cellular_component^extracellular region`GO:0003283^biological_process^atrial septum development`GO:0060271^biological_process^cilium assembly`GO:0060027^biological_process^convergent extension involved in gastrulation`GO:0071908^biological_process^determination of intestine left/right asymmetry`GO:0007368^biolog…	constitutive
10797_c0_g1	10797_c0_g1_i29	NACHT	NPHP3_XENTR^NPHP3_XENTR^Q:77-464,H:271-654^24.816%ID^E:3.91e-21^RecName: Full=Nephrocystin-3;^Eukaryota; Metazoa; Chordata; Craniata; Vertebrata; Euteleostomi; Amphibia; Batrachia; Anura; Pipoidea; Pipidae; Xenopodinae; Xenopus; Silurana	A0A1X7UWP4	PF05729.12^NACHT^NACHT domain^305-449^E:1.2e-06	sigP:OTHER^0.005674^0.994326^	.	KEGG:xtr:780190`KO:K19360	GO:0005929^cellular_component^cilium`GO:0060271^biological_process^cilium assembly`GO:0090090^biological_process^negative regulation of canonical Wnt signaling pathway`GO:2000095^biological_process^regulation of Wnt signaling pathway, planar cell polarity pathway`GO:0016055^biological_process^Wnt signaling pathway	constitutive
10797_c0_g1	10797_c0_g1_i28	NACHT	NPHP3_XENTR^NPHP3_XENTR^Q:13-658,H:99-760^23.707%ID^E:3.1e-30^RecName: Full=Nephrocystin-3;^Eukaryota; Metazoa; Chordata; Craniata; Vertebrata; Euteleostomi; Amphibia; Batrachia; Anura; Pipoidea; Pipidae; Xenopodinae; Xenopus; Silurana	A0A1X7UWP4	PF05729.12^NACHT^NACHT domain^395-539^E:1.7e-06	sigP:OTHER^0.000169^0.999831^	.	KEGG:xtr:780190`KO:K19360	GO:0005929^cellular_component^cilium`GO:0060271^biological_process^cilium assembly`GO:0090090^biological_process^negative regulation of canonical Wnt signaling pathway`GO:2000095^biological_process^regulation of Wnt signaling pathway, planar cell polarity pathway`GO:0016055^biological_process^Wnt signaling pathway	constitutive
10797_c0_g1	10797_c0_g1_i41	NACHT	NPHP3_XENTR^NPHP3_XENTR^Q:77-464,H:271-654^24.755%ID^E:5.27e-21^RecName: Full=Nephrocystin-3;^Eukaryota; Metazoa; Chordata; Craniata; Vertebrata; Euteleostomi; Amphibia; Batrachia; Anura; Pipoidea; Pipidae; Xenopodinae; Xenopus; Silurana	A0A1X7UWP4	PF05729.12^NACHT^NACHT domain^305-449^E:1.1e-06	sigP:OTHER^0.005674^0.994326^	.	KEGG:xtr:780190`KO:K19360	GO:0005929^cellular_component^cilium`GO:0060271^biological_process^cilium assembly`GO:0090090^biological_process^negative regulation of canonical Wnt signaling pathway`GO:2000095^biological_process^regulation of Wnt signaling pathway, planar cell polarity pathway`GO:0016055^biological_process^Wnt signaling pathway	constitutive
10797_c0_g1	10797_c0_g1_i40	NACHT	NPHP3_XENTR^NPHP3_XENTR^Q:13-554,H:99-654^24.7%ID^E:4.42e-29^RecName: Full=Nephrocystin-3;^Eukaryota; Metazoa; Chordata; Craniata; Vertebrata; Euteleostomi; Amphibia; Batrachia; Anura; Pipoidea; Pipidae; Xenopodinae; Xenopus; Silurana	A0A1X7UWP4	PF05729.12^NACHT^NACHT domain^395-539^E:1.4e-06	sigP:OTHER^0.000169^0.999831^	.	KEGG:xtr:780190`KO:K19360	GO:0005929^cellular_component^cilium`GO:0060271^biological_process^cilium assembly`GO:0090090^biological_process^negative regulation of canonical Wnt signaling pathway`GO:2000095^biological_process^regulation of Wnt signaling pathway, planar cell polarity pathway`GO:0016055^biological_process^Wnt signaling pathway	constitutive
10797_c0_g1	10797_c0_g1_i43	NACHT	NPHP3_XENTR^NPHP3_XENTR^Q:79-568,H:273-760^23.359%ID^E:1.12e-21^RecName: Full=Nephrocystin-3;^Eukaryota; Metazoa; Chordata; Craniata; Vertebrata; Euteleostomi; Amphibia; Batrachia; Anura; Pipoidea; Pipidae; Xenopodinae; Xenopus; Silurana	A0A1X7UWP4	PF05729.12^NACHT^NACHT domain^305-449^E:1.4e-06	sigP:OTHER^0.005674^0.994326^	.	KEGG:xtr:780190`KO:K19360	GO:0005929^cellular_component^cilium`GO:0060271^biological_process^cilium assembly`GO:0090090^biological_process^negative regulation of canonical Wnt signaling pathway`GO:2000095^biological_process^regulation of Wnt signaling pathway, planar cell polarity pathway`GO:0016055^biological_process^Wnt signaling pathway	constitutive
10797_c0_g1	10797_c0_g1_i45	NACHT	NPHP3_XENTR^NPHP3_XENTR^Q:77-464,H:271-654^24.816%ID^E:3.91e-21^RecName: Full=Nephrocystin-3;^Eukaryota; Metazoa; Chordata; Craniata; Vertebrata; Euteleostomi; Amphibia; Batrachia; Anura; Pipoidea; Pipidae; Xenopodinae; Xenopus; Silurana	A0A1X7UWP4	PF05729.12^NACHT^NACHT domain^305-449^E:1.2e-06	sigP:OTHER^0.005674^0.994326^	.	KEGG:xtr:780190`KO:K19360	GO:0005929^cellular_component^cilium`GO:0060271^biological_process^cilium assembly`GO:0090090^biological_process^negative regulation of canonical Wnt signaling pathway`GO:2000095^biological_process^regulation of Wnt signaling pathway, planar cell polarity pathway`GO:0016055^biological_process^Wnt signaling pathway	constitutive
10797_c0_g1	10797_c0_g1_i46	NACHT	NPHP3_XENTR^NPHP3_XENTR^Q:77-464,H:271-654^24.816%ID^E:3.33e-21^RecName: Full=Nephrocystin-3;^Eukaryota; Metazoa; Chordata; Craniata; Vertebrata; Euteleostomi; Amphibia; Batrachia; Anura; Pipoidea; Pipidae; Xenopodinae; Xenopus; Silurana	A0A1X7UWP4	PF05729.12^NACHT^NACHT domain^305-449^E:1.1e-06	sigP:OTHER^0.005674^0.994326^	.	KEGG:xtr:780190`KO:K19360	GO:0005929^cellular_component^cilium`GO:0060271^biological_process^cilium assembly`GO:0090090^biological_process^negative regulation of canonical Wnt signaling pathway`GO:2000095^biological_process^regulation of Wnt signaling pathway, planar cell polarity pathway`GO:0016055^biological_process^Wnt signaling pathway	constitutive
10797_c0_g2	10797_c0_g2_i1	NACHT	NPHP3_XENTR^NPHP3_XENTR^Q:4-376,H:286-654^25%ID^E:1.82e-20^RecName: Full=Nephrocystin-3;^Eukaryota; Metazoa; Chordata; Craniata; Vertebrata; Euteleostomi; Amphibia; Batrachia; Anura; Pipoidea; Pipidae; Xenopodinae; Xenopus; Silurana	A0A1X7UWP4	PF05729.12^NACHT^NACHT domain^217-361^E:6.9e-07	sigP:OTHER^0.000544^0.999456^	.	KEGG:xtr:780190`KO:K19360	GO:0005929^cellular_component^cilium`GO:0060271^biological_process^cilium assembly`GO:0090090^biological_process^negative regulation of canonical Wnt signaling pathway`GO:2000095^biological_process^regulation of Wnt signaling pathway, planar cell polarity pathway`GO:0016055^biological_process^Wnt signaling pathway	genotype-dependent
10797_c0_g2	10797_c0_g2_i2	NACHT	NPHP3_XENTR^NPHP3_XENTR^Q:4-376,H:286-654^25%ID^E:8.21e-21^RecName: Full=Nephrocystin-3;^Eukaryota; Metazoa; Chordata; Craniata; Vertebrata; Euteleostomi; Amphibia; Batrachia; Anura; Pipoidea; Pipidae; Xenopodinae; Xenopus; Silurana	A0A1X7UWP4	PF05729.12^NACHT^NACHT domain^217-361^E:8.2e-07	sigP:OTHER^0.000544^0.999456^	.	KEGG:xtr:780190`KO:K19360	GO:0005929^cellular_component^cilium`GO:0060271^biological_process^cilium assembly`GO:0090090^biological_process^negative regulation of canonical Wnt signaling pathway`GO:2000095^biological_process^regulation of Wnt signaling pathway, planar cell polarity pathway`GO:0016055^biological_process^Wnt signaling pathway	genotype-dependent
10835_c0_g1	10835_c0_g1_i4	NACHT	NALP5_BOVIN^NALP5_BOVIN^Q:1-102,H:175-276^33.654%ID^E:2.55e-07^RecName: Full=NACHT, LRR and PYD domains-containing protein 5;^Eukaryota; Metazoa; Chordata; Craniata; Vertebrata; Euteleostomi; Mammalia; Eutheria; Laurasiatheria; Cetartiodactyla; Ruminantia; Pecora; Bovidae; Bovinae; Bos	A0A1X7V9Y5	PF05729.12^NACHT^NACHT domain^6-99^E:1.3e-09	sigP:OTHER^0.028425^0.971575^	.	KEGG:bta:493717`KO:K22626	GO:0005938^cellular_component^cell cortex`GO:0005737^cellular_component^cytoplasm`GO:0005829^cellular_component^cytosol`GO:0042585^cellular_component^germinal vesicle`GO:0005739^cellular_component^mitochondrion`GO:0005730^cellular_component^nucleolus`GO:0048471^cellular_component^perinuclear region of cytoplasm`GO:0005524^molecular_function^ATP binding	constitutive
10835_c0_g1	10835_c0_g1_i5	NACHT	NLRC3_HUMAN^NLRC3_HUMAN^Q:5-155,H:139-295^28.402%ID^E:7e-09^RecName: Full=NLR family CARD domain-containing protein 3;^Eukaryota; Metazoa; Chordata; Craniata; Vertebrata; Euteleostomi; Mammalia; Eutheria; Euarchontoglires; Primates; Haplorrhini; Catarrhini; Hominidae; Homo	A0A1X7V9Y5	PF05729.12^NACHT^NACHT domain^6-156^E:7.6e-16	sigP:OTHER^0.028486^0.971514^	.	KEGG:hsa:197358`KO:K22614	GO:0005737^cellular_component^cytoplasm`GO:0005829^cellular_component^cytosol`GO:0005815^cellular_component^microtubule organizing center`GO:0048471^cellular_component^perinuclear region of cytoplasm`GO:0005524^molecular_function^ATP binding`GO:0036312^molecular_function^phosphatidylinositol 3-kinase regulatory subunit binding`GO:0007249^biological_process^I-kappaB kinase/NF-kappaB signaling`GO:0…	constitutive
10835_c0_g1	10835_c0_g1_i6	NACHT	NLRC3_HUMAN^NLRC3_HUMAN^Q:7-134,H:160-295^30.667%ID^E:6.65e-07^RecName: Full=NLR family CARD domain-containing protein 3;^Eukaryota; Metazoa; Chordata; Craniata; Vertebrata; Euteleostomi; Mammalia; Eutheria; Euarchontoglires; Primates; Haplorrhini; Catarrhini; Hominidae; Homo	A0A1X7V9Y5	PF05729.12^NACHT^NACHT domain^5-135^E:2.3e-11	sigP:OTHER^0.001321^0.998679^	.	KEGG:hsa:197358`KO:K22614	GO:0005737^cellular_component^cytoplasm`GO:0005829^cellular_component^cytosol`GO:0005815^cellular_component^microtubule organizing center`GO:0048471^cellular_component^perinuclear region of cytoplasm`GO:0005524^molecular_function^ATP binding`GO:0036312^molecular_function^phosphatidylinositol 3-kinase regulatory subunit binding`GO:0007249^biological_process^I-kappaB kinase/NF-kappaB signaling`GO:0…	constitutive
10835_c0_g1	10835_c0_g1_i7	NACHT	NLRP3_HUMAN^NLRP3_HUMAN^Q:19-166,H:222-380^30.061%ID^E:7.54e-11^RecName: Full=NACHT, LRR and PYD domains-containing protein 3;^Eukaryota; Metazoa; Chordata; Craniata; Vertebrata; Euteleostomi; Mammalia; Eutheria; Euarchontoglires; Primates; Haplorrhini; Catarrhini; Hominidae; Homo	A0A1X7V9Y5	PF05729.12^NACHT^NACHT domain^18-166^E:1.4e-18	sigP:OTHER^0.001013^0.998987^	.	KEGG:hsa:114548`KO:K12800	GO:0005737^cellular_component^cytoplasm`GO:0005829^cellular_component^cytosol`GO:0005783^cellular_component^endoplasmic reticulum`GO:0005576^cellular_component^extracellular region`GO:0000139^cellular_component^Golgi membrane`GO:0072559^cellular_component^NLRP3 inflammasome complex`GO:0005634^cellular_component^nucleus`GO:0005524^molecular_function^ATP binding`GO:0042802^molecular_function^identi…	constitutive
10835_c0_g1	10835_c0_g1_i3	NACHT	NLRP3_HUMAN^NLRP3_HUMAN^Q:7-154,H:222-380^30.061%ID^E:2.43e-10^RecName: Full=NACHT, LRR and PYD domains-containing protein 3;^Eukaryota; Metazoa; Chordata; Craniata; Vertebrata; Euteleostomi; Mammalia; Eutheria; Euarchontoglires; Primates; Haplorrhini; Catarrhini; Hominidae; Homo	A0A1X7V9Y5	PF05729.12^NACHT^NACHT domain^6-154^E:1.4e-17	sigP:OTHER^0.023234^0.976766^	.	KEGG:hsa:114548`KO:K12800	GO:0005737^cellular_component^cytoplasm`GO:0005829^cellular_component^cytosol`GO:0005783^cellular_component^endoplasmic reticulum`GO:0005576^cellular_component^extracellular region`GO:0000139^cellular_component^Golgi membrane`GO:0072559^cellular_component^NLRP3 inflammasome complex`GO:0005634^cellular_component^nucleus`GO:0005524^molecular_function^ATP binding`GO:0042802^molecular_function^identi…	constitutive
10835_c0_g1	10835_c0_g1_i8	NACHT	NLRP9_BOVIN^NLRP9_BOVIN^Q:13-105,H:146-237^34.043%ID^E:1.56e-06^RecName: Full=NACHT, LRR and PYD domains-containing protein 9;^Eukaryota; Metazoa; Chordata; Craniata; Vertebrata; Euteleostomi; Mammalia; Eutheria; Laurasiatheria; Cetartiodactyla; Ruminantia; Pecora; Bovidae; Bovinae; Bos	A0A1X7V9Y5	PF05729.12^NACHT^NACHT domain^18-111^E:5.5e-11	sigP:OTHER^0.000720^0.999280^	.	KEGG:bta:520716`KO:K22663	GO:0061702^cellular_component^inflammasome complex`GO:0005524^molecular_function^ATP binding`GO:0006954^biological_process^inflammatory response`GO:0045087^biological_process^innate immune response	constitutive
10835_c0_g1	10835_c0_g1_i9	NACHT	.	A0A1X7V9Y5	PF05729.12^NACHT^NACHT domain^18-108^E:7.5e-09	sigP:OTHER^0.000963^0.999037^	.	.	.	constitutive
10835_c0_g1	10835_c0_g1_i10	NACHT	NLRC3_HUMAN^NLRC3_HUMAN^Q:5-155,H:139-295^28.994%ID^E:7e-09^RecName: Full=NLR family CARD domain-containing protein 3;^Eukaryota; Metazoa; Chordata; Craniata; Vertebrata; Euteleostomi; Mammalia; Eutheria; Euarchontoglires; Primates; Haplorrhini; Catarrhini; Hominidae; Homo	A0A1X7V9Y5	PF05729.12^NACHT^NACHT domain^6-156^E:5.1e-16	sigP:OTHER^0.030371^0.969629^	.	KEGG:hsa:197358`KO:K22614	GO:0005737^cellular_component^cytoplasm`GO:0005829^cellular_component^cytosol`GO:0005815^cellular_component^microtubule organizing center`GO:0048471^cellular_component^perinuclear region of cytoplasm`GO:0005524^molecular_function^ATP binding`GO:0036312^molecular_function^phosphatidylinositol 3-kinase regulatory subunit binding`GO:0007249^biological_process^I-kappaB kinase/NF-kappaB signaling`GO:0…	constitutive
10835_c0_g2	10835_c0_g2_i1	NACHT	NLRC3_HUMAN^NLRC3_HUMAN^Q:1-128,H:162-294^28.169%ID^E:7.98e-06^RecName: Full=NLR family CARD domain-containing protein 3;^Eukaryota; Metazoa; Chordata; Craniata; Vertebrata; Euteleostomi; Mammalia; Eutheria; Euarchontoglires; Primates; Haplorrhini; Catarrhini; Hominidae; Homo	A0A1X7SYT2	PF05729.12^NACHT^NACHT domain^1-135^E:9.3e-10	sigP:OTHER^0.001034^0.998966^	.	KEGG:hsa:197358`KO:K22614	GO:0005737^cellular_component^cytoplasm`GO:0005829^cellular_component^cytosol`GO:0005815^cellular_component^microtubule organizing center`GO:0048471^cellular_component^perinuclear region of cytoplasm`GO:0005524^molecular_function^ATP binding`GO:0036312^molecular_function^phosphatidylinositol 3-kinase regulatory subunit binding`GO:0007249^biological_process^I-kappaB kinase/NF-kappaB signaling`GO:0…	genotype-dependent
10835_c0_g2	10835_c0_g2_i3	NACHT	NLRC3_MOUSE^NLRC3_MOUSE^Q:1-128,H:161-293^30.345%ID^E:1.22e-06^RecName: Full=Protein NLRC3;^Eukaryota; Metazoa; Chordata; Craniata; Vertebrata; Euteleostomi; Mammalia; Eutheria; Euarchontoglires; Glires; Rodentia; Myomorpha; Muroidea; Muridae; Murinae; Mus; Mus	A0A1X7SYT2	PF05729.12^NACHT^NACHT domain^1-135^E:1.5e-11	sigP:OTHER^0.000878^0.999122^	.	KEGG:mmu:268857	GO:0005737^cellular_component^cytoplasm`GO:0005829^cellular_component^cytosol`GO:0005815^cellular_component^microtubule organizing center`GO:0048471^cellular_component^perinuclear region of cytoplasm`GO:0005524^molecular_function^ATP binding`GO:0036312^molecular_function^phosphatidylinositol 3-kinase regulatory subunit binding`GO:0007249^biological_process^I-kappaB kinase/NF-kappaB signaling`GO:0…	genotype-dependent
10835_c0_g2	10835_c0_g2_i2	NACHT	NLRC3_HUMAN^NLRC3_HUMAN^Q:1-128,H:162-294^27.273%ID^E:7.46e-06^RecName: Full=NLR family CARD domain-containing protein 3;^Eukaryota; Metazoa; Chordata; Craniata; Vertebrata; Euteleostomi; Mammalia; Eutheria; Euarchontoglires; Primates; Haplorrhini; Catarrhini; Hominidae; Homo	A0A1X7SYT2	PF05729.12^NACHT^NACHT domain^1-135^E:5.9e-10	sigP:OTHER^0.000998^0.999002^	.	KEGG:hsa:197358`KO:K22614	GO:0005737^cellular_component^cytoplasm`GO:0005829^cellular_component^cytosol`GO:0005815^cellular_component^microtubule organizing center`GO:0048471^cellular_component^perinuclear region of cytoplasm`GO:0005524^molecular_function^ATP binding`GO:0036312^molecular_function^phosphatidylinositol 3-kinase regulatory subunit binding`GO:0007249^biological_process^I-kappaB kinase/NF-kappaB signaling`GO:0…	genotype-dependent
25802_c5_g1	25802_c5_g1_i1	NACHT	NLRC3_HUMAN^NLRC3_HUMAN^Q:45-568,H:263-800^22.603%ID^E:1.15e-12^RecName: Full=NLR family CARD domain-containing protein 3;^Eukaryota; Metazoa; Chordata; Craniata; Vertebrata; Euteleostomi; Mammalia; Eutheria; Euarchontoglires; Primates; Haplorrhini; Catarrhini; Hominidae; Homo	A0A1X7V9Y5	PF05729.12^NACHT^NACHT domain^8-84^E:1.5e-06`PF13516.6^LRR_6^Leucine Rich repeat^401-414^E:170`PF13516.6^LRR_6^Leucine Rich repeat^428-442^E:2600`PF13516.6^LRR_6^Leucine Rich repeat^448-461^E:1700`PF13516.6^LRR_6^Leucine Rich repeat^513-535^E:0.0013`PF13516.6^LRR_6^Leucine Rich repeat^550-566^E:1400`PF13516.6^LRR_6^Leucine Rich repeat^589-602^E:8500	sigP:OTHER^0.003374^0.996626^	.	KEGG:hsa:197358`KO:K22614	GO:0005737^cellular_component^cytoplasm`GO:0005829^cellular_component^cytosol`GO:0005815^cellular_component^microtubule organizing center`GO:0048471^cellular_component^perinuclear region of cytoplasm`GO:0005524^molecular_function^ATP binding`GO:0036312^molecular_function^phosphatidylinositol 3-kinase regulatory subunit binding`GO:0007249^biological_process^I-kappaB kinase/NF-kappaB signaling`GO:0…	genotype-dependent
37230_c0_g1	37230_c0_g1_i4	NACHT	.	A0A1X7UKI9	PF05729.12^NACHT^NACHT domain^2-104^E:7.7e-08	sigP:OTHER^0.004145^0.995855^	.	.	.	constitutive
37230_c0_g1	37230_c0_g1_i5	NACHT	NLRP3_HUMAN^NLRP3_HUMAN^Q:14-130,H:222-351^29.545%ID^E:2.9e-08^RecName: Full=NACHT, LRR and PYD domains-containing protein 3;^Eukaryota; Metazoa; Chordata; Craniata; Vertebrata; Euteleostomi; Mammalia; Eutheria; Euarchontoglires; Primates; Haplorrhini; Catarrhini; Hominidae; Homo	A0A1X7UKI9	PF05729.12^NACHT^NACHT domain^13-130^E:2.3e-13	sigP:OTHER^0.000889^0.999111^	.	KEGG:hsa:114548`KO:K12800	GO:0005737^cellular_component^cytoplasm`GO:0005829^cellular_component^cytosol`GO:0005783^cellular_component^endoplasmic reticulum`GO:0005576^cellular_component^extracellular region`GO:0000139^cellular_component^Golgi membrane`GO:0072559^cellular_component^NLRP3 inflammasome complex`GO:0005634^cellular_component^nucleus`GO:0005524^molecular_function^ATP binding`GO:0042802^molecular_function^identi…	constitutive
37230_c0_g1	37230_c0_g1_i6	NACHT	NAL12_HUMAN^NAL12_HUMAN^Q:19-139,H:213-347^30.435%ID^E:1.34e-09^RecName: Full=NACHT, LRR and PYD domains-containing protein 12;^Eukaryota; Metazoa; Chordata; Craniata; Vertebrata; Euteleostomi; Mammalia; Eutheria; Euarchontoglires; Primates; Haplorrhini; Catarrhini; Hominidae; Homo	A0A1X7UKI9	PF05729.12^NACHT^NACHT domain^18-142^E:8.7e-17	sigP:OTHER^0.001196^0.998804^	.	KEGG:hsa:91662`KO:K20865	GO:0005737^cellular_component^cytoplasm`GO:0005524^molecular_function^ATP binding`GO:0008656^molecular_function^cysteine-type endopeptidase activator activity involved in apoptotic process`GO:0006919^biological_process^activation of cysteine-type endopeptidase activity involved in apoptotic process`GO:0071345^biological_process^cellular response to cytokine stimulus`GO:0036336^biological_process^…	constitutive
37230_c0_g1	37230_c0_g1_i1	NACHT	NLRP9_BOVIN^NLRP9_BOVIN^Q:8-100,H:146-237^34.043%ID^E:3.83e-06^RecName: Full=NACHT, LRR and PYD domains-containing protein 9;^Eukaryota; Metazoa; Chordata; Craniata; Vertebrata; Euteleostomi; Mammalia; Eutheria; Laurasiatheria; Cetartiodactyla; Ruminantia; Pecora; Bovidae; Bovinae; Bos	A0A1X7UKI9	PF05729.12^NACHT^NACHT domain^13-127^E:1.2e-11	sigP:OTHER^0.000532^0.999468^	.	KEGG:bta:520716`KO:K22663	GO:0061702^cellular_component^inflammasome complex`GO:0005524^molecular_function^ATP binding`GO:0006954^biological_process^inflammatory response`GO:0045087^biological_process^innate immune response	constitutive
37230_c0_g1	37230_c0_g1_i2	NACHT	NALP5_BOVIN^NALP5_BOVIN^Q:8-112,H:175-279^31.776%ID^E:3.55e-06^RecName: Full=NACHT, LRR and PYD domains-containing protein 5;^Eukaryota; Metazoa; Chordata; Craniata; Vertebrata; Euteleostomi; Mammalia; Eutheria; Laurasiatheria; Cetartiodactyla; Ruminantia; Pecora; Bovidae; Bovinae; Bos	A0A1X7UKI9	PF05729.12^NACHT^NACHT domain^13-106^E:2.8e-08	sigP:OTHER^0.001152^0.998848^	.	KEGG:bta:493717`KO:K22626	GO:0005938^cellular_component^cell cortex`GO:0005737^cellular_component^cytoplasm`GO:0005829^cellular_component^cytosol`GO:0042585^cellular_component^germinal vesicle`GO:0005739^cellular_component^mitochondrion`GO:0005730^cellular_component^nucleolus`GO:0048471^cellular_component^perinuclear region of cytoplasm`GO:0005524^molecular_function^ATP binding	constitutive
37230_c0_g1	37230_c0_g1_i8	NACHT	NLRP9_BOVIN^NLRP9_BOVIN^Q:8-100,H:146-237^34.043%ID^E:2.71e-06^RecName: Full=NACHT, LRR and PYD domains-containing protein 9;^Eukaryota; Metazoa; Chordata; Craniata; Vertebrata; Euteleostomi; Mammalia; Eutheria; Laurasiatheria; Cetartiodactyla; Ruminantia; Pecora; Bovidae; Bovinae; Bos	A0A1X7UKI9	PF05729.12^NACHT^NACHT domain^13-117^E:1.8e-10	sigP:OTHER^0.000832^0.999168^	.	KEGG:bta:520716`KO:K22663	GO:0061702^cellular_component^inflammasome complex`GO:0005524^molecular_function^ATP binding`GO:0006954^biological_process^inflammatory response`GO:0045087^biological_process^innate immune response	constitutive
37230_c0_g1	37230_c0_g1_i10	NACHT	NLRP3_HUMAN^NLRP3_HUMAN^Q:19-139,H:222-355^27.206%ID^E:2.05e-09^RecName: Full=NACHT, LRR and PYD domains-containing protein 3;^Eukaryota; Metazoa; Chordata; Craniata; Vertebrata; Euteleostomi; Mammalia; Eutheria; Euarchontoglires; Primates; Haplorrhini; Catarrhini; Hominidae; Homo	A0A1X7UKI9	PF05729.12^NACHT^NACHT domain^18-142^E:1.6e-15	sigP:OTHER^0.001196^0.998804^	.	KEGG:hsa:114548`KO:K12800	GO:0005737^cellular_component^cytoplasm`GO:0005829^cellular_component^cytosol`GO:0005783^cellular_component^endoplasmic reticulum`GO:0005576^cellular_component^extracellular region`GO:0000139^cellular_component^Golgi membrane`GO:0072559^cellular_component^NLRP3 inflammasome complex`GO:0005634^cellular_component^nucleus`GO:0005524^molecular_function^ATP binding`GO:0042802^molecular_function^identi…	constitutive
37366_c0_g1	37366_c0_g1_i5	NACHT	NLRP3_HUMAN^NLRP3_HUMAN^Q:29-149,H:222-355^30.882%ID^E:5.4e-10^RecName: Full=NACHT, LRR and PYD domains-containing protein 3;^Eukaryota; Metazoa; Chordata; Craniata; Vertebrata; Euteleostomi; Mammalia; Eutheria; Euarchontoglires; Primates; Haplorrhini; Catarrhini; Hominidae; Homo	A0A1X7U2K4	PF05729.12^NACHT^NACHT domain^28-148^E:1.6e-14	sigP:OTHER^0.000406^0.999594^	.	KEGG:hsa:114548`KO:K12800	GO:0005737^cellular_component^cytoplasm`GO:0005829^cellular_component^cytosol`GO:0005783^cellular_component^endoplasmic reticulum`GO:0005576^cellular_component^extracellular region`GO:0000139^cellular_component^Golgi membrane`GO:0072559^cellular_component^NLRP3 inflammasome complex`GO:0005634^cellular_component^nucleus`GO:0005524^molecular_function^ATP binding`GO:0042802^molecular_function^identi…	constitutive
37366_c0_g1	37366_c0_g1_i2	NACHT	NLRC5_HUMAN^NLRC5_HUMAN^Q:24-146,H:219-348^32.331%ID^E:3.39e-09^RecName: Full=Protein NLRC5;^Eukaryota; Metazoa; Chordata; Craniata; Vertebrata; Euteleostomi; Mammalia; Eutheria; Euarchontoglires; Primates; Haplorrhini; Catarrhini; Hominidae; Homo	A0A1X7U2K4	PF05729.12^NACHT^NACHT domain^28-148^E:5.3e-16	sigP:OTHER^0.000406^0.999594^	.	KEGG:hsa:84166`KO:K22615	GO:0005813^cellular_component^centrosome`GO:0005737^cellular_component^cytoplasm`GO:0005829^cellular_component^cytosol`GO:0005634^cellular_component^nucleus`GO:0005524^molecular_function^ATP binding`GO:0000978^molecular_function^RNA polymerase II proximal promoter sequence-specific DNA binding`GO:0051607^biological_process^defense response to virus`GO:0045087^biological_process^innate immune resp…	constitutive
37366_c0_g1	37366_c0_g1_i3	NACHT	NAL10_HUMAN^NAL10_HUMAN^Q:28-168,H:168-314^34.416%ID^E:1.74e-09^RecName: Full=NACHT, LRR and PYD domains-containing protein 10;^Eukaryota; Metazoa; Chordata; Craniata; Vertebrata; Euteleostomi; Mammalia; Eutheria; Euarchontoglires; Primates; Haplorrhini; Catarrhini; Hominidae; Homo	A0A1X7U2K4	PF05729.12^NACHT^NACHT domain^28-158^E:2.1e-16	sigP:OTHER^0.000406^0.999594^	.	KEGG:hsa:338322`KO:K22266	GO:0005737^cellular_component^cytoplasm`GO:0019897^cellular_component^extrinsic component of plasma membrane`GO:0005524^molecular_function^ATP binding`GO:0016887^molecular_function^ATPase activity`GO:0003924^molecular_function^GTPase activity`GO:0002250^biological_process^adaptive immune response`GO:0050832^biological_process^defense response to fungus`GO:0050829^biological_process^defense respon…	constitutive
37366_c0_g1	37366_c0_g1_i10	NACHT	.	A0A1X7U2K4	PF05729.12^NACHT^NACHT domain^32-126^E:2.2e-11	sigP:OTHER^0.001073^0.998927^	.	KEGG:hsa:338322`KO:K22266	.	constitutive
37435_c0_g1	37435_c0_g1_i4	NACHT	NLRC5_HUMAN^NLRC5_HUMAN^Q:1-133,H:241-377^26.056%ID^E:7.21e-08^RecName: Full=Protein NLRC5;^Eukaryota; Metazoa; Chordata; Craniata; Vertebrata; Euteleostomi; Mammalia; Eutheria; Euarchontoglires; Primates; Haplorrhini; Catarrhini; Hominidae; Homo	A0A1X7SMI6	PF05729.12^NACHT^NACHT domain^2-133^E:2.6e-14	sigP:OTHER^0.010625^0.989375^	.	KEGG:hsa:84166`KO:K22615	GO:0005813^cellular_component^centrosome`GO:0005737^cellular_component^cytoplasm`GO:0005829^cellular_component^cytosol`GO:0005634^cellular_component^nucleus`GO:0005524^molecular_function^ATP binding`GO:0000978^molecular_function^RNA polymerase II proximal promoter sequence-specific DNA binding`GO:0051607^biological_process^defense response to virus`GO:0045087^biological_process^innate immune resp…	genotype-dependent
37435_c0_g1	37435_c0_g1_i1	NACHT	NLRC5_HUMAN^NLRC5_HUMAN^Q:10-165,H:218-377^27.879%ID^E:7.37e-14^RecName: Full=Protein NLRC5;^Eukaryota; Metazoa; Chordata; Craniata; Vertebrata; Euteleostomi; Mammalia; Eutheria; Euarchontoglires; Primates; Haplorrhini; Catarrhini; Hominidae; Homo	A0A1X7SMI6	PF05729.12^NACHT^NACHT domain^15-165^E:6e-22	sigP:OTHER^0.000457^0.999543^	.	KEGG:hsa:84166`KO:K22615	GO:0005813^cellular_component^centrosome`GO:0005737^cellular_component^cytoplasm`GO:0005829^cellular_component^cytosol`GO:0005634^cellular_component^nucleus`GO:0005524^molecular_function^ATP binding`GO:0000978^molecular_function^RNA polymerase II proximal promoter sequence-specific DNA binding`GO:0051607^biological_process^defense response to virus`GO:0045087^biological_process^innate immune resp…	genotype-dependent
37435_c0_g1	37435_c0_g1_i3	NACHT	NLRC5_HUMAN^NLRC5_HUMAN^Q:10-165,H:218-377^27.879%ID^E:7.37e-14^RecName: Full=Protein NLRC5;^Eukaryota; Metazoa; Chordata; Craniata; Vertebrata; Euteleostomi; Mammalia; Eutheria; Euarchontoglires; Primates; Haplorrhini; Catarrhini; Hominidae; Homo	A0A1X7SMI6	PF05729.12^NACHT^NACHT domain^15-165^E:6e-22	sigP:OTHER^0.000457^0.999543^	.	KEGG:hsa:84166`KO:K22615	GO:0005813^cellular_component^centrosome`GO:0005737^cellular_component^cytoplasm`GO:0005829^cellular_component^cytosol`GO:0005634^cellular_component^nucleus`GO:0005524^molecular_function^ATP binding`GO:0000978^molecular_function^RNA polymerase II proximal promoter sequence-specific DNA binding`GO:0051607^biological_process^defense response to virus`GO:0045087^biological_process^innate immune resp…	genotype-dependent
11570_c0_g1	11570_c0_g1_i7	NACHT	.	A0A1X7V9Y5	PF05729.12^NACHT^NACHT domain^12-89^E:2e-08	sigP:OTHER^0.004469^0.995531^	.	KEGG:mmu:244202`KO:K22266	.	constitutive
11570_c0_g1	11570_c0_g1_i2	NACHT	NAL10_MOUSE^NAL10_MOUSE^Q:2-116,H:231-339^31.624%ID^E:4.54e-10^RecName: Full=NACHT, LRR and PYD domains-containing protein 10;^Eukaryota; Metazoa; Chordata; Craniata; Vertebrata; Euteleostomi; Mammalia; Eutheria; Euarchontoglires; Glires; Rodentia; Myomorpha; Muroidea; Muridae; Murinae; Mus; Mus	A0A1X7V9Y5	PF05729.12^NACHT^NACHT domain^12-89^E:1.7e-07	sigP:OTHER^0.004469^0.995531^	.	KEGG:mmu:244202`KO:K22266	GO:0005737^cellular_component^cytoplasm`GO:0019897^cellular_component^extrinsic component of plasma membrane`GO:0005524^molecular_function^ATP binding`GO:0016887^molecular_function^ATPase activity`GO:0003924^molecular_function^GTPase activity`GO:0002250^biological_process^adaptive immune response`GO:0050832^biological_process^defense response to fungus`GO:0050829^biological_process^defense respon…	constitutive
11570_c0_g1	11570_c0_g1_i3	NACHT	.	A0A1X7V9Y5	PF05729.12^NACHT^NACHT domain^12-89^E:4.5e-08	sigP:OTHER^0.004469^0.995531^	.	KEGG:mmu:244202`KO:K22266	.	constitutive
11570_c0_g1	11570_c0_g1_i9	NACHT	NAL10_MOUSE^NAL10_MOUSE^Q:2-116,H:231-339^31.624%ID^E:1.48e-09^RecName: Full=NACHT, LRR and PYD domains-containing protein 10;^Eukaryota; Metazoa; Chordata; Craniata; Vertebrata; Euteleostomi; Mammalia; Eutheria; Euarchontoglires; Glires; Rodentia; Myomorpha; Muroidea; Muridae; Murinae; Mus; Mus	A0A1X7V9Y5	PF05729.12^NACHT^NACHT domain^12-89^E:5.5e-07	sigP:OTHER^0.004498^0.995502^	.	KEGG:mmu:244202`KO:K22266	GO:0005737^cellular_component^cytoplasm`GO:0019897^cellular_component^extrinsic component of plasma membrane`GO:0005524^molecular_function^ATP binding`GO:0016887^molecular_function^ATPase activity`GO:0003924^molecular_function^GTPase activity`GO:0002250^biological_process^adaptive immune response`GO:0050832^biological_process^defense response to fungus`GO:0050829^biological_process^defense respon…	constitutive
11570_c0_g1	11570_c0_g1_i10	NACHT	NAL10_MOUSE^NAL10_MOUSE^Q:2-116,H:231-339^32.479%ID^E:3.09e-10^RecName: Full=NACHT, LRR and PYD domains-containing protein 10;^Eukaryota; Metazoa; Chordata; Craniata; Vertebrata; Euteleostomi; Mammalia; Eutheria; Euarchontoglires; Glires; Rodentia; Myomorpha; Muroidea; Muridae; Murinae; Mus; Mus	A0A1X7V9Y5	PF05729.12^NACHT^NACHT domain^12-89^E:8.3e-07	sigP:OTHER^0.004338^0.995662^	.	KEGG:mmu:244202`KO:K22266	GO:0005737^cellular_component^cytoplasm`GO:0019897^cellular_component^extrinsic component of plasma membrane`GO:0005524^molecular_function^ATP binding`GO:0016887^molecular_function^ATPase activity`GO:0003924^molecular_function^GTPase activity`GO:0002250^biological_process^adaptive immune response`GO:0050832^biological_process^defense response to fungus`GO:0050829^biological_process^defense respon…	constitutive
11570_c0_g1	11570_c0_g1_i11	NACHT	NAL10_MOUSE^NAL10_MOUSE^Q:2-116,H:231-339^30.769%ID^E:1.79e-09^RecName: Full=NACHT, LRR and PYD domains-containing protein 10;^Eukaryota; Metazoa; Chordata; Craniata; Vertebrata; Euteleostomi; Mammalia; Eutheria; Euarchontoglires; Glires; Rodentia; Myomorpha; Muroidea; Muridae; Murinae; Mus; Mus	A0A1X7V9Y5	PF05729.12^NACHT^NACHT domain^12-89^E:9.5e-08	sigP:OTHER^0.004469^0.995531^	.	KEGG:mmu:244202`KO:K22266	GO:0005737^cellular_component^cytoplasm`GO:0019897^cellular_component^extrinsic component of plasma membrane`GO:0005524^molecular_function^ATP binding`GO:0016887^molecular_function^ATPase activity`GO:0003924^molecular_function^GTPase activity`GO:0002250^biological_process^adaptive immune response`GO:0050832^biological_process^defense response to fungus`GO:0050829^biological_process^defense respon…	constitutive
22638_c0_g1	22638_c0_g1_i5	NACHT	NLRC3_HUMAN^NLRC3_HUMAN^Q:113-858,H:137-872^23.515%ID^E:6.14e-30^RecName: Full=NLR family CARD domain-containing protein 3;^Eukaryota; Metazoa; Chordata; Craniata; Vertebrata; Euteleostomi; Mammalia; Eutheria; Euarchontoglires; Primates; Haplorrhini; Catarrhini; Hominidae; Homo`NLRC3_HUMAN^NLRC3_HUMAN^Q:594-884,H:750-1037^28.179%ID^E:3.01e-20^RecName: Full=NLR family CARD domain-containing protei…	A0A1X7V9Y5	PF05729.12^NACHT^NACHT domain^115-252^E:1.1e-11`PF13516.6^LRR_6^Leucine Rich repeat^594-614^E:11000`PF13516.6^LRR_6^Leucine Rich repeat^622-642^E:0.46`PF00560.33^LRR_1^Leucine Rich Repeat^623-637^E:170`PF13516.6^LRR_6^Leucine Rich repeat^652-671^E:2.6`PF00560.33^LRR_1^Leucine Rich Repeat^652-662^E:1500`PF13516.6^LRR_6^Leucine Rich repeat^677-693^E:5.5`PF00560.33^LRR_1^Leucine Rich Repeat^680-695^…	sigP:OTHER^0.000490^0.999510^	.	KEGG:hsa:197358`KO:K22614	GO:0005737^cellular_component^cytoplasm`GO:0005829^cellular_component^cytosol`GO:0005815^cellular_component^microtubule organizing center`GO:0048471^cellular_component^perinuclear region of cytoplasm`GO:0005524^molecular_function^ATP binding`GO:0036312^molecular_function^phosphatidylinositol 3-kinase regulatory subunit binding`GO:0007249^biological_process^I-kappaB kinase/NF-kappaB signaling`GO:0…	genotype-dependent
22638_c0_g1	22638_c0_g1_i7	NACHT	NLRC3_HUMAN^NLRC3_HUMAN^Q:71-846,H:137-901^23.565%ID^E:9.38e-31^RecName: Full=NLR family CARD domain-containing protein 3;^Eukaryota; Metazoa; Chordata; Craniata; Vertebrata; Euteleostomi; Mammalia; Eutheria; Euarchontoglires; Primates; Haplorrhini; Catarrhini; Hominidae; Homo`NLRC3_HUMAN^NLRC3_HUMAN^Q:552-842,H:750-1037^28.866%ID^E:4.4e-21^RecName: Full=NLR family CARD domain-containing protein …	A0A1X7V9Y5	PF05729.12^NACHT^NACHT domain^73-210^E:4.4e-12`PF13516.6^LRR_6^Leucine Rich repeat^552-572^E:10000`PF13516.6^LRR_6^Leucine Rich repeat^580-600^E:0.44`PF00560.33^LRR_1^Leucine Rich Repeat^581-595^E:160`PF13516.6^LRR_6^Leucine Rich repeat^610-629^E:2.5`PF00560.33^LRR_1^Leucine Rich Repeat^610-620^E:1500`PF13516.6^LRR_6^Leucine Rich repeat^635-651^E:5.2`PF00560.33^LRR_1^Leucine Rich Repeat^638-653^E…	sigP:OTHER^0.001883^0.998117^	.	KEGG:hsa:197358`KO:K22614	GO:0005737^cellular_component^cytoplasm`GO:0005829^cellular_component^cytosol`GO:0005815^cellular_component^microtubule organizing center`GO:0048471^cellular_component^perinuclear region of cytoplasm`GO:0005524^molecular_function^ATP binding`GO:0036312^molecular_function^phosphatidylinositol 3-kinase regulatory subunit binding`GO:0007249^biological_process^I-kappaB kinase/NF-kappaB signaling`GO:0…	genotype-dependent
22638_c0_g1	22638_c0_g1_i2	NACHT	NLRP3_BOVIN^NLRP3_BOVIN^Q:3-142,H:215-369^23.718%ID^E:3.04e-09^RecName: Full=NACHT, LRR and PYD domains-containing protein 3;^Eukaryota; Metazoa; Chordata; Craniata; Vertebrata; Euteleostomi; Mammalia; Eutheria; Laurasiatheria; Cetartiodactyla; Ruminantia; Pecora; Bovidae; Bovinae; Bos	A0A1X7V9Y5	PF05729.12^NACHT^NACHT domain^5-138^E:2e-13	sigP:OTHER^0.000868^0.999132^	.	KEGG:bta:538639`KO:K12800	GO:0005737^cellular_component^cytoplasm`GO:0005783^cellular_component^endoplasmic reticulum`GO:0005576^cellular_component^extracellular region`GO:0000139^cellular_component^Golgi membrane`GO:0072559^cellular_component^NLRP3 inflammasome complex`GO:0005634^cellular_component^nucleus`GO:0005524^molecular_function^ATP binding`GO:0042802^molecular_function^identical protein binding`GO:0043565^molecul…	genotype-dependent
11759_c0_g4	11759_c0_g4_i1	NACHT	NAL10_MOUSE^NAL10_MOUSE^Q:197-423,H:155-378^26.201%ID^E:2.57e-13^RecName: Full=NACHT, LRR and PYD domains-containing protein 10;^Eukaryota; Metazoa; Chordata; Craniata; Vertebrata; Euteleostomi; Mammalia; Eutheria; Euarchontoglires; Glires; Rodentia; Myomorpha; Muroidea; Muridae; Murinae; Mus; Mus	A0A1X7T738	PF05729.12^NACHT^NACHT domain^206-359^E:1.6e-19	sigP:OTHER^0.000596^0.999404^	.	KEGG:mmu:244202`KO:K22266	GO:0005737^cellular_component^cytoplasm`GO:0019897^cellular_component^extrinsic component of plasma membrane`GO:0005524^molecular_function^ATP binding`GO:0016887^molecular_function^ATPase activity`GO:0003924^molecular_function^GTPase activity`GO:0002250^biological_process^adaptive immune response`GO:0050832^biological_process^defense response to fungus`GO:0050829^biological_process^defense respon…	genotype-dependent
11759_c0_g3	11759_c0_g3_i1	NACHT	NAL12_MOUSE^NAL12_MOUSE^Q:207-909,H:213-942^21.611%ID^E:3.17e-15^RecName: Full=NACHT, LRR and PYD domains-containing protein 12;^Eukaryota; Metazoa; Chordata; Craniata; Vertebrata; Euteleostomi; Mammalia; Eutheria; Euarchontoglires; Glires; Rodentia; Myomorpha; Muroidea; Muridae; Murinae; Mus; Mus	A0A1X7V6I4	PF05729.12^NACHT^NACHT domain^206-359^E:4.6e-19`PF13516.6^LRR_6^Leucine Rich repeat^330-338^E:11000`PF13516.6^LRR_6^Leucine Rich repeat^730-744^E:5200`PF00560.33^LRR_1^Leucine Rich Repeat^732-746^E:1600`PF13516.6^LRR_6^Leucine Rich repeat^790-800^E:9.9`PF00560.33^LRR_1^Leucine Rich Repeat^790-801^E:35`PF13516.6^LRR_6^Leucine Rich repeat^814-836^E:0.05`PF00560.33^LRR_1^Leucine Rich Repeat^818-841^…	sigP:OTHER^0.000596^0.999404^	.	KEGG:mmu:378425`KO:K20865	GO:0005737^cellular_component^cytoplasm`GO:0005524^molecular_function^ATP binding`GO:0071345^biological_process^cellular response to cytokine stimulus`GO:0036336^biological_process^dendritic cell migration`GO:0050710^biological_process^negative regulation of cytokine secretion`GO:0070373^biological_process^negative regulation of ERK1 and ERK2 cascade`GO:0043124^biological_process^negative regulat…	constitutive
22763_c1_g1	22763_c1_g1_i1	NACHT	NAL12_HUMAN^NAL12_HUMAN^Q:9-128,H:289-418^32.836%ID^E:5.48e-12^RecName: Full=NACHT, LRR and PYD domains-containing protein 12;^Eukaryota; Metazoa; Chordata; Craniata; Vertebrata; Euteleostomi; Mammalia; Eutheria; Euarchontoglires; Primates; Haplorrhini; Catarrhini; Hominidae; Homo	A0A1X7V9Y5	PF05729.12^NACHT^NACHT domain^8-85^E:3.7e-11	sigP:OTHER^0.001278^0.998722^	.	KEGG:hsa:91662`KO:K20865	GO:0005737^cellular_component^cytoplasm`GO:0005524^molecular_function^ATP binding`GO:0008656^molecular_function^cysteine-type endopeptidase activator activity involved in apoptotic process`GO:0006919^biological_process^activation of cysteine-type endopeptidase activity involved in apoptotic process`GO:0071345^biological_process^cellular response to cytokine stimulus`GO:0036336^biological_process^…	genotype-dependent
22763_c0_g1	22763_c0_g1_i4	NACHT	NLRC5_HUMAN^NLRC5_HUMAN^Q:7-182,H:207-384^30.22%ID^E:1.29e-12^RecName: Full=Protein NLRC5;^Eukaryota; Metazoa; Chordata; Craniata; Vertebrata; Euteleostomi; Mammalia; Eutheria; Euarchontoglires; Primates; Haplorrhini; Catarrhini; Hominidae; Homo	A0A1X7TFX7	PF05729.12^NACHT^NACHT domain^25-179^E:8.5e-26	sigP:OTHER^0.015035^0.984965^	.	KEGG:hsa:84166`KO:K22615	GO:0005813^cellular_component^centrosome`GO:0005737^cellular_component^cytoplasm`GO:0005829^cellular_component^cytosol`GO:0005634^cellular_component^nucleus`GO:0005524^molecular_function^ATP binding`GO:0000978^molecular_function^RNA polymerase II proximal promoter sequence-specific DNA binding`GO:0051607^biological_process^defense response to virus`GO:0045087^biological_process^innate immune resp…	constitutive
22763_c0_g1	22763_c0_g1_i5	NACHT	NLRC5_HUMAN^NLRC5_HUMAN^Q:7-182,H:207-384^31.694%ID^E:1.87e-12^RecName: Full=Protein NLRC5;^Eukaryota; Metazoa; Chordata; Craniata; Vertebrata; Euteleostomi; Mammalia; Eutheria; Euarchontoglires; Primates; Haplorrhini; Catarrhini; Hominidae; Homo	A0A1X7TFX7	PF05729.12^NACHT^NACHT domain^25-179^E:2.2e-24	sigP:OTHER^0.014479^0.985521^	.	KEGG:hsa:84166`KO:K22615	GO:0005813^cellular_component^centrosome`GO:0005737^cellular_component^cytoplasm`GO:0005829^cellular_component^cytosol`GO:0005634^cellular_component^nucleus`GO:0005524^molecular_function^ATP binding`GO:0000978^molecular_function^RNA polymerase II proximal promoter sequence-specific DNA binding`GO:0051607^biological_process^defense response to virus`GO:0045087^biological_process^innate immune resp…	constitutive
22763_c0_g1	22763_c0_g1_i6	NACHT	NAL12_HUMAN^NAL12_HUMAN^Q:5-178,H:192-378^31.579%ID^E:4.32e-13^RecName: Full=NACHT, LRR and PYD domains-containing protein 12;^Eukaryota; Metazoa; Chordata; Craniata; Vertebrata; Euteleostomi; Mammalia; Eutheria; Euarchontoglires; Primates; Haplorrhini; Catarrhini; Hominidae; Homo	A0A1X7TFX7	PF05729.12^NACHT^NACHT domain^25-179^E:3.9e-25	sigP:OTHER^0.014479^0.985521^	.	KEGG:hsa:91662`KO:K20865	GO:0005737^cellular_component^cytoplasm`GO:0005524^molecular_function^ATP binding`GO:0008656^molecular_function^cysteine-type endopeptidase activator activity involved in apoptotic process`GO:0006919^biological_process^activation of cysteine-type endopeptidase activity involved in apoptotic process`GO:0071345^biological_process^cellular response to cytokine stimulus`GO:0036336^biological_process^…	constitutive
22763_c0_g1	22763_c0_g1_i7	NACHT	NLRP3_MOUSE^NLRP3_MOUSE^Q:5-178,H:197-382^32.632%ID^E:1.24e-13^RecName: Full=NACHT, LRR and PYD domains-containing protein 3;^Eukaryota; Metazoa; Chordata; Craniata; Vertebrata; Euteleostomi; Mammalia; Eutheria; Euarchontoglires; Glires; Rodentia; Myomorpha; Muroidea; Muridae; Murinae; Mus; Mus	A0A1X7TFX7	PF05729.12^NACHT^NACHT domain^25-179^E:6e-25	sigP:OTHER^0.015534^0.984466^	.	KEGG:mmu:216799`KO:K12800	GO:0005737^cellular_component^cytoplasm`GO:0005829^cellular_component^cytosol`GO:0005783^cellular_component^endoplasmic reticulum`GO:0005576^cellular_component^extracellular region`GO:0000139^cellular_component^Golgi membrane`GO:0072559^cellular_component^NLRP3 inflammasome complex`GO:0005634^cellular_component^nucleus`GO:0005524^molecular_function^ATP binding`GO:0042802^molecular_function^identi…	constitutive
22763_c0_g1	22763_c0_g1_i1	NACHT	NLRC3_MOUSE^NLRC3_MOUSE^Q:4-163,H:136-303^30.114%ID^E:1.76e-12^RecName: Full=Protein NLRC3;^Eukaryota; Metazoa; Chordata; Craniata; Vertebrata; Euteleostomi; Mammalia; Eutheria; Euarchontoglires; Glires; Rodentia; Myomorpha; Muroidea; Muridae; Murinae; Mus; Mus	A0A1X7TFX7	PF05729.12^NACHT^NACHT domain^7-162^E:4.4e-26	sigP:OTHER^0.000801^0.999199^	.	KEGG:mmu:268857	GO:0005737^cellular_component^cytoplasm`GO:0005829^cellular_component^cytosol`GO:0005815^cellular_component^microtubule organizing center`GO:0048471^cellular_component^perinuclear region of cytoplasm`GO:0005524^molecular_function^ATP binding`GO:0036312^molecular_function^phosphatidylinositol 3-kinase regulatory subunit binding`GO:0007249^biological_process^I-kappaB kinase/NF-kappaB signaling`GO:0…	constitutive
22763_c0_g1	22763_c0_g1_i2	NACHT	NAL12_HUMAN^NAL12_HUMAN^Q:5-178,H:192-378^31.053%ID^E:2.53e-12^RecName: Full=NACHT, LRR and PYD domains-containing protein 12;^Eukaryota; Metazoa; Chordata; Craniata; Vertebrata; Euteleostomi; Mammalia; Eutheria; Euarchontoglires; Primates; Haplorrhini; Catarrhini; Hominidae; Homo	A0A1X7TFX7	PF05729.12^NACHT^NACHT domain^25-179^E:2.6e-24	sigP:OTHER^0.014106^0.985894^	.	KEGG:hsa:91662`KO:K20865	GO:0005737^cellular_component^cytoplasm`GO:0005524^molecular_function^ATP binding`GO:0008656^molecular_function^cysteine-type endopeptidase activator activity involved in apoptotic process`GO:0006919^biological_process^activation of cysteine-type endopeptidase activity involved in apoptotic process`GO:0071345^biological_process^cellular response to cytokine stimulus`GO:0036336^biological_process^…	constitutive
22763_c0_g1	22763_c0_g1_i8	NACHT	NLRC5_HUMAN^NLRC5_HUMAN^Q:2-159,H:224-384^32.727%ID^E:7.48e-13^RecName: Full=Protein NLRC5;^Eukaryota; Metazoa; Chordata; Craniata; Vertebrata; Euteleostomi; Mammalia; Eutheria; Euarchontoglires; Primates; Haplorrhini; Catarrhini; Hominidae; Homo	A0A1X7TFX7	PF05729.12^NACHT^NACHT domain^2-156^E:9.9e-25	sigP:OTHER^0.003261^0.996739^	.	KEGG:hsa:84166`KO:K22615	GO:0005813^cellular_component^centrosome`GO:0005737^cellular_component^cytoplasm`GO:0005829^cellular_component^cytosol`GO:0005634^cellular_component^nucleus`GO:0005524^molecular_function^ATP binding`GO:0000978^molecular_function^RNA polymerase II proximal promoter sequence-specific DNA binding`GO:0051607^biological_process^defense response to virus`GO:0045087^biological_process^innate immune resp…	constitutive
22928_c1_g1	22928_c1_g1_i3	NACHT	NLRP3_HUMAN^NLRP3_HUMAN^Q:329-721,H:165-553^25.768%ID^E:4.86e-24^RecName: Full=NACHT, LRR and PYD domains-containing protein 3;^Eukaryota; Metazoa; Chordata; Craniata; Vertebrata; Euteleostomi; Mammalia; Eutheria; Euarchontoglires; Primates; Haplorrhini; Catarrhini; Hominidae; Homo	A0A1X7TT76	PF00531.22^Death^Death domain^27-95^E:1.1e-08`PF05729.12^NACHT^NACHT domain^388-543^E:6.7e-24	sigP:OTHER^0.002149^0.997851^	.	KEGG:hsa:114548`KO:K12800	GO:0005737^cellular_component^cytoplasm`GO:0005829^cellular_component^cytosol`GO:0005783^cellular_component^endoplasmic reticulum`GO:0005576^cellular_component^extracellular region`GO:0000139^cellular_component^Golgi membrane`GO:0072559^cellular_component^NLRP3 inflammasome complex`GO:0005634^cellular_component^nucleus`GO:0005524^molecular_function^ATP binding`GO:0042802^molecular_function^identi…	genotype-dependent
22928_c1_g1	22928_c1_g1_i2	NACHT	NAL10_HUMAN^NAL10_HUMAN^Q:390-511,H:169-296^33.333%ID^E:5.27e-11^RecName: Full=NACHT, LRR and PYD domains-containing protein 10;^Eukaryota; Metazoa; Chordata; Craniata; Vertebrata; Euteleostomi; Mammalia; Eutheria; Euarchontoglires; Primates; Haplorrhini; Catarrhini; Hominidae; Homo	A0A1X7TT76	PF00531.22^Death^Death domain^27-95^E:4.1e-09`PF05729.12^NACHT^NACHT domain^389-511^E:9.6e-17	sigP:OTHER^0.002149^0.997851^	.	KEGG:hsa:338322`KO:K22266	GO:0005737^cellular_component^cytoplasm`GO:0019897^cellular_component^extrinsic component of plasma membrane`GO:0005524^molecular_function^ATP binding`GO:0016887^molecular_function^ATPase activity`GO:0003924^molecular_function^GTPase activity`GO:0002250^biological_process^adaptive immune response`GO:0050832^biological_process^defense response to fungus`GO:0050829^biological_process^defense respon…	genotype-dependent
22928_c0_g1	22928_c0_g1_i1	NACHT	NAL10_HUMAN^NAL10_HUMAN^Q:22-170,H:169-323^33.962%ID^E:5.55e-17^RecName: Full=NACHT, LRR and PYD domains-containing protein 10;^Eukaryota; Metazoa; Chordata; Craniata; Vertebrata; Euteleostomi; Mammalia; Eutheria; Euarchontoglires; Primates; Haplorrhini; Catarrhini; Hominidae; Homo	A0A1X7TMQ0	PF05729.12^NACHT^NACHT domain^21-175^E:3.8e-25`PF00004.29^AAA^ATPase family associated with various cellular activities (AAA)^22-140^E:2e-06	sigP:OTHER^0.000345^0.999655^	.	KEGG:hsa:338322`KO:K22266	GO:0005737^cellular_component^cytoplasm`GO:0019897^cellular_component^extrinsic component of plasma membrane`GO:0005524^molecular_function^ATP binding`GO:0016887^molecular_function^ATPase activity`GO:0003924^molecular_function^GTPase activity`GO:0002250^biological_process^adaptive immune response`GO:0050832^biological_process^defense response to fungus`GO:0050829^biological_process^defense respon…	genotype-dependent
27060_c1_g1	27060_c1_g1_i7	NACHT	NALP5_MOUSE^NALP5_MOUSE^Q:556-1286,H:245-1045^22.894%ID^E:2.87e-22^RecName: Full=NACHT, LRR and PYD domains-containing protein 5;^Eukaryota; Metazoa; Chordata; Craniata; Vertebrata; Euteleostomi; Mammalia; Eutheria; Euarchontoglires; Glires; Rodentia; Myomorpha; Muroidea; Muridae; Murinae; Mus; Mus`NALP5_MOUSE^NALP5_MOUSE^Q:1043-1279,H:836-1095^26.718%ID^E:2.84e-06^RecName: Full=NACHT, LRR and PY…	A0A1X7UKI9	PF05729.12^NACHT^NACHT domain^554-681^E:1.2e-15`PF13516.6^LRR_6^Leucine Rich repeat^1011-1021^E:1500`PF00560.33^LRR_1^Leucine Rich Repeat^1011-1027^E:7200`PF13516.6^LRR_6^Leucine Rich repeat^1037-1057^E:3.7`PF00560.33^LRR_1^Leucine Rich Repeat^1037-1049^E:150`PF13516.6^LRR_6^Leucine Rich repeat^1063-1083^E:100`PF13516.6^LRR_6^Leucine Rich repeat^1092-1114^E:150`PF13516.6^LRR_6^Leucine Rich repeat…	sigP:OTHER^0.000697^0.999303^	.	KEGG:mmu:23968`KO:K22626	GO:0045179^cellular_component^apical cortex`GO:0005938^cellular_component^cell cortex`GO:0005737^cellular_component^cytoplasm`GO:0005829^cellular_component^cytosol`GO:0005739^cellular_component^mitochondrion`GO:0005730^cellular_component^nucleolus`GO:0032991^cellular_component^protein-containing complex`GO:0005524^molecular_function^ATP binding`GO:0009887^biological_process^animal organ morphogen…	genotype-dependent
12245_c0_g1	12245_c0_g1_i3	NACHT	.	A0A1X7V9Y5	PF05729.12^NACHT^NACHT domain^5-64^E:1.4e-06	sigP:OTHER^0.004350^0.995650^	.	.	.	genotype-dependent
27369_c0_g1	27369_c0_g1_i1	NACHT	NLRC5_HUMAN^NLRC5_HUMAN^Q:11-133,H:219-348^30.827%ID^E:2.38e-09^RecName: Full=Protein NLRC5;^Eukaryota; Metazoa; Chordata; Craniata; Vertebrata; Euteleostomi; Mammalia; Eutheria; Euarchontoglires; Primates; Haplorrhini; Catarrhini; Hominidae; Homo	A0A1X7T463	PF05729.12^NACHT^NACHT domain^15-141^E:6.3e-17	sigP:OTHER^0.000459^0.999541^	.	KEGG:hsa:84166`KO:K22615	GO:0005813^cellular_component^centrosome`GO:0005737^cellular_component^cytoplasm`GO:0005829^cellular_component^cytosol`GO:0005634^cellular_component^nucleus`GO:0005524^molecular_function^ATP binding`GO:0000978^molecular_function^RNA polymerase II proximal promoter sequence-specific DNA binding`GO:0051607^biological_process^defense response to virus`GO:0045087^biological_process^innate immune resp…	genotype-dependent
27369_c0_g1	27369_c0_g1_i2	NACHT	NLRC5_HUMAN^NLRC5_HUMAN^Q:11-132,H:219-348^30.075%ID^E:2.21e-08^RecName: Full=Protein NLRC5;^Eukaryota; Metazoa; Chordata; Craniata; Vertebrata; Euteleostomi; Mammalia; Eutheria; Euarchontoglires; Primates; Haplorrhini; Catarrhini; Hominidae; Homo	A0A1X7T463	PF05729.12^NACHT^NACHT domain^15-140^E:5.9e-17	sigP:OTHER^0.000486^0.999514^	.	KEGG:hsa:84166`KO:K22615	GO:0005813^cellular_component^centrosome`GO:0005737^cellular_component^cytoplasm`GO:0005829^cellular_component^cytosol`GO:0005634^cellular_component^nucleus`GO:0005524^molecular_function^ATP binding`GO:0000978^molecular_function^RNA polymerase II proximal promoter sequence-specific DNA binding`GO:0051607^biological_process^defense response to virus`GO:0045087^biological_process^innate immune resp…	genotype-dependent
12444_c0_g1	12444_c0_g1_i1	NACHT	NALP5_BOVIN^NALP5_BOVIN^Q:2-99,H:182-276^29.592%ID^E:4.39e-06^RecName: Full=NACHT, LRR and PYD domains-containing protein 5;^Eukaryota; Metazoa; Chordata; Craniata; Vertebrata; Euteleostomi; Mammalia; Eutheria; Laurasiatheria; Cetartiodactyla; Ruminantia; Pecora; Bovidae; Bovinae; Bos	A0A1X7U321	PF05729.12^NACHT^NACHT domain^1-96^E:3.5e-12	sigP:OTHER^0.001800^0.998200^	.	KEGG:bta:493717`KO:K22626	GO:0005938^cellular_component^cell cortex`GO:0005737^cellular_component^cytoplasm`GO:0005829^cellular_component^cytosol`GO:0042585^cellular_component^germinal vesicle`GO:0005739^cellular_component^mitochondrion`GO:0005730^cellular_component^nucleolus`GO:0048471^cellular_component^perinuclear region of cytoplasm`GO:0005524^molecular_function^ATP binding	genotype-dependent
12444_c0_g1	12444_c0_g1_i2	NACHT	NALP5_BOVIN^NALP5_BOVIN^Q:6-103,H:182-276^29.293%ID^E:5.33e-06^RecName: Full=NACHT, LRR and PYD domains-containing protein 5;^Eukaryota; Metazoa; Chordata; Craniata; Vertebrata; Euteleostomi; Mammalia; Eutheria; Laurasiatheria; Cetartiodactyla; Ruminantia; Pecora; Bovidae; Bovinae; Bos	A0A1X7U321	PF05729.12^NACHT^NACHT domain^5-100^E:5.4e-13	sigP:OTHER^0.000871^0.999129^	.	KEGG:bta:493717`KO:K22626	GO:0005938^cellular_component^cell cortex`GO:0005737^cellular_component^cytoplasm`GO:0005829^cellular_component^cytosol`GO:0042585^cellular_component^germinal vesicle`GO:0005739^cellular_component^mitochondrion`GO:0005730^cellular_component^nucleolus`GO:0048471^cellular_component^perinuclear region of cytoplasm`GO:0005524^molecular_function^ATP binding	genotype-dependent
12580_c1_g2	12580_c1_g2_i1	NACHT	NLRC3_MOUSE^NLRC3_MOUSE^Q:673-1054,H:77-465^24.344%ID^E:3.95e-17^RecName: Full=Protein NLRC3;^Eukaryota; Metazoa; Chordata; Craniata; Vertebrata; Euteleostomi; Mammalia; Eutheria; Euarchontoglires; Glires; Rodentia; Myomorpha; Muroidea; Muridae; Murinae; Mus; Mus	A0A1X7UL78	PF05729.12^NACHT^NACHT domain^742-897^E:9e-18	sigP:OTHER^0.005726^0.994274^	.	KEGG:mmu:268857	GO:0005737^cellular_component^cytoplasm`GO:0005829^cellular_component^cytosol`GO:0005815^cellular_component^microtubule organizing center`GO:0048471^cellular_component^perinuclear region of cytoplasm`GO:0005524^molecular_function^ATP binding`GO:0036312^molecular_function^phosphatidylinositol 3-kinase regulatory subunit binding`GO:0007249^biological_process^I-kappaB kinase/NF-kappaB signaling`GO:0…	genotype-dependent
12580_c1_g2	12580_c1_g2_i3	NACHT	NAL10_MOUSE^NAL10_MOUSE^Q:720-1051,H:146-460^26.316%ID^E:3.67e-16^RecName: Full=NACHT, LRR and PYD domains-containing protein 10;^Eukaryota; Metazoa; Chordata; Craniata; Vertebrata; Euteleostomi; Mammalia; Eutheria; Euarchontoglires; Glires; Rodentia; Myomorpha; Muroidea; Muridae; Murinae; Mus; Mus	A0A1X7UL78	PF05729.12^NACHT^NACHT domain^740-895^E:9e-18	sigP:OTHER^0.005726^0.994274^	.	KEGG:mmu:244202`KO:K22266	GO:0005737^cellular_component^cytoplasm`GO:0019897^cellular_component^extrinsic component of plasma membrane`GO:0005524^molecular_function^ATP binding`GO:0016887^molecular_function^ATPase activity`GO:0003924^molecular_function^GTPase activity`GO:0002250^biological_process^adaptive immune response`GO:0050832^biological_process^defense response to fungus`GO:0050829^biological_process^defense respon…	genotype-dependent
12500_c0_g1	12500_c0_g1_i4	NACHT	.	A0A1X7SVN3	PF05729.12^NACHT^NACHT domain^80-125^E:3.7e-08	sigP:OTHER^0.001245^0.998755^	.	.	.	constitutive
12500_c0_g3	12500_c0_g3_i1	NACHT	.	A0A1X7V9Y5	PF05729.12^NACHT^NACHT domain^72-111^E:3.1e-07	sigP:OTHER^0.000832^0.999168^	.	.	.	genotype-dependent
27503_c0_g2	27503_c0_g2_i1	NACHT	NAL12_HUMAN^NAL12_HUMAN^Q:18-93,H:289-378^33.333%ID^E:3e-06^RecName: Full=NACHT, LRR and PYD domains-containing protein 12;^Eukaryota; Metazoa; Chordata; Craniata; Vertebrata; Euteleostomi; Mammalia; Eutheria; Euarchontoglires; Primates; Haplorrhini; Catarrhini; Hominidae; Homo	A0A1X7V9Y5	PF05729.12^NACHT^NACHT domain^16-94^E:7.7e-12	sigP:OTHER^0.005202^0.994798^	.	KEGG:hsa:91662`KO:K20865	GO:0005737^cellular_component^cytoplasm`GO:0005524^molecular_function^ATP binding`GO:0008656^molecular_function^cysteine-type endopeptidase activator activity involved in apoptotic process`GO:0006919^biological_process^activation of cysteine-type endopeptidase activity involved in apoptotic process`GO:0071345^biological_process^cellular response to cytokine stimulus`GO:0036336^biological_process^…	genotype-dependent
27503_c3_g1	27503_c3_g1_i1	NACHT	NLRP3_RAT^NLRP3_RAT^Q:2-153,H:211-373^33.136%ID^E:5.73e-15^RecName: Full=NACHT, LRR and PYD domains-containing protein 3;^Eukaryota; Metazoa; Chordata; Craniata; Vertebrata; Euteleostomi; Mammalia; Eutheria; Euarchontoglires; Glires; Rodentia; Myomorpha; Muroidea; Muridae; Murinae; Rattus	A0A1X7UAD9	PF05729.12^NACHT^NACHT domain^11-152^E:4.3e-20	sigP:OTHER^0.000420^0.999580^	.	KEGG:rno:287362`KO:K12800	GO:0005783^cellular_component^endoplasmic reticulum`GO:0005576^cellular_component^extracellular region`GO:0000139^cellular_component^Golgi membrane`GO:0072559^cellular_component^NLRP3 inflammasome complex`GO:0005634^cellular_component^nucleus`GO:0005524^molecular_function^ATP binding`GO:0042802^molecular_function^identical protein binding`GO:0043565^molecular_function^sequence-specific DNA bindin…	genotype-dependent
27503_c3_g2	27503_c3_g2_i1	NACHT	NAL10_MOUSE^NAL10_MOUSE^Q:10-105,H:165-257^31.959%ID^E:5.59e-07^RecName: Full=NACHT, LRR and PYD domains-containing protein 10;^Eukaryota; Metazoa; Chordata; Craniata; Vertebrata; Euteleostomi; Mammalia; Eutheria; Euarchontoglires; Glires; Rodentia; Myomorpha; Muroidea; Muridae; Murinae; Mus; Mus	A0A1X7TZW1	PF05729.12^NACHT^NACHT domain^10-104^E:7e-15	sigP:OTHER^0.000646^0.999354^	.	KEGG:mmu:244202`KO:K22266	GO:0005737^cellular_component^cytoplasm`GO:0019897^cellular_component^extrinsic component of plasma membrane`GO:0005524^molecular_function^ATP binding`GO:0016887^molecular_function^ATPase activity`GO:0003924^molecular_function^GTPase activity`GO:0002250^biological_process^adaptive immune response`GO:0050832^biological_process^defense response to fungus`GO:0050829^biological_process^defense respon…	genotype-dependent
27503_c2_g1	27503_c2_g1_i2	NACHT	NLRC3_HUMAN^NLRC3_HUMAN^Q:372-654,H:145-466^26.567%ID^E:2.92e-17^RecName: Full=NLR family CARD domain-containing protein 3;^Eukaryota; Metazoa; Chordata; Craniata; Vertebrata; Euteleostomi; Mammalia; Eutheria; Euarchontoglires; Primates; Haplorrhini; Catarrhini; Hominidae; Homo	A0A1X7TTB5	PF05729.12^NACHT^NACHT domain^368-517^E:1.1e-17`PF00004.29^AAA^ATPase family associated with various cellular activities (AAA)^369-475^E:2.6e-05	sigP:OTHER^0.001571^0.998429^	ExpAA=22.12^PredHel=1^Topology=i51-73o	KEGG:hsa:197358`KO:K22614	GO:0005737^cellular_component^cytoplasm`GO:0005829^cellular_component^cytosol`GO:0005815^cellular_component^microtubule organizing center`GO:0048471^cellular_component^perinuclear region of cytoplasm`GO:0005524^molecular_function^ATP binding`GO:0036312^molecular_function^phosphatidylinositol 3-kinase regulatory subunit binding`GO:0007249^biological_process^I-kappaB kinase/NF-kappaB signaling`GO:0…	genotype-dependent
27503_c2_g1	27503_c2_g1_i1	NACHT	NLRC3_HUMAN^NLRC3_HUMAN^Q:372-687,H:145-520^25.897%ID^E:3.78e-17^RecName: Full=NLR family CARD domain-containing protein 3;^Eukaryota; Metazoa; Chordata; Craniata; Vertebrata; Euteleostomi; Mammalia; Eutheria; Euarchontoglires; Primates; Haplorrhini; Catarrhini; Hominidae; Homo	A0A1X7TTB5	PF05729.12^NACHT^NACHT domain^369-517^E:2.7e-17`PF00004.29^AAA^ATPase family associated with various cellular activities (AAA)^369-474^E:6.4e-05	sigP:OTHER^0.001571^0.998429^	ExpAA=22.09^PredHel=1^Topology=i51-73o	KEGG:hsa:197358`KO:K22614	GO:0005737^cellular_component^cytoplasm`GO:0005829^cellular_component^cytosol`GO:0005815^cellular_component^microtubule organizing center`GO:0048471^cellular_component^perinuclear region of cytoplasm`GO:0005524^molecular_function^ATP binding`GO:0036312^molecular_function^phosphatidylinositol 3-kinase regulatory subunit binding`GO:0007249^biological_process^I-kappaB kinase/NF-kappaB signaling`GO:0…	genotype-dependent
24034_c1_g2	24034_c1_g2_i1	NACHT	NLRP3_MOUSE^NLRP3_MOUSE^Q:1-142,H:217-368^33.758%ID^E:3.95e-12^RecName: Full=NACHT, LRR and PYD domains-containing protein 3;^Eukaryota; Metazoa; Chordata; Craniata; Vertebrata; Euteleostomi; Mammalia; Eutheria; Euarchontoglires; Glires; Rodentia; Myomorpha; Muroidea; Muridae; Murinae; Mus; Mus	A0A1X7USS6	PF05729.12^NACHT^NACHT domain^1-141^E:4.2e-19	sigP:OTHER^0.000702^0.999298^	.	KEGG:mmu:216799`KO:K12800	GO:0005737^cellular_component^cytoplasm`GO:0005829^cellular_component^cytosol`GO:0005783^cellular_component^endoplasmic reticulum`GO:0005576^cellular_component^extracellular region`GO:0000139^cellular_component^Golgi membrane`GO:0072559^cellular_component^NLRP3 inflammasome complex`GO:0005634^cellular_component^nucleus`GO:0005524^molecular_function^ATP binding`GO:0042802^molecular_function^identi…	genotype-dependent
24034_c1_g1	24034_c1_g1_i8	NACHT	NLRP3_MACMU^NLRP3_MACMU^Q:10-112,H:262-375^33.621%ID^E:3.44e-07^RecName: Full=NACHT, LRR and PYD domains-containing protein 3;^Eukaryota; Metazoa; Chordata; Craniata; Vertebrata; Euteleostomi; Mammalia; Eutheria; Euarchontoglires; Primates; Haplorrhini; Catarrhini; Cercopithecidae; Cercopithecinae; Macaca	A0A1X7VPH4	PF05729.12^NACHT^NACHT domain^3-117^E:3.4e-15	sigP:OTHER^0.002242^0.997758^	.	KEGG:mcc:701278`KO:K12800	GO:0005737^cellular_component^cytoplasm`GO:0005783^cellular_component^endoplasmic reticulum`GO:0005576^cellular_component^extracellular region`GO:0072559^cellular_component^NLRP3 inflammasome complex`GO:0005634^cellular_component^nucleus`GO:0005524^molecular_function^ATP binding`GO:0043565^molecular_function^sequence-specific DNA binding`GO:0008134^molecular_function^transcription factor binding`…	genotype-dependent
24034_c1_g1	24034_c1_g1_i2	NACHT	NLRP3_MOUSE^NLRP3_MOUSE^Q:2-122,H:239-371^32.593%ID^E:9.98e-09^RecName: Full=NACHT, LRR and PYD domains-containing protein 3;^Eukaryota; Metazoa; Chordata; Craniata; Vertebrata; Euteleostomi; Mammalia; Eutheria; Euarchontoglires; Glires; Rodentia; Myomorpha; Muroidea; Muridae; Murinae; Mus; Mus	A0A1X7VPH4	PF05729.12^NACHT^NACHT domain^2-127^E:3.9e-15	sigP:OTHER^0.044754^0.955246^	.	KEGG:mmu:216799`KO:K12800	GO:0005737^cellular_component^cytoplasm`GO:0005829^cellular_component^cytosol`GO:0005783^cellular_component^endoplasmic reticulum`GO:0005576^cellular_component^extracellular region`GO:0000139^cellular_component^Golgi membrane`GO:0072559^cellular_component^NLRP3 inflammasome complex`GO:0005634^cellular_component^nucleus`GO:0005524^molecular_function^ATP binding`GO:0042802^molecular_function^identi…	genotype-dependent
24034_c0_g1	24034_c0_g1_i4	NACHT	NLRP3_MOUSE^NLRP3_MOUSE^Q:1-160,H:222-396^35.593%ID^E:5.37e-19^RecName: Full=NACHT, LRR and PYD domains-containing protein 3;^Eukaryota; Metazoa; Chordata; Craniata; Vertebrata; Euteleostomi; Mammalia; Eutheria; Euarchontoglires; Glires; Rodentia; Myomorpha; Muroidea; Muridae; Murinae; Mus; Mus	A0A1X7V3G5	PF05729.12^NACHT^NACHT domain^1-150^E:4.6e-25`PF00004.29^AAA^ATPase family associated with various cellular activities (AAA)^1-130^E:0.00016	sigP:OTHER^0.000498^0.999502^	.	KEGG:mmu:216799`KO:K12800	GO:0005737^cellular_component^cytoplasm`GO:0005829^cellular_component^cytosol`GO:0005783^cellular_component^endoplasmic reticulum`GO:0005576^cellular_component^extracellular region`GO:0000139^cellular_component^Golgi membrane`GO:0072559^cellular_component^NLRP3 inflammasome complex`GO:0005634^cellular_component^nucleus`GO:0005524^molecular_function^ATP binding`GO:0042802^molecular_function^identi…	genotype-dependent
24034_c0_g1	24034_c0_g1_i5	NACHT	NLRP3_MOUSE^NLRP3_MOUSE^Q:1-160,H:222-396^35.593%ID^E:5.88e-20^RecName: Full=NACHT, LRR and PYD domains-containing protein 3;^Eukaryota; Metazoa; Chordata; Craniata; Vertebrata; Euteleostomi; Mammalia; Eutheria; Euarchontoglires; Glires; Rodentia; Myomorpha; Muroidea; Muridae; Murinae; Mus; Mus	A0A1X7V3G5	PF05729.12^NACHT^NACHT domain^1-150^E:2.8e-25`PF00004.29^AAA^ATPase family associated with various cellular activities (AAA)^1-131^E:0.00019	sigP:OTHER^0.000498^0.999502^	.	KEGG:mmu:216799`KO:K12800	GO:0005737^cellular_component^cytoplasm`GO:0005829^cellular_component^cytosol`GO:0005783^cellular_component^endoplasmic reticulum`GO:0005576^cellular_component^extracellular region`GO:0000139^cellular_component^Golgi membrane`GO:0072559^cellular_component^NLRP3 inflammasome complex`GO:0005634^cellular_component^nucleus`GO:0005524^molecular_function^ATP binding`GO:0042802^molecular_function^identi…	genotype-dependent
24034_c0_g1	24034_c0_g1_i6	NACHT	NLRP3_MOUSE^NLRP3_MOUSE^Q:1-83,H:222-303^45.238%ID^E:8.01e-13^RecName: Full=NACHT, LRR and PYD domains-containing protein 3;^Eukaryota; Metazoa; Chordata; Craniata; Vertebrata; Euteleostomi; Mammalia; Eutheria; Euarchontoglires; Glires; Rodentia; Myomorpha; Muroidea; Muridae; Murinae; Mus; Mus	A0A1X7V3G5	PF05729.12^NACHT^NACHT domain^1-101^E:2.9e-17`PF00004.29^AAA^ATPase family associated with various cellular activities (AAA)^1-90^E:0.00032	sigP:OTHER^0.000465^0.999535^	.	KEGG:mmu:216799`KO:K12800	GO:0005737^cellular_component^cytoplasm`GO:0005829^cellular_component^cytosol`GO:0005783^cellular_component^endoplasmic reticulum`GO:0005576^cellular_component^extracellular region`GO:0000139^cellular_component^Golgi membrane`GO:0072559^cellular_component^NLRP3 inflammasome complex`GO:0005634^cellular_component^nucleus`GO:0005524^molecular_function^ATP binding`GO:0042802^molecular_function^identi…	genotype-dependent
24034_c0_g1	24034_c0_g1_i7	NACHT	NLRP3_MOUSE^NLRP3_MOUSE^Q:1-83,H:222-303^45.238%ID^E:3.06e-13^RecName: Full=NACHT, LRR and PYD domains-containing protein 3;^Eukaryota; Metazoa; Chordata; Craniata; Vertebrata; Euteleostomi; Mammalia; Eutheria; Euarchontoglires; Glires; Rodentia; Myomorpha; Muroidea; Muridae; Murinae; Mus; Mus	A0A1X7V3G5	PF05729.12^NACHT^NACHT domain^1-101^E:1.5e-17	sigP:OTHER^0.000498^0.999502^	.	KEGG:mmu:216799`KO:K12800	GO:0005737^cellular_component^cytoplasm`GO:0005829^cellular_component^cytosol`GO:0005783^cellular_component^endoplasmic reticulum`GO:0005576^cellular_component^extracellular region`GO:0000139^cellular_component^Golgi membrane`GO:0072559^cellular_component^NLRP3 inflammasome complex`GO:0005634^cellular_component^nucleus`GO:0005524^molecular_function^ATP binding`GO:0042802^molecular_function^identi…	genotype-dependent
24034_c0_g1	24034_c0_g1_i1	NACHT	NLRP3_MOUSE^NLRP3_MOUSE^Q:1-162,H:222-396^32.961%ID^E:2.54e-13^RecName: Full=NACHT, LRR and PYD domains-containing protein 3;^Eukaryota; Metazoa; Chordata; Craniata; Vertebrata; Euteleostomi; Mammalia; Eutheria; Euarchontoglires; Glires; Rodentia; Myomorpha; Muroidea; Muridae; Murinae; Mus; Mus	A0A1X7V3G5	PF05729.12^NACHT^NACHT domain^1-152^E:2.6e-23	sigP:OTHER^0.000314^0.999686^	.	KEGG:mmu:216799`KO:K12800	GO:0005737^cellular_component^cytoplasm`GO:0005829^cellular_component^cytosol`GO:0005783^cellular_component^endoplasmic reticulum`GO:0005576^cellular_component^extracellular region`GO:0000139^cellular_component^Golgi membrane`GO:0072559^cellular_component^NLRP3 inflammasome complex`GO:0005634^cellular_component^nucleus`GO:0005524^molecular_function^ATP binding`GO:0042802^molecular_function^identi…	genotype-dependent
24034_c0_g1	24034_c0_g1_i3	NACHT	NALP5_MOUSE^NALP5_MOUSE^Q:1-99,H:249-343^32.11%ID^E:5.34e-08^RecName: Full=NACHT, LRR and PYD domains-containing protein 5;^Eukaryota; Metazoa; Chordata; Craniata; Vertebrata; Euteleostomi; Mammalia; Eutheria; Euarchontoglires; Glires; Rodentia; Myomorpha; Muroidea; Muridae; Murinae; Mus; Mus	A0A1X7V3G5	PF05729.12^NACHT^NACHT domain^1-103^E:7.7e-15	sigP:OTHER^0.000322^0.999678^	.	KEGG:mmu:23968`KO:K22626	GO:0045179^cellular_component^apical cortex`GO:0005938^cellular_component^cell cortex`GO:0005737^cellular_component^cytoplasm`GO:0005829^cellular_component^cytosol`GO:0005739^cellular_component^mitochondrion`GO:0005730^cellular_component^nucleolus`GO:0032991^cellular_component^protein-containing complex`GO:0005524^molecular_function^ATP binding`GO:0009887^biological_process^animal organ morphogen…	genotype-dependent
24034_c0_g1	24034_c0_g1_i8	NACHT	NLRP3_MOUSE^NLRP3_MOUSE^Q:1-83,H:222-303^45.238%ID^E:7.63e-13^RecName: Full=NACHT, LRR and PYD domains-containing protein 3;^Eukaryota; Metazoa; Chordata; Craniata; Vertebrata; Euteleostomi; Mammalia; Eutheria; Euarchontoglires; Glires; Rodentia; Myomorpha; Muroidea; Muridae; Murinae; Mus; Mus	A0A1X7V3G5	PF05729.12^NACHT^NACHT domain^1-101^E:1.4e-17	sigP:OTHER^0.000459^0.999541^	.	KEGG:mmu:216799`KO:K12800	GO:0005737^cellular_component^cytoplasm`GO:0005829^cellular_component^cytosol`GO:0005783^cellular_component^endoplasmic reticulum`GO:0005576^cellular_component^extracellular region`GO:0000139^cellular_component^Golgi membrane`GO:0072559^cellular_component^NLRP3 inflammasome complex`GO:0005634^cellular_component^nucleus`GO:0005524^molecular_function^ATP binding`GO:0042802^molecular_function^identi…	genotype-dependent
24034_c0_g1	24034_c0_g1_i9	NACHT	NLRP3_MOUSE^NLRP3_MOUSE^Q:1-160,H:222-396^36.158%ID^E:5.79e-21^RecName: Full=NACHT, LRR and PYD domains-containing protein 3;^Eukaryota; Metazoa; Chordata; Craniata; Vertebrata; Euteleostomi; Mammalia; Eutheria; Euarchontoglires; Glires; Rodentia; Myomorpha; Muroidea; Muridae; Murinae; Mus; Mus	A0A1X7V3G5	PF05729.12^NACHT^NACHT domain^1-150^E:6.8e-26`PF00004.29^AAA^ATPase family associated with various cellular activities (AAA)^1-131^E:0.00015	sigP:OTHER^0.000498^0.999502^	.	KEGG:mmu:216799`KO:K12800	GO:0005737^cellular_component^cytoplasm`GO:0005829^cellular_component^cytosol`GO:0005783^cellular_component^endoplasmic reticulum`GO:0005576^cellular_component^extracellular region`GO:0000139^cellular_component^Golgi membrane`GO:0072559^cellular_component^NLRP3 inflammasome complex`GO:0005634^cellular_component^nucleus`GO:0005524^molecular_function^ATP binding`GO:0042802^molecular_function^identi…	genotype-dependent
24034_c0_g1	24034_c0_g1_i10	NACHT	NLRP3_MOUSE^NLRP3_MOUSE^Q:1-83,H:222-303^44.048%ID^E:3.83e-12^RecName: Full=NACHT, LRR and PYD domains-containing protein 3;^Eukaryota; Metazoa; Chordata; Craniata; Vertebrata; Euteleostomi; Mammalia; Eutheria; Euarchontoglires; Glires; Rodentia; Myomorpha; Muroidea; Muridae; Murinae; Mus; Mus	A0A1X7V3G5	PF05729.12^NACHT^NACHT domain^1-101^E:6.3e-17	sigP:OTHER^0.000498^0.999502^	.	KEGG:mmu:216799`KO:K12800	GO:0005737^cellular_component^cytoplasm`GO:0005829^cellular_component^cytosol`GO:0005783^cellular_component^endoplasmic reticulum`GO:0005576^cellular_component^extracellular region`GO:0000139^cellular_component^Golgi membrane`GO:0072559^cellular_component^NLRP3 inflammasome complex`GO:0005634^cellular_component^nucleus`GO:0005524^molecular_function^ATP binding`GO:0042802^molecular_function^identi…	genotype-dependent
13311_c0_g1	13311_c0_g1_i1	NACHT	NLR1A_MOUSE^NLR1A_MOUSE^Q:1-122,H:136-267^32.836%ID^E:5.2e-10^RecName: Full=NACHT, LRR and PYD domains-containing protein 1a;^Eukaryota; Metazoa; Chordata; Craniata; Vertebrata; Euteleostomi; Mammalia; Eutheria; Euarchontoglires; Glires; Rodentia; Myomorpha; Muroidea; Muridae; Murinae; Mus; Mus	A0A1X7SYT2	PF05729.12^NACHT^NACHT domain^1-122^E:3.2e-15	sigP:OTHER^0.001764^0.998236^	.	KEGG:mmu:195046`KO:K12798	GO:0061702^cellular_component^inflammasome complex`GO:0043025^cellular_component^neuronal cell body`GO:0005634^cellular_component^nucleus`GO:0032991^cellular_component^protein-containing complex`GO:0005524^molecular_function^ATP binding`GO:0019899^molecular_function^enzyme binding`GO:0097110^molecular_function^scaffold protein binding`GO:0006919^biological_process^activation of cysteine-type endo…	constitutive
13311_c0_g1	13311_c0_g1_i3	NACHT	NLR1A_MOUSE^NLR1A_MOUSE^Q:1-119,H:136-264^32.061%ID^E:1.02e-09^RecName: Full=NACHT, LRR and PYD domains-containing protein 1a;^Eukaryota; Metazoa; Chordata; Craniata; Vertebrata; Euteleostomi; Mammalia; Eutheria; Euarchontoglires; Glires; Rodentia; Myomorpha; Muroidea; Muridae; Murinae; Mus; Mus	A0A1X7SYT2	PF05729.12^NACHT^NACHT domain^1-120^E:1.2e-14	sigP:OTHER^0.001764^0.998236^	.	KEGG:mmu:195046`KO:K12798	GO:0061702^cellular_component^inflammasome complex`GO:0043025^cellular_component^neuronal cell body`GO:0005634^cellular_component^nucleus`GO:0032991^cellular_component^protein-containing complex`GO:0005524^molecular_function^ATP binding`GO:0019899^molecular_function^enzyme binding`GO:0097110^molecular_function^scaffold protein binding`GO:0006919^biological_process^activation of cysteine-type endo…	constitutive
13311_c0_g2	13311_c0_g2_i1	NACHT	.	A0A1X7UWT5	PF05729.12^NACHT^NACHT domain^40-98^E:4.9e-06	sigP:OTHER^0.251635^0.748365^	.	.	.	genotype-dependent
13311_c0_g2	13311_c0_g2_i3	NACHT	.	A0A1X7UWT5	PF05729.12^NACHT^NACHT domain^29-103^E:6.5e-09	sigP:OTHER^0.251125^0.748875^	.	.	.	genotype-dependent
13311_c0_g2	13311_c0_g2_i4	NACHT	NLRC3_HUMAN^NLRC3_HUMAN^Q:1-120,H:142-271^34.058%ID^E:4.92e-10^RecName: Full=NLR family CARD domain-containing protein 3;^Eukaryota; Metazoa; Chordata; Craniata; Vertebrata; Euteleostomi; Mammalia; Eutheria; Euarchontoglires; Primates; Haplorrhini; Catarrhini; Hominidae; Homo	A0A1X7UWT5	PF05729.12^NACHT^NACHT domain^1-126^E:2.9e-16	sigP:OTHER^0.001639^0.998361^	.	KEGG:hsa:197358`KO:K22614	GO:0005737^cellular_component^cytoplasm`GO:0005829^cellular_component^cytosol`GO:0005815^cellular_component^microtubule organizing center`GO:0048471^cellular_component^perinuclear region of cytoplasm`GO:0005524^molecular_function^ATP binding`GO:0036312^molecular_function^phosphatidylinositol 3-kinase regulatory subunit binding`GO:0007249^biological_process^I-kappaB kinase/NF-kappaB signaling`GO:0…	genotype-dependent
24339_c1_g1	24339_c1_g1_i1	NACHT	NLR1A_MOUSE^NLR1A_MOUSE^Q:5-92,H:135-219^37.079%ID^E:1.2e-06^RecName: Full=NACHT, LRR and PYD domains-containing protein 1a;^Eukaryota; Metazoa; Chordata; Craniata; Vertebrata; Euteleostomi; Mammalia; Eutheria; Euarchontoglires; Glires; Rodentia; Myomorpha; Muroidea; Muridae; Murinae; Mus; Mus	A0A1X7T7L6	PF05729.12^NACHT^NACHT domain^5-99^E:1.6e-14	sigP:OTHER^0.001472^0.998528^	.	KEGG:mmu:195046`KO:K12798	GO:0061702^cellular_component^inflammasome complex`GO:0043025^cellular_component^neuronal cell body`GO:0005634^cellular_component^nucleus`GO:0032991^cellular_component^protein-containing complex`GO:0005524^molecular_function^ATP binding`GO:0019899^molecular_function^enzyme binding`GO:0097110^molecular_function^scaffold protein binding`GO:0006919^biological_process^activation of cysteine-type endo…	genotype-dependent
24339_c1_g1	24339_c1_g1_i3	NACHT	NLR1A_MOUSE^NLR1A_MOUSE^Q:5-97,H:135-228^35.714%ID^E:1.01e-06^RecName: Full=NACHT, LRR and PYD domains-containing protein 1a;^Eukaryota; Metazoa; Chordata; Craniata; Vertebrata; Euteleostomi; Mammalia; Eutheria; Euarchontoglires; Glires; Rodentia; Myomorpha; Muroidea; Muridae; Murinae; Mus; Mus	A0A1X7T7L6	PF05729.12^NACHT^NACHT domain^5-99^E:1.6e-14	sigP:OTHER^0.001559^0.998441^	.	KEGG:mmu:195046`KO:K12798	GO:0061702^cellular_component^inflammasome complex`GO:0043025^cellular_component^neuronal cell body`GO:0005634^cellular_component^nucleus`GO:0032991^cellular_component^protein-containing complex`GO:0005524^molecular_function^ATP binding`GO:0019899^molecular_function^enzyme binding`GO:0097110^molecular_function^scaffold protein binding`GO:0006919^biological_process^activation of cysteine-type endo…	genotype-dependent
24339_c1_g1	24339_c1_g1_i2	NACHT	NAL10_MOUSE^NAL10_MOUSE^Q:5-100,H:165-257^31.959%ID^E:1.09e-06^RecName: Full=NACHT, LRR and PYD domains-containing protein 10;^Eukaryota; Metazoa; Chordata; Craniata; Vertebrata; Euteleostomi; Mammalia; Eutheria; Euarchontoglires; Glires; Rodentia; Myomorpha; Muroidea; Muridae; Murinae; Mus; Mus	A0A1X7T7L6	PF05729.12^NACHT^NACHT domain^5-99^E:1.5e-14	sigP:OTHER^0.001182^0.998818^	.	KEGG:mmu:244202`KO:K22266	GO:0005737^cellular_component^cytoplasm`GO:0019897^cellular_component^extrinsic component of plasma membrane`GO:0005524^molecular_function^ATP binding`GO:0016887^molecular_function^ATPase activity`GO:0003924^molecular_function^GTPase activity`GO:0002250^biological_process^adaptive immune response`GO:0050832^biological_process^defense response to fungus`GO:0050829^biological_process^defense respon…	genotype-dependent
24339_c0_g1	24339_c0_g1_i1	NACHT	NLRP3_MOUSE^NLRP3_MOUSE^Q:4-97,H:214-304^31.959%ID^E:9.07e-07^RecName: Full=NACHT, LRR and PYD domains-containing protein 3;^Eukaryota; Metazoa; Chordata; Craniata; Vertebrata; Euteleostomi; Mammalia; Eutheria; Euarchontoglires; Glires; Rodentia; Myomorpha; Muroidea; Muridae; Murinae; Mus; Mus	A0A1X7T7L6	PF05729.12^NACHT^NACHT domain^7-102^E:2.1e-14	sigP:OTHER^0.000871^0.999129^	.	KEGG:mmu:216799`KO:K12800	GO:0005737^cellular_component^cytoplasm`GO:0005829^cellular_component^cytosol`GO:0005783^cellular_component^endoplasmic reticulum`GO:0005576^cellular_component^extracellular region`GO:0000139^cellular_component^Golgi membrane`GO:0072559^cellular_component^NLRP3 inflammasome complex`GO:0005634^cellular_component^nucleus`GO:0005524^molecular_function^ATP binding`GO:0042802^molecular_function^identi…	genotype-dependent
24339_c0_g2	24339_c0_g2_i1	NACHT	NAL12_HUMAN^NAL12_HUMAN^Q:5-146,H:213-366^31.21%ID^E:3.03e-10^RecName: Full=NACHT, LRR and PYD domains-containing protein 12;^Eukaryota; Metazoa; Chordata; Craniata; Vertebrata; Euteleostomi; Mammalia; Eutheria; Euarchontoglires; Primates; Haplorrhini; Catarrhini; Hominidae; Homo	A0A1X7T7L6	PF05729.12^NACHT^NACHT domain^5-145^E:9.3e-20	sigP:OTHER^0.001588^0.998412^	.	KEGG:hsa:91662`KO:K20865	GO:0005737^cellular_component^cytoplasm`GO:0005524^molecular_function^ATP binding`GO:0008656^molecular_function^cysteine-type endopeptidase activator activity involved in apoptotic process`GO:0006919^biological_process^activation of cysteine-type endopeptidase activity involved in apoptotic process`GO:0071345^biological_process^cellular response to cytokine stimulus`GO:0036336^biological_process^…	genotype-dependent
13431_c0_g1	13431_c0_g1_i6	NACHT	NLRC5_HUMAN^NLRC5_HUMAN^Q:2-135,H:241-377^25.694%ID^E:8.19e-06^RecName: Full=Protein NLRC5;^Eukaryota; Metazoa; Chordata; Craniata; Vertebrata; Euteleostomi; Mammalia; Eutheria; Euarchontoglires; Primates; Haplorrhini; Catarrhini; Hominidae; Homo	A0A1X7SYT2	PF05729.12^NACHT^NACHT domain^2-137^E:5.9e-11	sigP:OTHER^0.000959^0.999041^	.	KEGG:hsa:84166`KO:K22615	GO:0005813^cellular_component^centrosome`GO:0005737^cellular_component^cytoplasm`GO:0005829^cellular_component^cytosol`GO:0005634^cellular_component^nucleus`GO:0005524^molecular_function^ATP binding`GO:0000978^molecular_function^RNA polymerase II proximal promoter sequence-specific DNA binding`GO:0051607^biological_process^defense response to virus`GO:0045087^biological_process^innate immune resp…	constitutive
13431_c0_g1	13431_c0_g1_i2	NACHT	.	A0A1X7SYT2	PF05729.12^NACHT^NACHT domain^6-84^E:2.4e-10	sigP:OTHER^0.002450^0.997550^	.	KEGG:hsa:91662`KO:K20865	.	constitutive
24432_c1_g2	24432_c1_g2_i1	NACHT	NLRP3_BOVIN^NLRP3_BOVIN^Q:1-109,H:295-416^33.333%ID^E:1.2e-10^RecName: Full=NACHT, LRR and PYD domains-containing protein 3;^Eukaryota; Metazoa; Chordata; Craniata; Vertebrata; Euteleostomi; Mammalia; Eutheria; Laurasiatheria; Cetartiodactyla; Ruminantia; Pecora; Bovidae; Bovinae; Bos	A0A1X7V9Y5	PF05729.12^NACHT^NACHT domain^1-76^E:1.2e-08	sigP:OTHER^0.006303^0.993697^	.	KEGG:bta:538639`KO:K12800	GO:0005737^cellular_component^cytoplasm`GO:0005783^cellular_component^endoplasmic reticulum`GO:0005576^cellular_component^extracellular region`GO:0000139^cellular_component^Golgi membrane`GO:0072559^cellular_component^NLRP3 inflammasome complex`GO:0005634^cellular_component^nucleus`GO:0005524^molecular_function^ATP binding`GO:0042802^molecular_function^identical protein binding`GO:0043565^molecul…	genotype-dependent
24432_c0_g1	24432_c0_g1_i5	NACHT	NAL12_HUMAN^NAL12_HUMAN^Q:24-138,H:284-411^33.333%ID^E:3.27e-11^RecName: Full=NACHT, LRR and PYD domains-containing protein 12;^Eukaryota; Metazoa; Chordata; Craniata; Vertebrata; Euteleostomi; Mammalia; Eutheria; Euarchontoglires; Primates; Haplorrhini; Catarrhini; Hominidae; Homo	A0A1X7V9Y5	PF05729.12^NACHT^NACHT domain^14-105^E:1.5e-10	sigP:OTHER^0.000500^0.999500^	.	KEGG:hsa:91662`KO:K20865	GO:0005737^cellular_component^cytoplasm`GO:0005524^molecular_function^ATP binding`GO:0008656^molecular_function^cysteine-type endopeptidase activator activity involved in apoptotic process`GO:0006919^biological_process^activation of cysteine-type endopeptidase activity involved in apoptotic process`GO:0071345^biological_process^cellular response to cytokine stimulus`GO:0036336^biological_process^…	constitutive
24432_c0_g1	24432_c0_g1_i6	NACHT	NAL12_MOUSE^NAL12_MOUSE^Q:2-104,H:256-368^31.624%ID^E:9.63e-06^RecName: Full=NACHT, LRR and PYD domains-containing protein 12;^Eukaryota; Metazoa; Chordata; Craniata; Vertebrata; Euteleostomi; Mammalia; Eutheria; Euarchontoglires; Glires; Rodentia; Myomorpha; Muroidea; Muridae; Murinae; Mus; Mus	A0A1X7V9Y5	PF05729.12^NACHT^NACHT domain^13-103^E:5.7e-08	sigP:OTHER^0.001258^0.998742^	.	KEGG:mmu:378425`KO:K20865	GO:0005737^cellular_component^cytoplasm`GO:0005524^molecular_function^ATP binding`GO:0071345^biological_process^cellular response to cytokine stimulus`GO:0036336^biological_process^dendritic cell migration`GO:0050710^biological_process^negative regulation of cytokine secretion`GO:0070373^biological_process^negative regulation of ERK1 and ERK2 cascade`GO:0043124^biological_process^negative regulat…	constitutive
24432_c0_g1	24432_c0_g1_i7	NACHT	NLRC5_HUMAN^NLRC5_HUMAN^Q:13-148,H:277-413^31.915%ID^E:2.82e-12^RecName: Full=Protein NLRC5;^Eukaryota; Metazoa; Chordata; Craniata; Vertebrata; Euteleostomi; Mammalia; Eutheria; Euarchontoglires; Primates; Haplorrhini; Catarrhini; Hominidae; Homo	A0A1X7V9Y5	PF05729.12^NACHT^NACHT domain^13-115^E:1.2e-10	sigP:OTHER^0.001069^0.998931^	.	KEGG:hsa:84166`KO:K22615	GO:0005813^cellular_component^centrosome`GO:0005737^cellular_component^cytoplasm`GO:0005829^cellular_component^cytosol`GO:0005634^cellular_component^nucleus`GO:0005524^molecular_function^ATP binding`GO:0000978^molecular_function^RNA polymerase II proximal promoter sequence-specific DNA binding`GO:0051607^biological_process^defense response to virus`GO:0045087^biological_process^innate immune resp…	constitutive
24432_c0_g1	24432_c0_g1_i1	NACHT	NLRC5_HUMAN^NLRC5_HUMAN^Q:13-148,H:277-413^30.496%ID^E:1.01e-11^RecName: Full=Protein NLRC5;^Eukaryota; Metazoa; Chordata; Craniata; Vertebrata; Euteleostomi; Mammalia; Eutheria; Euarchontoglires; Primates; Haplorrhini; Catarrhini; Hominidae; Homo	A0A1X7V9Y5	PF05729.12^NACHT^NACHT domain^13-115^E:3.3e-11	sigP:OTHER^0.000981^0.999019^	.	KEGG:hsa:84166`KO:K22615	GO:0005813^cellular_component^centrosome`GO:0005737^cellular_component^cytoplasm`GO:0005829^cellular_component^cytosol`GO:0005634^cellular_component^nucleus`GO:0005524^molecular_function^ATP binding`GO:0000978^molecular_function^RNA polymerase II proximal promoter sequence-specific DNA binding`GO:0051607^biological_process^defense response to virus`GO:0045087^biological_process^innate immune resp…	constitutive
24432_c0_g1	24432_c0_g1_i2	NACHT	NAL12_HUMAN^NAL12_HUMAN^Q:37-148,H:287-411^33.333%ID^E:1.53e-10^RecName: Full=NACHT, LRR and PYD domains-containing protein 12;^Eukaryota; Metazoa; Chordata; Craniata; Vertebrata; Euteleostomi; Mammalia; Eutheria; Euarchontoglires; Primates; Haplorrhini; Catarrhini; Hominidae; Homo	A0A1X7V9Y5	PF05729.12^NACHT^NACHT domain^13-115^E:5.7e-10	sigP:OTHER^0.001562^0.998438^	.	KEGG:hsa:91662`KO:K20865	GO:0005737^cellular_component^cytoplasm`GO:0005524^molecular_function^ATP binding`GO:0008656^molecular_function^cysteine-type endopeptidase activator activity involved in apoptotic process`GO:0006919^biological_process^activation of cysteine-type endopeptidase activity involved in apoptotic process`GO:0071345^biological_process^cellular response to cytokine stimulus`GO:0036336^biological_process^…	constitutive
24432_c0_g1	24432_c0_g1_i9	NACHT	.	A0A1X7V9Y5	PF05729.12^NACHT^NACHT domain^1-105^E:2.7e-09	sigP:OTHER^0.001614^0.998386^	.	.	.	constitutive
24432_c0_g1	24432_c0_g1_i10	NACHT	NAL12_HUMAN^NAL12_HUMAN^Q:14-128,H:284-411^31.008%ID^E:7.04e-10^RecName: Full=NACHT, LRR and PYD domains-containing protein 12;^Eukaryota; Metazoa; Chordata; Craniata; Vertebrata; Euteleostomi; Mammalia; Eutheria; Euarchontoglires; Primates; Haplorrhini; Catarrhini; Hominidae; Homo	A0A1X7V9Y5	PF05729.12^NACHT^NACHT domain^9-95^E:1.8e-10	sigP:OTHER^0.000709^0.999291^	.	KEGG:hsa:91662`KO:K20865	GO:0005737^cellular_component^cytoplasm`GO:0005524^molecular_function^ATP binding`GO:0008656^molecular_function^cysteine-type endopeptidase activator activity involved in apoptotic process`GO:0006919^biological_process^activation of cysteine-type endopeptidase activity involved in apoptotic process`GO:0071345^biological_process^cellular response to cytokine stimulus`GO:0036336^biological_process^…	constitutive
13757_c0_g1	13757_c0_g1_i4	NACHT	NAL10_HUMAN^NAL10_HUMAN^Q:15-128,H:217-335^28.906%ID^E:1.47e-07^RecName: Full=NACHT, LRR and PYD domains-containing protein 10;^Eukaryota; Metazoa; Chordata; Craniata; Vertebrata; Euteleostomi; Mammalia; Eutheria; Euarchontoglires; Primates; Haplorrhini; Catarrhini; Hominidae; Homo	A0A1X7V9Y5	PF05729.12^NACHT^NACHT domain^6-123^E:9.6e-13	sigP:OTHER^0.001951^0.998049^	.	KEGG:hsa:338322`KO:K22266	GO:0005737^cellular_component^cytoplasm`GO:0019897^cellular_component^extrinsic component of plasma membrane`GO:0005524^molecular_function^ATP binding`GO:0016887^molecular_function^ATPase activity`GO:0003924^molecular_function^GTPase activity`GO:0002250^biological_process^adaptive immune response`GO:0050832^biological_process^defense response to fungus`GO:0050829^biological_process^defense respon…	constitutive
13757_c0_g1	13757_c0_g1_i6	NACHT	NAL10_MOUSE^NAL10_MOUSE^Q:43-182,H:239-378^31.034%ID^E:5.08e-07^RecName: Full=NACHT, LRR and PYD domains-containing protein 10;^Eukaryota; Metazoa; Chordata; Craniata; Vertebrata; Euteleostomi; Mammalia; Eutheria; Euarchontoglires; Glires; Rodentia; Myomorpha; Muroidea; Muridae; Murinae; Mus; Mus	A0A1X7V9Y5	PF05729.12^NACHT^NACHT domain^6-122^E:7.8e-12	sigP:OTHER^0.001951^0.998049^	.	KEGG:mmu:244202`KO:K22266	GO:0005737^cellular_component^cytoplasm`GO:0019897^cellular_component^extrinsic component of plasma membrane`GO:0005524^molecular_function^ATP binding`GO:0016887^molecular_function^ATPase activity`GO:0003924^molecular_function^GTPase activity`GO:0002250^biological_process^adaptive immune response`GO:0050832^biological_process^defense response to fungus`GO:0050829^biological_process^defense respon…	constitutive
13757_c0_g1	13757_c0_g1_i2	NACHT	NAL10_HUMAN^NAL10_HUMAN^Q:15-128,H:217-335^28.906%ID^E:1.47e-07^RecName: Full=NACHT, LRR and PYD domains-containing protein 10;^Eukaryota; Metazoa; Chordata; Craniata; Vertebrata; Euteleostomi; Mammalia; Eutheria; Euarchontoglires; Primates; Haplorrhini; Catarrhini; Hominidae; Homo	A0A1X7V9Y5	PF05729.12^NACHT^NACHT domain^6-123^E:9.6e-13	sigP:OTHER^0.001951^0.998049^	.	KEGG:hsa:338322`KO:K22266	GO:0005737^cellular_component^cytoplasm`GO:0019897^cellular_component^extrinsic component of plasma membrane`GO:0005524^molecular_function^ATP binding`GO:0016887^molecular_function^ATPase activity`GO:0003924^molecular_function^GTPase activity`GO:0002250^biological_process^adaptive immune response`GO:0050832^biological_process^defense response to fungus`GO:0050829^biological_process^defense respon…	constitutive
13819_c3_g1	13819_c3_g1_i3	NACHT	NWD2_HUMAN^NWD2_HUMAN^Q:24-495,H:97-595^25.641%ID^E:8.9e-39^RecName: Full=NACHT and WD repeat domain-containing protein 2;^Eukaryota; Metazoa; Chordata; Craniata; Vertebrata; Euteleostomi; Mammalia; Eutheria; Euarchontoglires; Primates; Haplorrhini; Catarrhini; Hominidae; Homo	A0A1X7TYL1	PF05729.12^NACHT^NACHT domain^315-485^E:6.6e-12	sigP:OTHER^0.001549^0.998451^	.	KEGG:hsa:57495	.	genotype-dependent
13819_c3_g1	13819_c3_g1_i2	NACHT	NWD2_HUMAN^NWD2_HUMAN^Q:24-495,H:97-595^25.641%ID^E:8.9e-39^RecName: Full=NACHT and WD repeat domain-containing protein 2;^Eukaryota; Metazoa; Chordata; Craniata; Vertebrata; Euteleostomi; Mammalia; Eutheria; Euarchontoglires; Primates; Haplorrhini; Catarrhini; Hominidae; Homo	A0A1X7TYL1	PF05729.12^NACHT^NACHT domain^315-485^E:6.6e-12	sigP:OTHER^0.001549^0.998451^	.	KEGG:hsa:57495	.	genotype-dependent
14158_c0_g1	14158_c0_g1_i1	NACHT	.	A0A1X7SVN3	PF05729.12^NACHT^NACHT domain^54-107^E:5.2e-10	sigP:OTHER^0.002572^0.997428^	.	.	.	genotype-dependent
59417_c0_g1	59417_c0_g1_i4	NACHT	NAL10_MOUSE^NAL10_MOUSE^Q:8-103,H:165-257^31.959%ID^E:2.38e-08^RecName: Full=NACHT, LRR and PYD domains-containing protein 10;^Eukaryota; Metazoa; Chordata; Craniata; Vertebrata; Euteleostomi; Mammalia; Eutheria; Euarchontoglires; Glires; Rodentia; Myomorpha; Muroidea; Muridae; Murinae; Mus; Mus	A0A1X7V3G5	PF05729.12^NACHT^NACHT domain^8-111^E:1.1e-13	sigP:OTHER^0.001962^0.998038^	.	KEGG:mmu:244202`KO:K22266	GO:0005737^cellular_component^cytoplasm`GO:0019897^cellular_component^extrinsic component of plasma membrane`GO:0005524^molecular_function^ATP binding`GO:0016887^molecular_function^ATPase activity`GO:0003924^molecular_function^GTPase activity`GO:0002250^biological_process^adaptive immune response`GO:0050832^biological_process^defense response to fungus`GO:0050829^biological_process^defense respon…	constitutive
59417_c0_g1	59417_c0_g1_i1	NACHT	NLRP3_RAT^NLRP3_RAT^Q:3-147,H:215-370^32.099%ID^E:6.34e-12^RecName: Full=NACHT, LRR and PYD domains-containing protein 3;^Eukaryota; Metazoa; Chordata; Craniata; Vertebrata; Euteleostomi; Mammalia; Eutheria; Euarchontoglires; Glires; Rodentia; Myomorpha; Muroidea; Muridae; Murinae; Rattus	A0A1X7V3G5	PF05729.12^NACHT^NACHT domain^8-145^E:4.3e-19	sigP:OTHER^0.001911^0.998089^	.	KEGG:rno:287362`KO:K12800	GO:0005783^cellular_component^endoplasmic reticulum`GO:0005576^cellular_component^extracellular region`GO:0000139^cellular_component^Golgi membrane`GO:0072559^cellular_component^NLRP3 inflammasome complex`GO:0005634^cellular_component^nucleus`GO:0005524^molecular_function^ATP binding`GO:0042802^molecular_function^identical protein binding`GO:0043565^molecular_function^sequence-specific DNA bindin…	constitutive
59417_c0_g1	59417_c0_g1_i2	NACHT	NLRP3_MOUSE^NLRP3_MOUSE^Q:3-147,H:213-368^32.099%ID^E:1.19e-12^RecName: Full=NACHT, LRR and PYD domains-containing protein 3;^Eukaryota; Metazoa; Chordata; Craniata; Vertebrata; Euteleostomi; Mammalia; Eutheria; Euarchontoglires; Glires; Rodentia; Myomorpha; Muroidea; Muridae; Murinae; Mus; Mus	A0A1X7V3G5	PF05729.12^NACHT^NACHT domain^8-145^E:2.8e-20	sigP:OTHER^0.001821^0.998179^	.	KEGG:mmu:216799`KO:K12800	GO:0005737^cellular_component^cytoplasm`GO:0005829^cellular_component^cytosol`GO:0005783^cellular_component^endoplasmic reticulum`GO:0005576^cellular_component^extracellular region`GO:0000139^cellular_component^Golgi membrane`GO:0072559^cellular_component^NLRP3 inflammasome complex`GO:0005634^cellular_component^nucleus`GO:0005524^molecular_function^ATP binding`GO:0042802^molecular_function^identi…	constitutive
59417_c0_g1	59417_c0_g1_i3	NACHT	NAL10_MOUSE^NAL10_MOUSE^Q:2-97,H:165-257^32.99%ID^E:4.67e-09^RecName: Full=NACHT, LRR and PYD domains-containing protein 10;^Eukaryota; Metazoa; Chordata; Craniata; Vertebrata; Euteleostomi; Mammalia; Eutheria; Euarchontoglires; Glires; Rodentia; Myomorpha; Muroidea; Muridae; Murinae; Mus; Mus	A0A1X7V3G5	PF05729.12^NACHT^NACHT domain^2-105^E:5.5e-14	sigP:OTHER^0.004946^0.995054^	.	KEGG:mmu:244202`KO:K22266	GO:0005737^cellular_component^cytoplasm`GO:0019897^cellular_component^extrinsic component of plasma membrane`GO:0005524^molecular_function^ATP binding`GO:0016887^molecular_function^ATPase activity`GO:0003924^molecular_function^GTPase activity`GO:0002250^biological_process^adaptive immune response`GO:0050832^biological_process^defense response to fungus`GO:0050829^biological_process^defense respon…	constitutive
59417_c0_g2	59417_c0_g2_i1	NACHT	NAL12_HUMAN^NAL12_HUMAN^Q:2-117,H:323-443^32.787%ID^E:2.57e-12^RecName: Full=NACHT, LRR and PYD domains-containing protein 12;^Eukaryota; Metazoa; Chordata; Craniata; Vertebrata; Euteleostomi; Mammalia; Eutheria; Euarchontoglires; Primates; Haplorrhini; Catarrhini; Hominidae; Homo	A0A1X7V9Y5	PF05729.12^NACHT^NACHT domain^3-58^E:1.5e-06	sigP:OTHER^0.274131^0.725869^	.	KEGG:hsa:91662`KO:K20865	GO:0005737^cellular_component^cytoplasm`GO:0005524^molecular_function^ATP binding`GO:0008656^molecular_function^cysteine-type endopeptidase activator activity involved in apoptotic process`GO:0006919^biological_process^activation of cysteine-type endopeptidase activity involved in apoptotic process`GO:0071345^biological_process^cellular response to cytokine stimulus`GO:0036336^biological_process^…	constitutive
59417_c0_g2	59417_c0_g2_i2	NACHT	NAL12_HUMAN^NAL12_HUMAN^Q:19-154,H:289-443^32.704%ID^E:5.31e-15^RecName: Full=NACHT, LRR and PYD domains-containing protein 12;^Eukaryota; Metazoa; Chordata; Craniata; Vertebrata; Euteleostomi; Mammalia; Eutheria; Euarchontoglires; Primates; Haplorrhini; Catarrhini; Hominidae; Homo	A0A1X7V9Y5	PF05729.12^NACHT^NACHT domain^17-95^E:6.6e-12	sigP:OTHER^0.000970^0.999030^	.	KEGG:hsa:91662`KO:K20865	GO:0005737^cellular_component^cytoplasm`GO:0005524^molecular_function^ATP binding`GO:0008656^molecular_function^cysteine-type endopeptidase activator activity involved in apoptotic process`GO:0006919^biological_process^activation of cysteine-type endopeptidase activity involved in apoptotic process`GO:0071345^biological_process^cellular response to cytokine stimulus`GO:0036336^biological_process^…	constitutive
59417_c0_g3	59417_c0_g3_i2	NACHT	NLRC3_HUMAN^NLRC3_HUMAN^Q:2-127,H:162-295^31.544%ID^E:2.31e-07^RecName: Full=NLR family CARD domain-containing protein 3;^Eukaryota; Metazoa; Chordata; Craniata; Vertebrata; Euteleostomi; Mammalia; Eutheria; Euarchontoglires; Primates; Haplorrhini; Catarrhini; Hominidae; Homo	A0A1X7UAD9	PF05729.12^NACHT^NACHT domain^2-126^E:3.3e-12	sigP:OTHER^0.077935^0.922065^	.	KEGG:hsa:197358`KO:K22614	GO:0005737^cellular_component^cytoplasm`GO:0005829^cellular_component^cytosol`GO:0005815^cellular_component^microtubule organizing center`GO:0048471^cellular_component^perinuclear region of cytoplasm`GO:0005524^molecular_function^ATP binding`GO:0036312^molecular_function^phosphatidylinositol 3-kinase regulatory subunit binding`GO:0007249^biological_process^I-kappaB kinase/NF-kappaB signaling`GO:0…	genotype-dependent
15889_c2_g2	15889_c2_g2_i1	NACHT	NAL10_MOUSE^NAL10_MOUSE^Q:9-206,H:145-339^27.941%ID^E:8.94e-15^RecName: Full=NACHT, LRR and PYD domains-containing protein 10;^Eukaryota; Metazoa; Chordata; Craniata; Vertebrata; Euteleostomi; Mammalia; Eutheria; Euarchontoglires; Glires; Rodentia; Myomorpha; Muroidea; Muridae; Murinae; Mus; Mus	A0A1X7V9Y5	PF05729.12^NACHT^NACHT domain^25-179^E:2.8e-20	sigP:OTHER^0.000286^0.999714^	.	KEGG:mmu:244202`KO:K22266	GO:0005737^cellular_component^cytoplasm`GO:0019897^cellular_component^extrinsic component of plasma membrane`GO:0005524^molecular_function^ATP binding`GO:0016887^molecular_function^ATPase activity`GO:0003924^molecular_function^GTPase activity`GO:0002250^biological_process^adaptive immune response`GO:0050832^biological_process^defense response to fungus`GO:0050829^biological_process^defense respon…	genotype-dependent
15889_c0_g1	15889_c0_g1_i3	NACHT	NLRP3_BOVIN^NLRP3_BOVIN^Q:45-314,H:135-416^24.232%ID^E:1.09e-15^RecName: Full=NACHT, LRR and PYD domains-containing protein 3;^Eukaryota; Metazoa; Chordata; Craniata; Vertebrata; Euteleostomi; Mammalia; Eutheria; Laurasiatheria; Cetartiodactyla; Ruminantia; Pecora; Bovidae; Bovinae; Bos	A0A1X7V9Y5	PF05729.12^NACHT^NACHT domain^126-280^E:7.6e-20	sigP:OTHER^0.376967^0.623033^	.	KEGG:bta:538639`KO:K12800	GO:0005737^cellular_component^cytoplasm`GO:0005783^cellular_component^endoplasmic reticulum`GO:0005576^cellular_component^extracellular region`GO:0000139^cellular_component^Golgi membrane`GO:0072559^cellular_component^NLRP3 inflammasome complex`GO:0005634^cellular_component^nucleus`GO:0005524^molecular_function^ATP binding`GO:0042802^molecular_function^identical protein binding`GO:0043565^molecul…	constitutive
15889_c0_g1	15889_c0_g1_i13	NACHT	NLRP3_BOVIN^NLRP3_BOVIN^Q:45-314,H:135-416^24.83%ID^E:9.23e-16^RecName: Full=NACHT, LRR and PYD domains-containing protein 3;^Eukaryota; Metazoa; Chordata; Craniata; Vertebrata; Euteleostomi; Mammalia; Eutheria; Laurasiatheria; Cetartiodactyla; Ruminantia; Pecora; Bovidae; Bovinae; Bos	A0A1X7V9Y5	PF05729.12^NACHT^NACHT domain^126-280^E:7.6e-20	sigP:OTHER^0.376967^0.623033^	.	KEGG:bta:538639`KO:K12800	GO:0005737^cellular_component^cytoplasm`GO:0005783^cellular_component^endoplasmic reticulum`GO:0005576^cellular_component^extracellular region`GO:0000139^cellular_component^Golgi membrane`GO:0072559^cellular_component^NLRP3 inflammasome complex`GO:0005634^cellular_component^nucleus`GO:0005524^molecular_function^ATP binding`GO:0042802^molecular_function^identical protein binding`GO:0043565^molecul…	constitutive
15889_c0_g1	15889_c0_g1_i10	NACHT	NLRP3_BOVIN^NLRP3_BOVIN^Q:72-341,H:135-416^25.51%ID^E:8.16e-17^RecName: Full=NACHT, LRR and PYD domains-containing protein 3;^Eukaryota; Metazoa; Chordata; Craniata; Vertebrata; Euteleostomi; Mammalia; Eutheria; Laurasiatheria; Cetartiodactyla; Ruminantia; Pecora; Bovidae; Bovinae; Bos	A0A1X7V9Y5	PF05729.12^NACHT^NACHT domain^153-307^E:9.1e-20	sigP:OTHER^0.316883^0.683117^	.	KEGG:bta:538639`KO:K12800	GO:0005737^cellular_component^cytoplasm`GO:0005783^cellular_component^endoplasmic reticulum`GO:0005576^cellular_component^extracellular region`GO:0000139^cellular_component^Golgi membrane`GO:0072559^cellular_component^NLRP3 inflammasome complex`GO:0005634^cellular_component^nucleus`GO:0005524^molecular_function^ATP binding`GO:0042802^molecular_function^identical protein binding`GO:0043565^molecul…	constitutive
15889_c0_g1	15889_c0_g1_i11	NACHT	NAL12_HUMAN^NAL12_HUMAN^Q:72-344,H:129-414^24.585%ID^E:3.51e-17^RecName: Full=NACHT, LRR and PYD domains-containing protein 12;^Eukaryota; Metazoa; Chordata; Craniata; Vertebrata; Euteleostomi; Mammalia; Eutheria; Euarchontoglires; Primates; Haplorrhini; Catarrhini; Hominidae; Homo	A0A1X7V9Y5	PF05729.12^NACHT^NACHT domain^154-307^E:1.6e-19	sigP:OTHER^0.341846^0.658154^	.	KEGG:hsa:91662`KO:K20865	GO:0005737^cellular_component^cytoplasm`GO:0005524^molecular_function^ATP binding`GO:0008656^molecular_function^cysteine-type endopeptidase activator activity involved in apoptotic process`GO:0006919^biological_process^activation of cysteine-type endopeptidase activity involved in apoptotic process`GO:0071345^biological_process^cellular response to cytokine stimulus`GO:0036336^biological_process^…	constitutive
16034_c0_g3	16034_c0_g3_i6	NACHT	NLRP3_MOUSE^NLRP3_MOUSE^Q:371-709,H:198-532^27.624%ID^E:1.03e-25^RecName: Full=NACHT, LRR and PYD domains-containing protein 3;^Eukaryota; Metazoa; Chordata; Craniata; Vertebrata; Euteleostomi; Mammalia; Eutheria; Euarchontoglires; Glires; Rodentia; Myomorpha; Muroidea; Muridae; Murinae; Mus; Mus	A0A1X7UYV7	PF05729.12^NACHT^NACHT domain^394-549^E:5.2e-24	sigP:OTHER^0.001278^0.998722^	.	KEGG:mmu:216799`KO:K12800	GO:0005737^cellular_component^cytoplasm`GO:0005829^cellular_component^cytosol`GO:0005783^cellular_component^endoplasmic reticulum`GO:0005576^cellular_component^extracellular region`GO:0000139^cellular_component^Golgi membrane`GO:0072559^cellular_component^NLRP3 inflammasome complex`GO:0005634^cellular_component^nucleus`GO:0005524^molecular_function^ATP binding`GO:0042802^molecular_function^identi…	constitutive
16034_c0_g3	16034_c0_g3_i7	NACHT	NLRP3_MOUSE^NLRP3_MOUSE^Q:371-709,H:198-532^27.624%ID^E:1.35e-25^RecName: Full=NACHT, LRR and PYD domains-containing protein 3;^Eukaryota; Metazoa; Chordata; Craniata; Vertebrata; Euteleostomi; Mammalia; Eutheria; Euarchontoglires; Glires; Rodentia; Myomorpha; Muroidea; Muridae; Murinae; Mus; Mus	A0A1X7UYV7	PF05729.12^NACHT^NACHT domain^394-549^E:5.1e-24	sigP:OTHER^0.001278^0.998722^	.	KEGG:mmu:216799`KO:K12800	GO:0005737^cellular_component^cytoplasm`GO:0005829^cellular_component^cytosol`GO:0005783^cellular_component^endoplasmic reticulum`GO:0005576^cellular_component^extracellular region`GO:0000139^cellular_component^Golgi membrane`GO:0072559^cellular_component^NLRP3 inflammasome complex`GO:0005634^cellular_component^nucleus`GO:0005524^molecular_function^ATP binding`GO:0042802^molecular_function^identi…	constitutive
16034_c0_g3	16034_c0_g3_i4	NACHT	NLRP3_MOUSE^NLRP3_MOUSE^Q:371-711,H:198-532^28.571%ID^E:4.09e-25^RecName: Full=NACHT, LRR and PYD domains-containing protein 3;^Eukaryota; Metazoa; Chordata; Craniata; Vertebrata; Euteleostomi; Mammalia; Eutheria; Euarchontoglires; Glires; Rodentia; Myomorpha; Muroidea; Muridae; Murinae; Mus; Mus	A0A1X7UYV7	PF05729.12^NACHT^NACHT domain^394-550^E:5.2e-24	sigP:OTHER^0.001278^0.998722^	.	KEGG:mmu:216799`KO:K12800	GO:0005737^cellular_component^cytoplasm`GO:0005829^cellular_component^cytosol`GO:0005783^cellular_component^endoplasmic reticulum`GO:0005576^cellular_component^extracellular region`GO:0000139^cellular_component^Golgi membrane`GO:0072559^cellular_component^NLRP3 inflammasome complex`GO:0005634^cellular_component^nucleus`GO:0005524^molecular_function^ATP binding`GO:0042802^molecular_function^identi…	constitutive
16034_c0_g3	16034_c0_g3_i5	NACHT	NLRP3_HUMAN^NLRP3_HUMAN^Q:323-720,H:164-551^26.619%ID^E:3.06e-23^RecName: Full=NACHT, LRR and PYD domains-containing protein 3;^Eukaryota; Metazoa; Chordata; Craniata; Vertebrata; Euteleostomi; Mammalia; Eutheria; Euarchontoglires; Primates; Haplorrhini; Catarrhini; Hominidae; Homo	A0A1X7UYV7	PF05729.12^NACHT^NACHT domain^388-545^E:1e-23	sigP:OTHER^0.001378^0.998622^	.	KEGG:hsa:114548`KO:K12800	GO:0005737^cellular_component^cytoplasm`GO:0005829^cellular_component^cytosol`GO:0005783^cellular_component^endoplasmic reticulum`GO:0005576^cellular_component^extracellular region`GO:0000139^cellular_component^Golgi membrane`GO:0072559^cellular_component^NLRP3 inflammasome complex`GO:0005634^cellular_component^nucleus`GO:0005524^molecular_function^ATP binding`GO:0042802^molecular_function^identi…	constitutive
16034_c0_g3	16034_c0_g3_i3	NACHT	NLRP3_HUMAN^NLRP3_HUMAN^Q:323-720,H:164-551^26.619%ID^E:2.35e-23^RecName: Full=NACHT, LRR and PYD domains-containing protein 3;^Eukaryota; Metazoa; Chordata; Craniata; Vertebrata; Euteleostomi; Mammalia; Eutheria; Euarchontoglires; Primates; Haplorrhini; Catarrhini; Hominidae; Homo	A0A1X7UYV7	PF05729.12^NACHT^NACHT domain^388-545^E:1e-23	sigP:OTHER^0.001378^0.998622^	.	KEGG:hsa:114548`KO:K12800	GO:0005737^cellular_component^cytoplasm`GO:0005829^cellular_component^cytosol`GO:0005783^cellular_component^endoplasmic reticulum`GO:0005576^cellular_component^extracellular region`GO:0000139^cellular_component^Golgi membrane`GO:0072559^cellular_component^NLRP3 inflammasome complex`GO:0005634^cellular_component^nucleus`GO:0005524^molecular_function^ATP binding`GO:0042802^molecular_function^identi…	constitutive
16034_c0_g3	16034_c0_g3_i1	NACHT	NLRP3_MOUSE^NLRP3_MOUSE^Q:371-711,H:198-532^28.571%ID^E:4.39e-25^RecName: Full=NACHT, LRR and PYD domains-containing protein 3;^Eukaryota; Metazoa; Chordata; Craniata; Vertebrata; Euteleostomi; Mammalia; Eutheria; Euarchontoglires; Glires; Rodentia; Myomorpha; Muroidea; Muridae; Murinae; Mus; Mus	A0A1X7UYV7	PF05729.12^NACHT^NACHT domain^394-550^E:5.2e-24	sigP:OTHER^0.001278^0.998722^	.	KEGG:mmu:216799`KO:K12800	GO:0005737^cellular_component^cytoplasm`GO:0005829^cellular_component^cytosol`GO:0005783^cellular_component^endoplasmic reticulum`GO:0005576^cellular_component^extracellular region`GO:0000139^cellular_component^Golgi membrane`GO:0072559^cellular_component^NLRP3 inflammasome complex`GO:0005634^cellular_component^nucleus`GO:0005524^molecular_function^ATP binding`GO:0042802^molecular_function^identi…	constitutive
16291_c0_g1	16291_c0_g1_i1	NACHT	NAL10_MOUSE^NAL10_MOUSE^Q:134-352,H:160-378^30.263%ID^E:1.44e-17^RecName: Full=NACHT, LRR and PYD domains-containing protein 10;^Eukaryota; Metazoa; Chordata; Craniata; Vertebrata; Euteleostomi; Mammalia; Eutheria; Euarchontoglires; Glires; Rodentia; Myomorpha; Muroidea; Muridae; Murinae; Mus; Mus	A0A1X7URK9	PF05729.12^NACHT^NACHT domain^138-293^E:3.2e-24	sigP:OTHER^0.001818^0.998182^	.	KEGG:mmu:244202`KO:K22266	GO:0005737^cellular_component^cytoplasm`GO:0019897^cellular_component^extrinsic component of plasma membrane`GO:0005524^molecular_function^ATP binding`GO:0016887^molecular_function^ATPase activity`GO:0003924^molecular_function^GTPase activity`GO:0002250^biological_process^adaptive immune response`GO:0050832^biological_process^defense response to fungus`GO:0050829^biological_process^defense respon…	genotype-dependent
16291_c0_g1	16291_c0_g1_i9	NACHT	NAL10_MOUSE^NAL10_MOUSE^Q:134-353,H:160-378^29.204%ID^E:2.96e-15^RecName: Full=NACHT, LRR and PYD domains-containing protein 10;^Eukaryota; Metazoa; Chordata; Craniata; Vertebrata; Euteleostomi; Mammalia; Eutheria; Euarchontoglires; Glires; Rodentia; Myomorpha; Muroidea; Muridae; Murinae; Mus; Mus	A0A1X7URK9	PF05729.12^NACHT^NACHT domain^138-294^E:5.6e-24	sigP:OTHER^0.001818^0.998182^	.	KEGG:mmu:244202`KO:K22266	GO:0005737^cellular_component^cytoplasm`GO:0019897^cellular_component^extrinsic component of plasma membrane`GO:0005524^molecular_function^ATP binding`GO:0016887^molecular_function^ATPase activity`GO:0003924^molecular_function^GTPase activity`GO:0002250^biological_process^adaptive immune response`GO:0050832^biological_process^defense response to fungus`GO:0050829^biological_process^defense respon…	genotype-dependent
16291_c0_g1	16291_c0_g1_i15	NACHT	NAL10_MOUSE^NAL10_MOUSE^Q:134-353,H:160-378^29.204%ID^E:2.96e-15^RecName: Full=NACHT, LRR and PYD domains-containing protein 10;^Eukaryota; Metazoa; Chordata; Craniata; Vertebrata; Euteleostomi; Mammalia; Eutheria; Euarchontoglires; Glires; Rodentia; Myomorpha; Muroidea; Muridae; Murinae; Mus; Mus	A0A1X7URK9	PF05729.12^NACHT^NACHT domain^138-294^E:5.6e-24	sigP:OTHER^0.001818^0.998182^	.	KEGG:mmu:244202`KO:K22266	GO:0005737^cellular_component^cytoplasm`GO:0019897^cellular_component^extrinsic component of plasma membrane`GO:0005524^molecular_function^ATP binding`GO:0016887^molecular_function^ATPase activity`GO:0003924^molecular_function^GTPase activity`GO:0002250^biological_process^adaptive immune response`GO:0050832^biological_process^defense response to fungus`GO:0050829^biological_process^defense respon…	genotype-dependent
16291_c0_g1	16291_c0_g1_i11	NACHT	NL1B2_MOUSE^NL1B2_MOUSE^Q:122-519,H:114-526^26.862%ID^E:3.03e-18^RecName: Full=NACHT, LRR and PYD domains-containing protein 1b allele 2 {ECO:0000303|PubMed:16429160};^Eukaryota; Metazoa; Chordata; Craniata; Vertebrata; Euteleostomi; Mammalia; Eutheria; Euarchontoglires; Glires; Rodentia; Myomorpha; Muroidea; Muridae; Murinae; Mus; Mus	A0A1X7URK9	PF05729.12^NACHT^NACHT domain^138-293^E:7e-24	sigP:OTHER^0.001818^0.998182^	.	KEGG:mmu:637515`KO:K12798	GO:0005829^cellular_component^cytosol`GO:0061702^cellular_component^inflammasome complex`GO:0072558^cellular_component^NLRP1 inflammasome complex`GO:0005654^cellular_component^nucleoplasm`GO:0005634^cellular_component^nucleus`GO:0005524^molecular_function^ATP binding`GO:0019899^molecular_function^enzyme binding`GO:0019904^molecular_function^protein domain specific binding`GO:0006919^biological_pr…	genotype-dependent
16274_c0_g1	16274_c0_g1_i2	NACHT	NLRC3_HUMAN^NLRC3_HUMAN^Q:14-716,H:129-872^22.005%ID^E:1.31e-22^RecName: Full=NLR family CARD domain-containing protein 3;^Eukaryota; Metazoa; Chordata; Craniata; Vertebrata; Euteleostomi; Mammalia; Eutheria; Euarchontoglires; Primates; Haplorrhini; Catarrhini; Hominidae; Homo`NLRC3_HUMAN^NLRC3_HUMAN^Q:538-713,H:722-897^29.379%ID^E:1.72e-08^RecName: Full=NLR family CARD domain-containing protein …	A0A1X7V6D9	PF05729.12^NACHT^NACHT domain^25-185^E:1.6e-22`PF13516.6^LRR_6^Leucine Rich repeat^536-544^E:5000`PF13516.6^LRR_6^Leucine Rich repeat^594-615^E:6`PF13516.6^LRR_6^Leucine Rich repeat^619-641^E:4800`PF13516.6^LRR_6^Leucine Rich repeat^648-670^E:0.05`PF13516.6^LRR_6^Leucine Rich repeat^676-698^E:0.011`PF13516.6^LRR_6^Leucine Rich repeat^704-713^E:4500	sigP:OTHER^0.000719^0.999281^	.	KEGG:hsa:197358`KO:K22614	GO:0005737^cellular_component^cytoplasm`GO:0005829^cellular_component^cytosol`GO:0005815^cellular_component^microtubule organizing center`GO:0048471^cellular_component^perinuclear region of cytoplasm`GO:0005524^molecular_function^ATP binding`GO:0036312^molecular_function^phosphatidylinositol 3-kinase regulatory subunit binding`GO:0007249^biological_process^I-kappaB kinase/NF-kappaB signaling`GO:0…	constitutive
16274_c0_g2	16274_c0_g2_i3	NACHT	NLRC3_HUMAN^NLRC3_HUMAN^Q:134-836,H:129-872^22.005%ID^E:3.72e-23^RecName: Full=NLR family CARD domain-containing protein 3;^Eukaryota; Metazoa; Chordata; Craniata; Vertebrata; Euteleostomi; Mammalia; Eutheria; Euarchontoglires; Primates; Haplorrhini; Catarrhini; Hominidae; Homo`NLRC3_HUMAN^NLRC3_HUMAN^Q:658-833,H:722-897^29.944%ID^E:3.73e-09^RecName: Full=NLR family CARD domain-containing protein…	A0A1X7UKI9	PF05729.12^NACHT^NACHT domain^145-305^E:6.8e-23`PF13516.6^LRR_6^Leucine Rich repeat^656-664^E:5900`PF13516.6^LRR_6^Leucine Rich repeat^714-735^E:7.1`PF13516.6^LRR_6^Leucine Rich repeat^739-761^E:100`PF13516.6^LRR_6^Leucine Rich repeat^768-790^E:0.06`PF13516.6^LRR_6^Leucine Rich repeat^796-818^E:0.013`PF13516.6^LRR_6^Leucine Rich repeat^824-833^E:5300	sigP:OTHER^0.196984^0.803016^	.	KEGG:hsa:197358`KO:K22614	GO:0005737^cellular_component^cytoplasm`GO:0005829^cellular_component^cytosol`GO:0005815^cellular_component^microtubule organizing center`GO:0048471^cellular_component^perinuclear region of cytoplasm`GO:0005524^molecular_function^ATP binding`GO:0036312^molecular_function^phosphatidylinositol 3-kinase regulatory subunit binding`GO:0007249^biological_process^I-kappaB kinase/NF-kappaB signaling`GO:0…	constitutive
16274_c0_g2	16274_c0_g2_i2	NACHT	NLRC3_HUMAN^NLRC3_HUMAN^Q:134-836,H:129-872^22.005%ID^E:1.19e-22^RecName: Full=NLR family CARD domain-containing protein 3;^Eukaryota; Metazoa; Chordata; Craniata; Vertebrata; Euteleostomi; Mammalia; Eutheria; Euarchontoglires; Primates; Haplorrhini; Catarrhini; Hominidae; Homo`NLRC3_HUMAN^NLRC3_HUMAN^Q:658-833,H:722-897^29.379%ID^E:1.98e-08^RecName: Full=NLR family CARD domain-containing protein…	A0A1X7UKI9	PF05729.12^NACHT^NACHT domain^145-305^E:4.3e-23`PF13516.6^LRR_6^Leucine Rich repeat^656-664^E:5900`PF13516.6^LRR_6^Leucine Rich repeat^714-735^E:7.1`PF13516.6^LRR_6^Leucine Rich repeat^739-761^E:5700`PF13516.6^LRR_6^Leucine Rich repeat^768-790^E:0.06`PF13516.6^LRR_6^Leucine Rich repeat^796-818^E:0.013`PF13516.6^LRR_6^Leucine Rich repeat^824-833^E:5300	sigP:OTHER^0.196984^0.803016^	.	KEGG:hsa:197358`KO:K22614	GO:0005737^cellular_component^cytoplasm`GO:0005829^cellular_component^cytosol`GO:0005815^cellular_component^microtubule organizing center`GO:0048471^cellular_component^perinuclear region of cytoplasm`GO:0005524^molecular_function^ATP binding`GO:0036312^molecular_function^phosphatidylinositol 3-kinase regulatory subunit binding`GO:0007249^biological_process^I-kappaB kinase/NF-kappaB signaling`GO:0…	constitutive
16285_c1_g2	16285_c1_g2_i1	NACHT	.	A0A1X7UX77	PF05729.12^NACHT^NACHT domain^123-263^E:1.2e-07`PF01695.17^IstB_IS21^IstB-like ATP binding protein^124-163^E:1.2e-06`PF00004.29^AAA^ATPase family associated with various cellular activities (AAA)^127-235^E:6.1e-07	sigP:OTHER^0.000672^0.999328^	ExpAA=22.03^PredHel=1^Topology=i59-81o	.	.	genotype-dependent
16285_c1_g1	16285_c1_g1_i5	NACHT	.	A0A1X7UX77	PF05729.12^NACHT^NACHT domain^115-254^E:2.8e-07`PF01695.17^IstB_IS21^IstB-like ATP binding protein^117-155^E:5.1e-06`PF00004.29^AAA^ATPase family associated with various cellular activities (AAA)^119-227^E:1.9e-06	sigP:OTHER^0.010988^0.989012^	ExpAA=30.84^PredHel=1^Topology=i51-73o	.	.	constitutive
16915_c0_g1	16915_c0_g1_i1	NACHT	.	A0A1X7SVN3	PF05729.12^NACHT^NACHT domain^56-101^E:7.7e-09	sigP:OTHER^0.001307^0.998693^	.	.	.	genotype-dependent
17059_c1_g1	17059_c1_g1_i5	NACHT	NLRP3_RAT^NLRP3_RAT^Q:12-176,H:193-370^28.571%ID^E:1.83e-14^RecName: Full=NACHT, LRR and PYD domains-containing protein 3;^Eukaryota; Metazoa; Chordata; Craniata; Vertebrata; Euteleostomi; Mammalia; Eutheria; Euarchontoglires; Glires; Rodentia; Myomorpha; Muroidea; Muridae; Murinae; Rattus	A0A1X7VQK1	PF05729.12^NACHT^NACHT domain^36-170^E:1.9e-23	sigP:OTHER^0.000441^0.999559^	.	KEGG:rno:287362`KO:K12800	GO:0005783^cellular_component^endoplasmic reticulum`GO:0005576^cellular_component^extracellular region`GO:0000139^cellular_component^Golgi membrane`GO:0072559^cellular_component^NLRP3 inflammasome complex`GO:0005634^cellular_component^nucleus`GO:0005524^molecular_function^ATP binding`GO:0042802^molecular_function^identical protein binding`GO:0043565^molecular_function^sequence-specific DNA bindin…	constitutive
17059_c1_g1	17059_c1_g1_i6	NACHT	NLRP3_RAT^NLRP3_RAT^Q:13-154,H:218-370^29.299%ID^E:3.26e-12^RecName: Full=NACHT, LRR and PYD domains-containing protein 3;^Eukaryota; Metazoa; Chordata; Craniata; Vertebrata; Euteleostomi; Mammalia; Eutheria; Euarchontoglires; Glires; Rodentia; Myomorpha; Muroidea; Muridae; Murinae; Rattus	A0A1X7VQK1	PF05729.12^NACHT^NACHT domain^14-148^E:1.3e-22	sigP:OTHER^0.000498^0.999502^	.	KEGG:rno:287362`KO:K12800	GO:0005783^cellular_component^endoplasmic reticulum`GO:0005576^cellular_component^extracellular region`GO:0000139^cellular_component^Golgi membrane`GO:0072559^cellular_component^NLRP3 inflammasome complex`GO:0005634^cellular_component^nucleus`GO:0005524^molecular_function^ATP binding`GO:0042802^molecular_function^identical protein binding`GO:0043565^molecular_function^sequence-specific DNA bindin…	constitutive
17059_c1_g1	17059_c1_g1_i1	NACHT	NLRP3_RAT^NLRP3_RAT^Q:3-157,H:203-370^29.651%ID^E:1e-12^RecName: Full=NACHT, LRR and PYD domains-containing protein 3;^Eukaryota; Metazoa; Chordata; Craniata; Vertebrata; Euteleostomi; Mammalia; Eutheria; Euarchontoglires; Glires; Rodentia; Myomorpha; Muroidea; Muridae; Murinae; Rattus	A0A1X7VQK1	PF05729.12^NACHT^NACHT domain^17-151^E:1.9e-23	sigP:OTHER^0.000449^0.999551^	.	KEGG:rno:287362`KO:K12800	GO:0005783^cellular_component^endoplasmic reticulum`GO:0005576^cellular_component^extracellular region`GO:0000139^cellular_component^Golgi membrane`GO:0072559^cellular_component^NLRP3 inflammasome complex`GO:0005634^cellular_component^nucleus`GO:0005524^molecular_function^ATP binding`GO:0042802^molecular_function^identical protein binding`GO:0043565^molecular_function^sequence-specific DNA bindin…	constitutive
17059_c1_g1	17059_c1_g1_i3	NACHT	.	A0A1X7VQK1	PF05729.12^NACHT^NACHT domain^85-122^E:1.8e-08	sigP:OTHER^0.000763^0.999237^	.	.	.	constitutive
17059_c0_g1	17059_c0_g1_i5	NACHT	NALP5_MOUSE^NALP5_MOUSE^Q:73-188,H:244-371^30%ID^E:1.61e-10^RecName: Full=NACHT, LRR and PYD domains-containing protein 5;^Eukaryota; Metazoa; Chordata; Craniata; Vertebrata; Euteleostomi; Mammalia; Eutheria; Euarchontoglires; Glires; Rodentia; Myomorpha; Muroidea; Muridae; Murinae; Mus; Mus	A0A1X7TR73	PF05729.12^NACHT^NACHT domain^73-188^E:2.2e-18	sigP:OTHER^0.000815^0.999185^	.	KEGG:mmu:23968`KO:K22626	GO:0045179^cellular_component^apical cortex`GO:0005938^cellular_component^cell cortex`GO:0005737^cellular_component^cytoplasm`GO:0005829^cellular_component^cytosol`GO:0005739^cellular_component^mitochondrion`GO:0005730^cellular_component^nucleolus`GO:0032991^cellular_component^protein-containing complex`GO:0005524^molecular_function^ATP binding`GO:0009887^biological_process^animal organ morphogen…	genotype-dependent
17059_c0_g1	17059_c0_g1_i7	NACHT	NALP5_MOUSE^NALP5_MOUSE^Q:15-103,H:242-328^29.213%ID^E:9.65e-08^RecName: Full=NACHT, LRR and PYD domains-containing protein 5;^Eukaryota; Metazoa; Chordata; Craniata; Vertebrata; Euteleostomi; Mammalia; Eutheria; Euarchontoglires; Glires; Rodentia; Myomorpha; Muroidea; Muridae; Murinae; Mus; Mus	A0A1X7TR73	PF05729.12^NACHT^NACHT domain^17-103^E:1e-12	sigP:OTHER^0.000715^0.999285^	.	KEGG:mmu:23968`KO:K22626	GO:0045179^cellular_component^apical cortex`GO:0005938^cellular_component^cell cortex`GO:0005737^cellular_component^cytoplasm`GO:0005829^cellular_component^cytosol`GO:0005739^cellular_component^mitochondrion`GO:0005730^cellular_component^nucleolus`GO:0032991^cellular_component^protein-containing complex`GO:0005524^molecular_function^ATP binding`GO:0009887^biological_process^animal organ morphogen…	genotype-dependent
17142_c0_g1	17142_c0_g1_i4	NACHT	NLRC5_HUMAN^NLRC5_HUMAN^Q:3-126,H:222-348^36.567%ID^E:2.7e-11^RecName: Full=Protein NLRC5;^Eukaryota; Metazoa; Chordata; Craniata; Vertebrata; Euteleostomi; Mammalia; Eutheria; Euarchontoglires; Primates; Haplorrhini; Catarrhini; Hominidae; Homo	A0A1X7TMQ0	PF05729.12^NACHT^NACHT domain^5-130^E:1.4e-19	sigP:OTHER^0.000428^0.999572^	.	KEGG:hsa:84166`KO:K22615	GO:0005813^cellular_component^centrosome`GO:0005737^cellular_component^cytoplasm`GO:0005829^cellular_component^cytosol`GO:0005634^cellular_component^nucleus`GO:0005524^molecular_function^ATP binding`GO:0000978^molecular_function^RNA polymerase II proximal promoter sequence-specific DNA binding`GO:0051607^biological_process^defense response to virus`GO:0045087^biological_process^innate immune resp…	genotype-dependent
17142_c0_g1	17142_c0_g1_i6	NACHT	NLRP3_HUMAN^NLRP3_HUMAN^Q:19-236,H:161-377^26.84%ID^E:1.3e-13^RecName: Full=NACHT, LRR and PYD domains-containing protein 3;^Eukaryota; Metazoa; Chordata; Craniata; Vertebrata; Euteleostomi; Mammalia; Eutheria; Euarchontoglires; Primates; Haplorrhini; Catarrhini; Hominidae; Homo	A0A1X7TMQ0	PF05729.12^NACHT^NACHT domain^87-235^E:5.7e-22`PF00004.29^AAA^ATPase family associated with various cellular activities (AAA)^88-229^E:2.4e-06	sigP:OTHER^0.000813^0.999187^	.	KEGG:hsa:114548`KO:K12800	GO:0005737^cellular_component^cytoplasm`GO:0005829^cellular_component^cytosol`GO:0005783^cellular_component^endoplasmic reticulum`GO:0005576^cellular_component^extracellular region`GO:0000139^cellular_component^Golgi membrane`GO:0072559^cellular_component^NLRP3 inflammasome complex`GO:0005634^cellular_component^nucleus`GO:0005524^molecular_function^ATP binding`GO:0042802^molecular_function^identi…	genotype-dependent
17142_c0_g1	17142_c0_g1_i7	NACHT	NALP7_HUMAN^NALP7_HUMAN^Q:35-93,H:155-215^34.426%ID^E:2.42e-06^RecName: Full=NACHT, LRR and PYD domains-containing protein 7;^Eukaryota; Metazoa; Chordata; Craniata; Vertebrata; Euteleostomi; Mammalia; Eutheria; Euarchontoglires; Primates; Haplorrhini; Catarrhini; Hominidae; Homo	A0A1X7TMQ0	PF05729.12^NACHT^NACHT domain^51-94^E:4.8e-07	sigP:OTHER^0.000440^0.999560^	.	KEGG:hsa:199713`KO:K20864	GO:0019828^molecular_function^aspartic-type endopeptidase inhibitor activity`GO:0005524^molecular_function^ATP binding`GO:0089720^molecular_function^caspase binding`GO:0019966^molecular_function^interleukin-1 binding`GO:0071347^biological_process^cellular response to interleukin-1`GO:0071222^biological_process^cellular response to lipopolysaccharide`GO:1905246^biological_process^negative regulati…	genotype-dependent
17142_c0_g1	17142_c0_g1_i1	NACHT	NAL10_MOUSE^NAL10_MOUSE^Q:67-236,H:146-304^30.409%ID^E:1.85e-12^RecName: Full=NACHT, LRR and PYD domains-containing protein 10;^Eukaryota; Metazoa; Chordata; Craniata; Vertebrata; Euteleostomi; Mammalia; Eutheria; Euarchontoglires; Glires; Rodentia; Myomorpha; Muroidea; Muridae; Murinae; Mus; Mus	A0A1X7TMQ0	PF05729.12^NACHT^NACHT domain^87-235^E:2.5e-18`PF00004.29^AAA^ATPase family associated with various cellular activities (AAA)^88-228^E:1.9e-05	sigP:OTHER^0.000813^0.999187^	.	KEGG:mmu:244202`KO:K22266	GO:0005737^cellular_component^cytoplasm`GO:0019897^cellular_component^extrinsic component of plasma membrane`GO:0005524^molecular_function^ATP binding`GO:0016887^molecular_function^ATPase activity`GO:0003924^molecular_function^GTPase activity`GO:0002250^biological_process^adaptive immune response`GO:0050832^biological_process^defense response to fungus`GO:0050829^biological_process^defense respon…	genotype-dependent
17142_c0_g1	17142_c0_g1_i2	NACHT	NAL12_HUMAN^NAL12_HUMAN^Q:7-246,H:129-369^24.903%ID^E:1.19e-12^RecName: Full=NACHT, LRR and PYD domains-containing protein 12;^Eukaryota; Metazoa; Chordata; Craniata; Vertebrata; Euteleostomi; Mammalia; Eutheria; Euarchontoglires; Primates; Haplorrhini; Catarrhini; Hominidae; Homo	A0A1X7TMQ0	PF05729.12^NACHT^NACHT domain^97-245^E:3.7e-21`PF00004.29^AAA^ATPase family associated with various cellular activities (AAA)^98-239^E:3.1e-06	sigP:OTHER^0.001018^0.998982^	.	KEGG:hsa:91662`KO:K20865	GO:0005737^cellular_component^cytoplasm`GO:0005524^molecular_function^ATP binding`GO:0008656^molecular_function^cysteine-type endopeptidase activator activity involved in apoptotic process`GO:0006919^biological_process^activation of cysteine-type endopeptidase activity involved in apoptotic process`GO:0071345^biological_process^cellular response to cytokine stimulus`GO:0036336^biological_process^…	genotype-dependent
17142_c0_g1	17142_c0_g1_i3	NACHT	NAL10_MOUSE^NAL10_MOUSE^Q:67-236,H:146-304^29.24%ID^E:1.9e-11^RecName: Full=NACHT, LRR and PYD domains-containing protein 10;^Eukaryota; Metazoa; Chordata; Craniata; Vertebrata; Euteleostomi; Mammalia; Eutheria; Euarchontoglires; Glires; Rodentia; Myomorpha; Muroidea; Muridae; Murinae; Mus; Mus	A0A1X7TMQ0	PF05729.12^NACHT^NACHT domain^87-235^E:5e-17`PF00004.29^AAA^ATPase family associated with various cellular activities (AAA)^88-228^E:0.00027	sigP:OTHER^0.000813^0.999187^	.	KEGG:mmu:244202`KO:K22266	GO:0005737^cellular_component^cytoplasm`GO:0019897^cellular_component^extrinsic component of plasma membrane`GO:0005524^molecular_function^ATP binding`GO:0016887^molecular_function^ATPase activity`GO:0003924^molecular_function^GTPase activity`GO:0002250^biological_process^adaptive immune response`GO:0050832^biological_process^defense response to fungus`GO:0050829^biological_process^defense respon…	genotype-dependent
17142_c0_g1	17142_c0_g1_i8	NACHT	NAL10_HUMAN^NAL10_HUMAN^Q:6-131,H:169-296^32.836%ID^E:3.84e-10^RecName: Full=NACHT, LRR and PYD domains-containing protein 10;^Eukaryota; Metazoa; Chordata; Craniata; Vertebrata; Euteleostomi; Mammalia; Eutheria; Euarchontoglires; Primates; Haplorrhini; Catarrhini; Hominidae; Homo	A0A1X7TMQ0	PF05729.12^NACHT^NACHT domain^5-133^E:6.9e-20`PF00004.29^AAA^ATPase family associated with various cellular activities (AAA)^6-100^E:0.00013	sigP:OTHER^0.000428^0.999572^	.	KEGG:hsa:338322`KO:K22266	GO:0005737^cellular_component^cytoplasm`GO:0019897^cellular_component^extrinsic component of plasma membrane`GO:0005524^molecular_function^ATP binding`GO:0016887^molecular_function^ATPase activity`GO:0003924^molecular_function^GTPase activity`GO:0002250^biological_process^adaptive immune response`GO:0050832^biological_process^defense response to fungus`GO:0050829^biological_process^defense respon…	genotype-dependent
17155_c0_g1	17155_c0_g1_i4	NACHT	NLRC5_HUMAN^NLRC5_HUMAN^Q:5-187,H:225-409^31.053%ID^E:1.45e-16^RecName: Full=Protein NLRC5;^Eukaryota; Metazoa; Chordata; Craniata; Vertebrata; Euteleostomi; Mammalia; Eutheria; Euarchontoglires; Primates; Haplorrhini; Catarrhini; Hominidae; Homo	A0A1X7UFE6	PF05729.12^NACHT^NACHT domain^4-157^E:2.1e-22	sigP:OTHER^0.002422^0.997578^	.	KEGG:hsa:84166`KO:K22615	GO:0005813^cellular_component^centrosome`GO:0005737^cellular_component^cytoplasm`GO:0005829^cellular_component^cytosol`GO:0005634^cellular_component^nucleus`GO:0005524^molecular_function^ATP binding`GO:0000978^molecular_function^RNA polymerase II proximal promoter sequence-specific DNA binding`GO:0051607^biological_process^defense response to virus`GO:0045087^biological_process^innate immune resp…	constitutive
17155_c0_g1	17155_c0_g1_i2	NACHT	NLRC5_MOUSE^NLRC5_MOUSE^Q:5-91,H:226-312^37.079%ID^E:3.97e-06^RecName: Full=Protein NLRC5;^Eukaryota; Metazoa; Chordata; Craniata; Vertebrata; Euteleostomi; Mammalia; Eutheria; Euarchontoglires; Glires; Rodentia; Myomorpha; Muroidea; Muridae; Murinae; Mus; Mus	A0A1X7UFE6	PF05729.12^NACHT^NACHT domain^4-98^E:2e-13	sigP:OTHER^0.002684^0.997316^	.	KEGG:mmu:434341`KO:K22615	GO:0005813^cellular_component^centrosome`GO:0005737^cellular_component^cytoplasm`GO:0005829^cellular_component^cytosol`GO:0005634^cellular_component^nucleus`GO:0005524^molecular_function^ATP binding`GO:0000978^molecular_function^RNA polymerase II proximal promoter sequence-specific DNA binding`GO:0051607^biological_process^defense response to virus`GO:0045087^biological_process^innate immune resp…	constitutive
17155_c0_g1	17155_c0_g1_i3	NACHT	NLRC5_MOUSE^NLRC5_MOUSE^Q:5-123,H:226-351^33.594%ID^E:2.44e-09^RecName: Full=Protein NLRC5;^Eukaryota; Metazoa; Chordata; Craniata; Vertebrata; Euteleostomi; Mammalia; Eutheria; Euarchontoglires; Glires; Rodentia; Myomorpha; Muroidea; Muridae; Murinae; Mus; Mus	A0A1X7UFE6	PF05729.12^NACHT^NACHT domain^4-140^E:1.7e-19	sigP:OTHER^0.002684^0.997316^	.	KEGG:mmu:434341`KO:K22615	GO:0005813^cellular_component^centrosome`GO:0005737^cellular_component^cytoplasm`GO:0005829^cellular_component^cytosol`GO:0005634^cellular_component^nucleus`GO:0005524^molecular_function^ATP binding`GO:0000978^molecular_function^RNA polymerase II proximal promoter sequence-specific DNA binding`GO:0051607^biological_process^defense response to virus`GO:0045087^biological_process^innate immune resp…	constitutive
17155_c0_g2	17155_c0_g2_i3	NACHT	.	A0A1X7TFK9	PF05729.12^NACHT^NACHT domain^60-119^E:3.7e-09	sigP:OTHER^0.000760^0.999240^	.	.	.	constitutive
17155_c0_g2	17155_c0_g2_i4	NACHT	.	A0A1X7TFK9	PF05729.12^NACHT^NACHT domain^60-119^E:4.2e-09	sigP:OTHER^0.000696^0.999304^	.	.	.	constitutive
17155_c0_g3	17155_c0_g3_i2	NACHT	NLRP3_MOUSE^NLRP3_MOUSE^Q:1-148,H:219-377^31.902%ID^E:1.22e-11^RecName: Full=NACHT, LRR and PYD domains-containing protein 3;^Eukaryota; Metazoa; Chordata; Craniata; Vertebrata; Euteleostomi; Mammalia; Eutheria; Euarchontoglires; Glires; Rodentia; Myomorpha; Muroidea; Muridae; Murinae; Mus; Mus	A0A1X7TFX7	PF05729.12^NACHT^NACHT domain^1-148^E:1.3e-23	sigP:OTHER^0.002093^0.997907^	.	KEGG:mmu:216799`KO:K12800	GO:0005737^cellular_component^cytoplasm`GO:0005829^cellular_component^cytosol`GO:0005783^cellular_component^endoplasmic reticulum`GO:0005576^cellular_component^extracellular region`GO:0000139^cellular_component^Golgi membrane`GO:0072559^cellular_component^NLRP3 inflammasome complex`GO:0005634^cellular_component^nucleus`GO:0005524^molecular_function^ATP binding`GO:0042802^molecular_function^identi…	genotype-dependent
17155_c0_g3	17155_c0_g3_i1	NACHT	NAL10_MOUSE^NAL10_MOUSE^Q:1-148,H:166-308^34.211%ID^E:5.04e-11^RecName: Full=NACHT, LRR and PYD domains-containing protein 10;^Eukaryota; Metazoa; Chordata; Craniata; Vertebrata; Euteleostomi; Mammalia; Eutheria; Euarchontoglires; Glires; Rodentia; Myomorpha; Muroidea; Muridae; Murinae; Mus; Mus	A0A1X7TFX7	PF05729.12^NACHT^NACHT domain^1-148^E:1.6e-22	sigP:OTHER^0.002953^0.997047^	.	KEGG:mmu:244202`KO:K22266	GO:0005737^cellular_component^cytoplasm`GO:0019897^cellular_component^extrinsic component of plasma membrane`GO:0005524^molecular_function^ATP binding`GO:0016887^molecular_function^ATPase activity`GO:0003924^molecular_function^GTPase activity`GO:0002250^biological_process^adaptive immune response`GO:0050832^biological_process^defense response to fungus`GO:0050829^biological_process^defense respon…	genotype-dependent
71194_c0_g1	71194_c0_g1_i1	NACHT	.	A0A1X7SMI6	PF05729.12^NACHT^NACHT domain^9-100^E:2.7e-06	sigP:OTHER^0.001410^0.998590^	.	.	.	genotype-dependent
17590_c0_g1	17590_c0_g1_i1	NACHT	.	A0A1X7UKI9	PF05729.12^NACHT^NACHT domain^111-150^E:8.5e-09	sigP:OTHER^0.000652^0.999348^	.	.	.	constitutive
17590_c0_g1	17590_c0_g1_i2	NACHT	.	A0A1X7UKI9	PF05729.12^NACHT^NACHT domain^117-156^E:9.2e-09	sigP:OTHER^0.000555^0.999445^	.	.	.	constitutive
17590_c0_g1	17590_c0_g1_i3	NACHT	.	A0A1X7UKI9	PF05729.12^NACHT^NACHT domain^94-133^E:6.8e-09	sigP:OTHER^0.000159^0.999841^	.	.	.	constitutive
17590_c0_g1	17590_c0_g1_i10	NACHT	.	A0A1X7UKI9	PF13481.6^AAA_25^AAA domain^42-88^E:2.2e-06`PF05729.12^NACHT^NACHT domain^60-99^E:3.7e-09	sigP:OTHER^0.000797^0.999203^	.	.	.	constitutive
17590_c0_g1	17590_c0_g1_i11	NACHT	.	A0A1X7UKI9	PF05729.12^NACHT^NACHT domain^94-133^E:6.8e-09	sigP:OTHER^0.000239^0.999761^	.	.	.	constitutive
17964_c0_g1	17964_c0_g1_i1	NACHT	.	A0A1X7SVN3	PF05729.12^NACHT^NACHT domain^59-101^E:4.4e-08	sigP:OTHER^0.000870^0.999130^	.	.	.	genotype-dependent
17964_c0_g1	17964_c0_g1_i2	NACHT	.	A0A1X7SVN3	PF05729.12^NACHT^NACHT domain^59-101^E:1.6e-07	sigP:OTHER^0.000762^0.999238^	.	.	.	genotype-dependent
17964_c1_g1	17964_c1_g1_i4	NACHT	.	A0A1X7V9Y5	PF05729.12^NACHT^NACHT domain^78-118^E:1.4e-06	sigP:OTHER^0.000739^0.999261^	.	.	.	genotype-dependent
17964_c1_g1	17964_c1_g1_i6	NACHT	.	A0A1X7V9Y5	PF05729.12^NACHT^NACHT domain^78-118^E:3.2e-07	sigP:OTHER^0.000727^0.999273^	.	.	.	genotype-dependent
17964_c1_g1	17964_c1_g1_i1	NACHT	.	A0A1X7V9Y5	PF05729.12^NACHT^NACHT domain^87-127^E:1.7e-06	sigP:OTHER^0.000431^0.999569^	.	.	.	genotype-dependent
18041_c0_g2	18041_c0_g2_i1	NACHT	NLRP3_MACMU^NLRP3_MACMU^Q:243-592,H:163-531^24.734%ID^E:5.64e-21^RecName: Full=NACHT, LRR and PYD domains-containing protein 3;^Eukaryota; Metazoa; Chordata; Craniata; Vertebrata; Euteleostomi; Mammalia; Eutheria; Euarchontoglires; Primates; Haplorrhini; Catarrhini; Cercopithecidae; Cercopithecinae; Macaca	A0A1X7TIT0	PF05729.12^NACHT^NACHT domain^306-450^E:7e-19	sigP:OTHER^0.297964^0.702036^	ExpAA=52.75^PredHel=3^Topology=i21-43o47-64i71-93o	KEGG:mcc:701278`KO:K12800	GO:0005737^cellular_component^cytoplasm`GO:0005783^cellular_component^endoplasmic reticulum`GO:0005576^cellular_component^extracellular region`GO:0072559^cellular_component^NLRP3 inflammasome complex`GO:0005634^cellular_component^nucleus`GO:0005524^molecular_function^ATP binding`GO:0043565^molecular_function^sequence-specific DNA binding`GO:0008134^molecular_function^transcription factor binding`…	genotype-dependent
18041_c2_g1	18041_c2_g1_i1	NACHT	NALP5_MOUSE^NALP5_MOUSE^Q:98-173,H:229-304^32.895%ID^E:7.42e-07^RecName: Full=NACHT, LRR and PYD domains-containing protein 5;^Eukaryota; Metazoa; Chordata; Craniata; Vertebrata; Euteleostomi; Mammalia; Eutheria; Euarchontoglires; Glires; Rodentia; Myomorpha; Muroidea; Muridae; Murinae; Mus; Mus	A0A1X7T4P5	PF05729.12^NACHT^NACHT domain^114-164^E:7.9e-08	sigP:OTHER^0.000636^0.999364^	.	KEGG:mmu:23968`KO:K22626	GO:0045179^cellular_component^apical cortex`GO:0005938^cellular_component^cell cortex`GO:0005737^cellular_component^cytoplasm`GO:0005829^cellular_component^cytosol`GO:0005739^cellular_component^mitochondrion`GO:0005730^cellular_component^nucleolus`GO:0032991^cellular_component^protein-containing complex`GO:0005524^molecular_function^ATP binding`GO:0009887^biological_process^animal organ morphogen…	genotype-dependent
18600_c0_g1	18600_c0_g1_i3	NACHT	.	A0A1X7UAD9	PF05729.12^NACHT^NACHT domain^3-99^E:3.7e-09	sigP:OTHER^0.079390^0.920610^	.	.	.	constitutive
18600_c0_g2	18600_c0_g2_i1	NACHT	NLRC3_HUMAN^NLRC3_HUMAN^Q:1-155,H:142-304^34.254%ID^E:1.49e-12^RecName: Full=NLR family CARD domain-containing protein 3;^Eukaryota; Metazoa; Chordata; Craniata; Vertebrata; Euteleostomi; Mammalia; Eutheria; Euarchontoglires; Primates; Haplorrhini; Catarrhini; Hominidae; Homo	A0A1X7TFX7	PF05729.12^NACHT^NACHT domain^1-154^E:2.9e-23	sigP:OTHER^0.003751^0.996249^	.	KEGG:hsa:197358`KO:K22614	GO:0005737^cellular_component^cytoplasm`GO:0005829^cellular_component^cytosol`GO:0005815^cellular_component^microtubule organizing center`GO:0048471^cellular_component^perinuclear region of cytoplasm`GO:0005524^molecular_function^ATP binding`GO:0036312^molecular_function^phosphatidylinositol 3-kinase regulatory subunit binding`GO:0007249^biological_process^I-kappaB kinase/NF-kappaB signaling`GO:0…	constitutive
18600_c0_g2	18600_c0_g2_i3	NACHT	NLRC5_MOUSE^NLRC5_MOUSE^Q:1-119,H:226-351^33.594%ID^E:2.14e-08^RecName: Full=Protein NLRC5;^Eukaryota; Metazoa; Chordata; Craniata; Vertebrata; Euteleostomi; Mammalia; Eutheria; Euarchontoglires; Glires; Rodentia; Myomorpha; Muroidea; Muridae; Murinae; Mus; Mus	A0A1X7TFX7	PF05729.12^NACHT^NACHT domain^1-126^E:2.8e-18	sigP:OTHER^0.002094^0.997906^	.	KEGG:mmu:434341`KO:K22615	GO:0005813^cellular_component^centrosome`GO:0005737^cellular_component^cytoplasm`GO:0005829^cellular_component^cytosol`GO:0005634^cellular_component^nucleus`GO:0005524^molecular_function^ATP binding`GO:0000978^molecular_function^RNA polymerase II proximal promoter sequence-specific DNA binding`GO:0051607^biological_process^defense response to virus`GO:0045087^biological_process^innate immune resp…	constitutive
18600_c0_g2	18600_c0_g2_i2	NACHT	NLR1A_MOUSE^NLR1A_MOUSE^Q:1-137,H:136-281^31.579%ID^E:4.93e-08^RecName: Full=NACHT, LRR and PYD domains-containing protein 1a;^Eukaryota; Metazoa; Chordata; Craniata; Vertebrata; Euteleostomi; Mammalia; Eutheria; Euarchontoglires; Glires; Rodentia; Myomorpha; Muroidea; Muridae; Murinae; Mus; Mus	A0A1X7TFX7	PF05729.12^NACHT^NACHT domain^1-126^E:1.7e-18	sigP:OTHER^0.002995^0.997005^	.	KEGG:mmu:195046`KO:K12798	GO:0061702^cellular_component^inflammasome complex`GO:0043025^cellular_component^neuronal cell body`GO:0005634^cellular_component^nucleus`GO:0032991^cellular_component^protein-containing complex`GO:0005524^molecular_function^ATP binding`GO:0019899^molecular_function^enzyme binding`GO:0097110^molecular_function^scaffold protein binding`GO:0006919^biological_process^activation of cysteine-type endo…	constitutive
18600_c0_g2	18600_c0_g2_i4	NACHT	NLRC5_HUMAN^NLRC5_HUMAN^Q:1-119,H:225-348^34.921%ID^E:8.65e-09^RecName: Full=Protein NLRC5;^Eukaryota; Metazoa; Chordata; Craniata; Vertebrata; Euteleostomi; Mammalia; Eutheria; Euarchontoglires; Primates; Haplorrhini; Catarrhini; Hominidae; Homo	A0A1X7TFX7	PF05729.12^NACHT^NACHT domain^1-126^E:5e-18	sigP:OTHER^0.001959^0.998041^	.	KEGG:hsa:84166`KO:K22615	GO:0005813^cellular_component^centrosome`GO:0005737^cellular_component^cytoplasm`GO:0005829^cellular_component^cytosol`GO:0005634^cellular_component^nucleus`GO:0005524^molecular_function^ATP binding`GO:0000978^molecular_function^RNA polymerase II proximal promoter sequence-specific DNA binding`GO:0051607^biological_process^defense response to virus`GO:0045087^biological_process^innate immune resp…	constitutive
18685_c0_g1	18685_c0_g1_i4	NACHT	NAL10_MOUSE^NAL10_MOUSE^Q:1-167,H:245-413^28.571%ID^E:1.07e-08^RecName: Full=NACHT, LRR and PYD domains-containing protein 10;^Eukaryota; Metazoa; Chordata; Craniata; Vertebrata; Euteleostomi; Mammalia; Eutheria; Euarchontoglires; Glires; Rodentia; Myomorpha; Muroidea; Muridae; Murinae; Mus; Mus	A0A1X7TTB5	PF05729.12^NACHT^NACHT domain^1-70^E:9.3e-08	sigP:OTHER^0.002595^0.997405^	.	KEGG:mmu:244202`KO:K22266	GO:0005737^cellular_component^cytoplasm`GO:0019897^cellular_component^extrinsic component of plasma membrane`GO:0005524^molecular_function^ATP binding`GO:0016887^molecular_function^ATPase activity`GO:0003924^molecular_function^GTPase activity`GO:0002250^biological_process^adaptive immune response`GO:0050832^biological_process^defense response to fungus`GO:0050829^biological_process^defense respon…	constitutive
18685_c0_g1	18685_c0_g1_i2	NACHT	NAL10_MOUSE^NAL10_MOUSE^Q:1-214,H:245-460^31.111%ID^E:4.38e-15^RecName: Full=NACHT, LRR and PYD domains-containing protein 10;^Eukaryota; Metazoa; Chordata; Craniata; Vertebrata; Euteleostomi; Mammalia; Eutheria; Euarchontoglires; Glires; Rodentia; Myomorpha; Muroidea; Muridae; Murinae; Mus; Mus	A0A1X7TTB5	PF05729.12^NACHT^NACHT domain^1-69^E:4.2e-07	sigP:OTHER^0.003727^0.996273^	.	KEGG:mmu:244202`KO:K22266	GO:0005737^cellular_component^cytoplasm`GO:0019897^cellular_component^extrinsic component of plasma membrane`GO:0005524^molecular_function^ATP binding`GO:0016887^molecular_function^ATPase activity`GO:0003924^molecular_function^GTPase activity`GO:0002250^biological_process^adaptive immune response`GO:0050832^biological_process^defense response to fungus`GO:0050829^biological_process^defense respon…	constitutive
19040_c0_g4	19040_c0_g4_i1	NACHT	NWD2_MOUSE^NWD2_MOUSE^Q:10-426,H:193-615^29.002%ID^E:8.66e-45^RecName: Full=NACHT and WD repeat domain-containing protein 2;^Eukaryota; Metazoa; Chordata; Craniata; Vertebrata; Euteleostomi; Mammalia; Eutheria; Euarchontoglires; Glires; Rodentia; Myomorpha; Muroidea; Muridae; Murinae; Mus; Mus	A0A1X7TYL1	PF05729.12^NACHT^NACHT domain^223-398^E:4.4e-12	sigP:OTHER^0.002729^0.997271^	.	KEGG:mmu:319807	.	genotype-dependent
19040_c0_g1	19040_c0_g1_i1	NACHT	NWD1_HUMAN^NWD1_HUMAN^Q:40-1461,H:9-1466^25.97%ID^E:6.04e-128^RecName: Full=NACHT domain- and WD repeat-containing protein 1;^Eukaryota; Metazoa; Chordata; Craniata; Vertebrata; Euteleostomi; Mammalia; Eutheria; Euarchontoglires; Primates; Haplorrhini; Catarrhini; Hominidae; Homo`NWD1_HUMAN^NWD1_HUMAN^Q:1382-1565,H:864-1047^25.131%ID^E:1.31e-06^RecName: Full=NACHT domain- and WD repeat-containing…	A0A1X7TYL1	PF13271.6^DUF4062^Domain of unknown function (DUF4062)^22-113^E:1.6e-10`PF05729.12^NACHT^NACHT domain^385-560^E:4.2e-11`PF00400.32^WD40^WD domain, G-beta repeat^1174-1210^E:2.6e-06`PF00400.32^WD40^WD domain, G-beta repeat^1214-1251^E:6.4e-06`PF00400.32^WD40^WD domain, G-beta repeat^1380-1414^E:7.4e-05`PF00400.32^WD40^WD domain, G-beta repeat^1420-1456^E:2.7e-07`PF00400.32^WD40^WD domain, G-beta r…	sigP:OTHER^0.000298^0.999702^	.	KEGG:hsa:284434	GO:0005829^cellular_component^cytosol`GO:0005524^molecular_function^ATP binding`GO:0032088^biological_process^negative regulation of NF-kappaB transcription factor activity`GO:0010628^biological_process^positive regulation of gene expression	constitutive
19040_c0_g1	19040_c0_g1_i2	NACHT	NWD1_HUMAN^NWD1_HUMAN^Q:38-1459,H:9-1466^25.97%ID^E:1.3e-127^RecName: Full=NACHT domain- and WD repeat-containing protein 1;^Eukaryota; Metazoa; Chordata; Craniata; Vertebrata; Euteleostomi; Mammalia; Eutheria; Euarchontoglires; Primates; Haplorrhini; Catarrhini; Hominidae; Homo`NWD1_HUMAN^NWD1_HUMAN^Q:1380-1563,H:864-1047^25.131%ID^E:1.58e-06^RecName: Full=NACHT domain- and WD repeat-containing …	A0A1X7TYL1	PF05729.12^NACHT^NACHT domain^383-558^E:4.2e-11`PF00400.32^WD40^WD domain, G-beta repeat^1172-1208^E:2.6e-06`PF00400.32^WD40^WD domain, G-beta repeat^1212-1249^E:6.4e-06`PF00400.32^WD40^WD domain, G-beta repeat^1378-1412^E:7.4e-05`PF00400.32^WD40^WD domain, G-beta repeat^1418-1454^E:2.7e-07`PF00400.32^WD40^WD domain, G-beta repeat^1504-1536^E:0.013	sigP:SP(Sec/SPI)^0.867276^0.132724^CS_pos:_23-24._VHA-CV._Pr:_0.7366	.	KEGG:hsa:284434	GO:0005829^cellular_component^cytosol`GO:0005524^molecular_function^ATP binding`GO:0032088^biological_process^negative regulation of NF-kappaB transcription factor activity`GO:0010628^biological_process^positive regulation of gene expression	constitutive
19138_c0_g2	19138_c0_g2_i8	NACHT	NAL12_HUMAN^NAL12_HUMAN^Q:6-153,H:213-378^30.409%ID^E:3.56e-13^RecName: Full=NACHT, LRR and PYD domains-containing protein 12;^Eukaryota; Metazoa; Chordata; Craniata; Vertebrata; Euteleostomi; Mammalia; Eutheria; Euarchontoglires; Primates; Haplorrhini; Catarrhini; Hominidae; Homo	A0A1X7V9Y5	PF05729.12^NACHT^NACHT domain^6-153^E:7.9e-19	sigP:OTHER^0.000817^0.999183^	.	KEGG:hsa:91662`KO:K20865	GO:0005737^cellular_component^cytoplasm`GO:0005524^molecular_function^ATP binding`GO:0008656^molecular_function^cysteine-type endopeptidase activator activity involved in apoptotic process`GO:0006919^biological_process^activation of cysteine-type endopeptidase activity involved in apoptotic process`GO:0071345^biological_process^cellular response to cytokine stimulus`GO:0036336^biological_process^…	constitutive
19138_c0_g2	19138_c0_g2_i1	NACHT	NAL10_MOUSE^NAL10_MOUSE^Q:6-160,H:165-314^30.38%ID^E:9.94e-13^RecName: Full=NACHT, LRR and PYD domains-containing protein 10;^Eukaryota; Metazoa; Chordata; Craniata; Vertebrata; Euteleostomi; Mammalia; Eutheria; Euarchontoglires; Glires; Rodentia; Myomorpha; Muroidea; Muridae; Murinae; Mus; Mus	A0A1X7V9Y5	PF05729.12^NACHT^NACHT domain^6-159^E:5.4e-20	sigP:OTHER^0.000694^0.999306^	.	KEGG:mmu:244202`KO:K22266	GO:0005737^cellular_component^cytoplasm`GO:0019897^cellular_component^extrinsic component of plasma membrane`GO:0005524^molecular_function^ATP binding`GO:0016887^molecular_function^ATPase activity`GO:0003924^molecular_function^GTPase activity`GO:0002250^biological_process^adaptive immune response`GO:0050832^biological_process^defense response to fungus`GO:0050829^biological_process^defense respon…	constitutive
19138_c0_g2	19138_c0_g2_i2	NACHT	NAL10_MOUSE^NAL10_MOUSE^Q:6-160,H:165-314^31.646%ID^E:2.09e-15^RecName: Full=NACHT, LRR and PYD domains-containing protein 10;^Eukaryota; Metazoa; Chordata; Craniata; Vertebrata; Euteleostomi; Mammalia; Eutheria; Euarchontoglires; Glires; Rodentia; Myomorpha; Muroidea; Muridae; Murinae; Mus; Mus	A0A1X7V9Y5	PF05729.12^NACHT^NACHT domain^6-158^E:4.2e-21	sigP:OTHER^0.000649^0.999351^	.	KEGG:mmu:244202`KO:K22266	GO:0005737^cellular_component^cytoplasm`GO:0019897^cellular_component^extrinsic component of plasma membrane`GO:0005524^molecular_function^ATP binding`GO:0016887^molecular_function^ATPase activity`GO:0003924^molecular_function^GTPase activity`GO:0002250^biological_process^adaptive immune response`GO:0050832^biological_process^defense response to fungus`GO:0050829^biological_process^defense respon…	constitutive
19138_c0_g2	19138_c0_g2_i4	NACHT	NAL12_HUMAN^NAL12_HUMAN^Q:6-196,H:213-414^31.604%ID^E:1.07e-18^RecName: Full=NACHT, LRR and PYD domains-containing protein 12;^Eukaryota; Metazoa; Chordata; Craniata; Vertebrata; Euteleostomi; Mammalia; Eutheria; Euarchontoglires; Primates; Haplorrhini; Catarrhini; Hominidae; Homo	A0A1X7V9Y5	PF05729.12^NACHT^NACHT domain^6-161^E:2.6e-21	sigP:OTHER^0.000649^0.999351^	.	KEGG:hsa:91662`KO:K20865	GO:0005737^cellular_component^cytoplasm`GO:0005524^molecular_function^ATP binding`GO:0008656^molecular_function^cysteine-type endopeptidase activator activity involved in apoptotic process`GO:0006919^biological_process^activation of cysteine-type endopeptidase activity involved in apoptotic process`GO:0071345^biological_process^cellular response to cytokine stimulus`GO:0036336^biological_process^…	constitutive
19138_c0_g2	19138_c0_g2_i7	NACHT	NAL10_MOUSE^NAL10_MOUSE^Q:1-133,H:187-314^30.147%ID^E:5.3e-07^RecName: Full=NACHT, LRR and PYD domains-containing protein 10;^Eukaryota; Metazoa; Chordata; Craniata; Vertebrata; Euteleostomi; Mammalia; Eutheria; Euarchontoglires; Glires; Rodentia; Myomorpha; Muroidea; Muridae; Murinae; Mus; Mus	A0A1X7V9Y5	PF05729.12^NACHT^NACHT domain^3-132^E:8.5e-09	sigP:OTHER^0.003609^0.996391^	.	KEGG:mmu:244202`KO:K22266	GO:0005737^cellular_component^cytoplasm`GO:0019897^cellular_component^extrinsic component of plasma membrane`GO:0005524^molecular_function^ATP binding`GO:0016887^molecular_function^ATPase activity`GO:0003924^molecular_function^GTPase activity`GO:0002250^biological_process^adaptive immune response`GO:0050832^biological_process^defense response to fungus`GO:0050829^biological_process^defense respon…	constitutive
19478_c0_g1	19478_c0_g1_i1	NACHT	NLRP3_MOUSE^NLRP3_MOUSE^Q:5-151,H:216-371^33.125%ID^E:1.19e-16^RecName: Full=NACHT, LRR and PYD domains-containing protein 3;^Eukaryota; Metazoa; Chordata; Craniata; Vertebrata; Euteleostomi; Mammalia; Eutheria; Euarchontoglires; Glires; Rodentia; Myomorpha; Muroidea; Muridae; Murinae; Mus; Mus	A0A1X7US57	PF05729.12^NACHT^NACHT domain^6-152^E:5.4e-22`PF00004.29^AAA^ATPase family associated with various cellular activities (AAA)^7-143^E:4.7e-05	sigP:OTHER^0.000410^0.999590^	.	KEGG:mmu:216799`KO:K12800	GO:0005737^cellular_component^cytoplasm`GO:0005829^cellular_component^cytosol`GO:0005783^cellular_component^endoplasmic reticulum`GO:0005576^cellular_component^extracellular region`GO:0000139^cellular_component^Golgi membrane`GO:0072559^cellular_component^NLRP3 inflammasome complex`GO:0005634^cellular_component^nucleus`GO:0005524^molecular_function^ATP binding`GO:0042802^molecular_function^identi…	constitutive
19474_c2_g1	19474_c2_g1_i2	NACHT	NLRP3_MOUSE^NLRP3_MOUSE^Q:79-208,H:161-303^28.966%ID^E:8.04e-07^RecName: Full=NACHT, LRR and PYD domains-containing protein 3;^Eukaryota; Metazoa; Chordata; Craniata; Vertebrata; Euteleostomi; Mammalia; Eutheria; Euarchontoglires; Glires; Rodentia; Myomorpha; Muroidea; Muridae; Murinae; Mus; Mus	A0A1X7T6C3	PF05729.12^NACHT^NACHT domain^122-214^E:1e-11	sigP:OTHER^0.000247^0.999753^	.	KEGG:mmu:216799`KO:K12800	GO:0005737^cellular_component^cytoplasm`GO:0005829^cellular_component^cytosol`GO:0005783^cellular_component^endoplasmic reticulum`GO:0005576^cellular_component^extracellular region`GO:0000139^cellular_component^Golgi membrane`GO:0072559^cellular_component^NLRP3 inflammasome complex`GO:0005634^cellular_component^nucleus`GO:0005524^molecular_function^ATP binding`GO:0042802^molecular_function^identi…	genotype-dependent
19713_c0_g1	19713_c0_g1_i1	NACHT	.	A0A1X7U814	PF05729.12^NACHT^NACHT domain^2-103^E:8.5e-08	sigP:OTHER^0.001984^0.998016^	.	.	.	genotype-dependent
19713_c0_g1	19713_c0_g1_i2	NACHT	.	A0A1X7U814	PF05729.12^NACHT^NACHT domain^2-103^E:3.1e-08	sigP:OTHER^0.002409^0.997591^	.	.	.	genotype-dependent
20325_c0_g1	20325_c0_g1_i4	NACHT	NAL10_MOUSE^NAL10_MOUSE^Q:15-283,H:164-418^25.623%ID^E:1.12e-16^RecName: Full=NACHT, LRR and PYD domains-containing protein 10;^Eukaryota; Metazoa; Chordata; Craniata; Vertebrata; Euteleostomi; Mammalia; Eutheria; Euarchontoglires; Glires; Rodentia; Myomorpha; Muroidea; Muridae; Murinae; Mus; Mus	A0A1X7VQK1	PF05729.12^NACHT^NACHT domain^15-169^E:8.3e-21	sigP:OTHER^0.000382^0.999618^	.	KEGG:mmu:244202`KO:K22266	GO:0005737^cellular_component^cytoplasm`GO:0019897^cellular_component^extrinsic component of plasma membrane`GO:0005524^molecular_function^ATP binding`GO:0016887^molecular_function^ATPase activity`GO:0003924^molecular_function^GTPase activity`GO:0002250^biological_process^adaptive immune response`GO:0050832^biological_process^defense response to fungus`GO:0050829^biological_process^defense respon…	genotype-dependent
20325_c0_g1	20325_c0_g1_i5	NACHT	NAL10_MOUSE^NAL10_MOUSE^Q:15-196,H:164-339^30.481%ID^E:1.43e-19^RecName: Full=NACHT, LRR and PYD domains-containing protein 10;^Eukaryota; Metazoa; Chordata; Craniata; Vertebrata; Euteleostomi; Mammalia; Eutheria; Euarchontoglires; Glires; Rodentia; Myomorpha; Muroidea; Muridae; Murinae; Mus; Mus	A0A1X7VQK1	PF05729.12^NACHT^NACHT domain^15-169^E:2.7e-22	sigP:OTHER^0.000382^0.999618^	.	KEGG:mmu:244202`KO:K22266	GO:0005737^cellular_component^cytoplasm`GO:0019897^cellular_component^extrinsic component of plasma membrane`GO:0005524^molecular_function^ATP binding`GO:0016887^molecular_function^ATPase activity`GO:0003924^molecular_function^GTPase activity`GO:0002250^biological_process^adaptive immune response`GO:0050832^biological_process^defense response to fungus`GO:0050829^biological_process^defense respon…	genotype-dependent
20325_c0_g1	20325_c0_g1_i1	NACHT	NAL10_MOUSE^NAL10_MOUSE^Q:14-118,H:240-339^32.71%ID^E:1.84e-10^RecName: Full=NACHT, LRR and PYD domains-containing protein 10;^Eukaryota; Metazoa; Chordata; Craniata; Vertebrata; Euteleostomi; Mammalia; Eutheria; Euarchontoglires; Glires; Rodentia; Myomorpha; Muroidea; Muridae; Murinae; Mus; Mus	A0A1X7VQK1	PF05729.12^NACHT^NACHT domain^14-91^E:4.7e-07	sigP:OTHER^0.001181^0.998819^	.	KEGG:mmu:244202`KO:K22266	GO:0005737^cellular_component^cytoplasm`GO:0019897^cellular_component^extrinsic component of plasma membrane`GO:0005524^molecular_function^ATP binding`GO:0016887^molecular_function^ATPase activity`GO:0003924^molecular_function^GTPase activity`GO:0002250^biological_process^adaptive immune response`GO:0050832^biological_process^defense response to fungus`GO:0050829^biological_process^defense respon…	genotype-dependent
20325_c0_g1	20325_c0_g1_i2	NACHT	NAL10_MOUSE^NAL10_MOUSE^Q:14-118,H:240-339^31.776%ID^E:4.53e-10^RecName: Full=NACHT, LRR and PYD domains-containing protein 10;^Eukaryota; Metazoa; Chordata; Craniata; Vertebrata; Euteleostomi; Mammalia; Eutheria; Euarchontoglires; Glires; Rodentia; Myomorpha; Muroidea; Muridae; Murinae; Mus; Mus	A0A1X7VQK1	PF05729.12^NACHT^NACHT domain^14-91^E:2e-07	sigP:OTHER^0.001259^0.998741^	.	KEGG:mmu:244202`KO:K22266	GO:0005737^cellular_component^cytoplasm`GO:0019897^cellular_component^extrinsic component of plasma membrane`GO:0005524^molecular_function^ATP binding`GO:0016887^molecular_function^ATPase activity`GO:0003924^molecular_function^GTPase activity`GO:0002250^biological_process^adaptive immune response`GO:0050832^biological_process^defense response to fungus`GO:0050829^biological_process^defense respon…	genotype-dependent
20325_c2_g1	20325_c2_g1_i1	NACHT	NAL12_HUMAN^NAL12_HUMAN^Q:17-131,H:289-414^27.206%ID^E:3.43e-07^RecName: Full=NACHT, LRR and PYD domains-containing protein 12;^Eukaryota; Metazoa; Chordata; Craniata; Vertebrata; Euteleostomi; Mammalia; Eutheria; Euarchontoglires; Primates; Haplorrhini; Catarrhini; Hominidae; Homo	A0A1X7VQK1	PF05729.12^NACHT^NACHT domain^14-94^E:4.8e-07	sigP:OTHER^0.000731^0.999269^	.	KEGG:hsa:91662`KO:K20865	GO:0005737^cellular_component^cytoplasm`GO:0005524^molecular_function^ATP binding`GO:0008656^molecular_function^cysteine-type endopeptidase activator activity involved in apoptotic process`GO:0006919^biological_process^activation of cysteine-type endopeptidase activity involved in apoptotic process`GO:0071345^biological_process^cellular response to cytokine stimulus`GO:0036336^biological_process^…	genotype-dependent
20534_c3_g1	20534_c3_g1_i4	NACHT	NAL12_HUMAN^NAL12_HUMAN^Q:178-366,H:213-418^27.053%ID^E:4.75e-16^RecName: Full=NACHT, LRR and PYD domains-containing protein 12;^Eukaryota; Metazoa; Chordata; Craniata; Vertebrata; Euteleostomi; Mammalia; Eutheria; Euarchontoglires; Primates; Haplorrhini; Catarrhini; Hominidae; Homo	A0A1X7V9Y5	PF05729.12^NACHT^NACHT domain^177-325^E:4.1e-25	sigP:OTHER^0.001140^0.998860^	.	KEGG:hsa:91662`KO:K20865	GO:0005737^cellular_component^cytoplasm`GO:0005524^molecular_function^ATP binding`GO:0008656^molecular_function^cysteine-type endopeptidase activator activity involved in apoptotic process`GO:0006919^biological_process^activation of cysteine-type endopeptidase activity involved in apoptotic process`GO:0071345^biological_process^cellular response to cytokine stimulus`GO:0036336^biological_process^…	genotype-dependent
20534_c3_g1	20534_c3_g1_i7	NACHT	NAL12_HUMAN^NAL12_HUMAN^Q:178-366,H:213-418^27.053%ID^E:3.75e-15^RecName: Full=NACHT, LRR and PYD domains-containing protein 12;^Eukaryota; Metazoa; Chordata; Craniata; Vertebrata; Euteleostomi; Mammalia; Eutheria; Euarchontoglires; Primates; Haplorrhini; Catarrhini; Hominidae; Homo	A0A1X7V9Y5	PF05729.12^NACHT^NACHT domain^177-325^E:1.2e-23	sigP:OTHER^0.001140^0.998860^	.	KEGG:hsa:91662`KO:K20865	GO:0005737^cellular_component^cytoplasm`GO:0005524^molecular_function^ATP binding`GO:0008656^molecular_function^cysteine-type endopeptidase activator activity involved in apoptotic process`GO:0006919^biological_process^activation of cysteine-type endopeptidase activity involved in apoptotic process`GO:0071345^biological_process^cellular response to cytokine stimulus`GO:0036336^biological_process^…	genotype-dependent
[truncated: 4,646 more rows]
