# Supplementary material for: Individuality in the Immune Repertoire and Induced Response of the Sponge Halichondria panicea
Source: Front Immunol. 2021 Jun 16;12:689051. doi: 10.3389/fimmu.2021.689051 (PMC8242945; doi:10.3389/fimmu.2021.689051)
Supplement: Supplementary file 7 [file Table_4.xlsx]

## Sheet: TABLE DESCRIPTION
Supplementary Table 4
Constitutively expressed immune genes in H. panicea. Identification of genes relevant to immunity with KEGG mapping based on the Trinotate blastp results.

## Sheet: EXPRESSION_CONSTITUTIVE_IMMUNEG
	I10388-L1_S1	I10389-L1_S2	I10390-L1_S3	I10391-L1_S4	I10392-L1_S5	I10393-L1_S6	I10394-L1_S7	I10395-L1_S8	I10396-L1_S9	I10397-L1_S10	I10398-L1_S11	I10399-L1_S12	I10400-L1_S13	I10401-L1_S14	I10402-L1_S15	I10403-L1_S16	I10404-L1_S17	I10405-L1_S18	I10406-L1_S19	I10407-L1_S20	I10408-L1_S21	I10409-L1_S22	I10410-L1_S23
20193_c0_g1	4.415	5.445	4.109	5.502	8.211	9.552	8.304	5.382	6.966	5.102	6.064	4.099	6.993	7.349	7.661	5.918	7.679	5.161	6.257	3.397	5.674	6.862	6.648
9264_c0_g1	19.182	26.689	28.589	15.059	38.137	31.32	30.795	17.548	27.717	23.913	25.607	18.359	37.901	35.691	20.628	27.5	19.069	12.443	17.213	22.219	13.428	23.842	25.107
3697_c0_g1	13.564	40.557	13.413	29.112	13.817	9.709	11.365	18.324	19.248	40.498	10.429	11.399	17.067	21.439	7.376	9.195	18.386	28.808	8.813	25.243	23.366	8.105	17.66
19185_c0_g4	5.948	10.311	5.392	6.335	1.648	2.054	3.51	5.896	1.886	6.647	1.284	6.713	7.628	8.754	6.591	11.351	1.217	8.772	5	10.33	10.713	5.073	9.014
17820_c0_g1	6.164	3.601	2.441	3.708	5.831	2.015	2.915	4.364	1.827	5.411	4.286	4.934	3.663	1.132	6.023	2.371	5.205	0.43	2.797	1.163	3.275	7.614	6.111
1437_c0_g1	3.242	1.691	1.752	2.313	1.297	1.366	1.842	1.617	2.515	1.651	2.222	1.77	1.093	1.253	2.501	1.26	2.464	3.151	2.626	1.989	2.492	1.734	1.346
10789_c0_g2	0.123	0.065	0.083	0.065	0.098	0.118	0.174	0.065	0.226	0.117	0.247	0.156	0.114	0.121	0.098	0.056	0.099	0.08	0.08	0.105	0.196	0.037	0.053
15929_c0_g2	16.064	7.856	13.121	22.799	17.728	16.254	18.944	16.333	16.349	10.961	20.027	9.629	8.19	7.773	17.705	10.697	17.149	13.043	18.923	17.81	8.949	13.094	17.345
28282_c0_g2	0.525	0.742	0.803	0.854	0.624	0.619	0.559	0.934	0.855	0.639	0.691	0.449	0.614	0.799	0.481	0.439	0.871	0.76	0.583	0.791	0.681	0.38	0.557
60882_c0_g3	6.648	1.309	1.898	1.135	4.105	2.85	3.62	1.177	3.724	2.226	4.138	1.999	1.894	2.537	4.228	2.054	4.176	3.791	3.239	1.768	3.919	2.226	1.409
20326_c0_g1	13.996	26.296	11.682	22.777	19.688	27.979	27.101	18.099	21.596	27.641	23.039	15.067	25.881	26.968	28.818	20.293	25.372	14.904	16.69	13.831	19.988	12.909	14.379
9164_c0_g1	10.631	9.362	10.587	10.972	10.18	10.456	8.744	8.587	11.26	11.184	10.932	9.574	12.311	9.795	11.211	9.335	10.351	9.883	10.905	10.609	8.865	9.478	10.024
15385_c0_g1	7.286	3.219	4.631	7.178	3.13	5.267	4.5	9.363	5.512	4.729	6.992	6.795	3.59	4.185	6.895	4.854	6.64	7.932	6.72	5.328	7.521	4.665	2.388
1405_c0_g1	5.495	2.728	3.817	7.221	1.404	1.504	1.714	5.317	1.543	2.652	1.353	4.062	1.665	1.87	1.903	4.126	1.207	34.179	1.7	7.922	39.641	3.617	7.016
4416_c3_g1	40.228	54.447	46.372	39.209	42.857	40.646	36.101	35.778	43.251	58.946	43.383	41.202	55.072	53.765	42.275	42.127	41.145	36.48	45.32	53.231	31.868	41.741	47.143
73429_c0_g1	2.089	0.502	0.876	1.654	2.097	2.604	2.924	2.616	1.66	0.724	1.284	1.311	1.53	2.133	3.531	2.175	2.355	2.611	2.606	1.047	2.305	2.346	2.041
69406_c0_g1	1.791	0.753	1.815	2	0.722	0.993	2.658	2.644	0.501	0.767	0.553	1.972	0.395	0.637	3.894	2.212	1.474	5.131	5.432	2.606	4.47	2.096	1.599
30_c2_g1	424.607	225.984	206.36	524.665	174.489	167.901	129.283	206.868	205.848	253.574	175.082	136.455	203.094	26.736	241.548	130.665	158.911	71.969	195.044	502.476	40.07	114.854	245.857
64172_c0_g2	5.917	5.172	3.494	2.854	1.716	2.781	1.127	2.635	1.287	6.998	0.573	2.173	4.829	9.481	5.208	5.666	1.682	3.021	2.414	5.665	5.702	1.53	4.733
2286_c0_g1	26.541	30.464	25.157	18.994	17.269	15.635	17.249	8.839	22.215	30.166	24.965	20.918	24.351	21.348	24.492	16.186	22.977	40.871	29.536	41.61	29.413	20.847	28.053
25705_c0_g2	0.329	0.207	0.125	0.4	1.355	2.074	1.485	0.374	1.651	0.394	1.047	0.468	0.239	0.04	0.5	0.196	1.682	0.06	0.684	0.233	0.047	0.389	0.105
8875_c0_g2	2.377	1.32	1.106	0.627	1.804	1.779	1.026	0.738	2.063	3.909	2.143	2.008	4.673	2.77	0.687	2.735	1.118	0.72	1.62	0.907	3.546	1.196	1.062
12308_c0_g1	0.443	1.833	1.512	0.724	1.765	2.201	1.402	0.813	2.967	2.173	3.555	2.779	1.301	1.021	0.157	0.999	3.305	0.45	0.372	0.151	1.008	1.085	0.179
8928_c1_g1	85.961	130.041	103.456	82.828	123.724	116.621	113.427	93.786	87.012	140.038	95.012	77.013	141.987	133.244	85.473	94.961	93.928	68.258	86.114	111.802	68.634	89.982	110.527
209_c0_g1	23.649	32.177	32.479	25.545	44.271	45.343	52.791	29.34	40.726	37.217	36.806	33.875	27.827	31.163	39.372	40.419	50.091	45.732	30.16	28.779	32.595	36.158	32.986
16330_c0_g2	0.422	0.316	0.428	0.108	0.283	0.511	0.788	0.131	0.295	0.298	0.296	0.202	0.479	0.404	0.265	0.401	0.307	0.22	0.533	0.593	0.289	0.436	0.726
6981_c0_g1	17.628	24.125	17.189	21.026	17.884	14.269	13.867	12.129	19.277	24.094	14.793	17.754	19.512	17.618	15.566	14.039	18.92	27.517	14.859	17.914	25.214	15.811	19.754
27883_c0_g1	9.108	16.029	13.351	8.518	7.762	5.975	9.083	6.513	11.613	19.226	11.93	9.216	10.261	10.088	5.542	6.282	10.776	7.342	8.662	12.028	4.927	8.226	10.823
54004_c0_g1	1.091	2.226	3.463	3.092	2.409	4.56	4.216	5.382	4.598	3.206	5.106	5.172	1.488	2.244	5.287	3.5	4.136	3.811	4.678	2.629	11.105	1.957	2.282
34571_c0_g3	0.031	0.207	0.083	0.259	0.107	0.108	0.082	0.29	0.177	0.032	0.128	0.156	0.062	0.111	0.177	0.131	0.208	0.15	0.141	0.302	0.14	0.176	0.095
13132_c1_g1	5.454	3.753	3.181	3.048	1.755	3.666	2.63	4.083	2.584	6.583	2.044	3.668	5.484	5.913	4.502	4.593	1.761	7.492	3.682	3.222	11.002	4.09	2.556
8058_c0_g1	14.696	14.534	14.3	14.183	12.316	10.722	12.575	12.138	13.962	14.859	13.974	13.141	14.684	13.636	11.476	11.874	12.854	15.434	11.509	12.877	13.055	11.119	14.21
16824_c0_g1	6.308	2.684	4.099	4.778	0.848	3.843	1.778	5.522	1.13	3.238	2.024	3.98	2.477	4.104	7.396	2.138	2.197	3.561	5.563	2.536	1.997	3.663	5.575
6373_c0_g1	13.039	15.439	16.094	11.329	13.496	12.461	14.133	10.278	13.549	17.309	14.744	11.078	16.026	16.597	12.643	12.135	14.705	11.393	12.313	17.007	10.041	13.215	14.736
1437_c0_g2	16.641	16.487	16.323	13.837	16.762	19.625	14.582	13.596	17.381	16.414	17.914	16.553	15.693	14.273	16.42	16.27	19.524	16.514	15.05	16.553	16.312	16.461	19.333
12969_c1_g1	20.469	15.636	20.474	14.583	19.98	20.441	22.684	28.256	18.815	15.679	20.659	18.304	18.701	18.73	20.451	18.529	18.455	14.744	16.126	15.239	16.396	18.594	12.843
7596_c0_g1	6.329	6.885	5.924	4.951	7.011	6.545	6.141	7.223	6.219	7.094	6.646	5.814	8.887	8.137	5.503	6.628	5.72	5.231	4.789	6.549	5.431	6.083	9.793
788_c1_g1	35.977	16.236	23.916	19.783	16.031	16.942	12.932	12.736	15.671	15.615	14.833	28.978	15.298	14.727	18.852	24.774	20.672	41.001	17.072	13.901	33.174	30.278	17.587
17_c2_g1	11.197	20.088	16.167	17.653	19.346	14.908	14.6	12.54	11.387	21.186	12.976	10.188	14.559	13.959	5.061	6.534	13.715	10.083	5.372	9.876	4.936	9.403	6.585
196_c1_g1	154.046	346.466	239.841	405.73	281.04	213.853	251.078	145.057	289.275	478.75	294.111	161.637	185.809	201.887	123.579	120.061	253.225	247.485	181.704	389.336	239.627	117.45	124.464
25705_c0_g5	3.653	1.975	3.066	2.865	5.656	8.756	4.491	3.112	5.315	2.876	1.955	2.393	2.258	2.679	5.65	3.342	5.334	2.331	3.461	3.222	4.694	4.6	1.367
24683_c0_g1	1.225	1.473	5.038	0.93	1.277	0.541	4.39	0.738	3.802	2.088	0.76	1.944	0.822	0.212	1.707	1.904	0.515	0.31	3.652	1.105	0.737	1.883	1.567
8415_c0_g2	0.916	2.433	1.898	1.362	1.043	0.776	0.33	1.775	1.562	0.98	1.807	1.275	2.747	1.718	0.657	0.971	1.187	1.01	0.895	1.803	0.97	1.938	1.22
2868_c1_g1	18.071	29.722	21.945	17.415	18.586	19.439	20.337	15.679	23.325	33.894	23.859	18.9	27.067	25.897	20.069	17.988	20.969	17.095	16.579	20.985	16.452	18.13	18.902
30673_c0_g3	0.978	4.572	0.897	0.94	1.043	0.708	0.596	1.448	0.58	4.495	0.444	0.743	3.33	3.184	0.716	0.28	0.515	2.281	0.312	2.21	1.661	1.27	0.673
2698_c0_g1	29.865	36.007	32.146	30.917	32.764	35.781	30.016	30.985	30.095	36.301	30.337	27.768	34.175	33.973	33.742	31.019	32.032	27.447	34.214	33.595	28.172	29.175	34.563
70290_c0_g2	1.955	2.695	0.428	5.589	0.468	0.698	0.917	2.271	0.884	2.066	1.165	1.871	2.518	4.437	0.824	0.868	1.385	2.141	0.392	3.501	2.296	0.51	3.587
2887_c0_g1	241.015	328.659	244.044	235.88	170.227	192.361	185.264	149.075	230.028	340.662	218.574	174.732	253.504	225.186	226.07	169.74	199.127	216.117	202.639	171.571	164.237	189.506	192.708
11860_c0_g1	5.495	5.467	5.319	3.935	7.577	8.275	5.985	4.793	5.964	7.424	6.31	6.291	6.213	6.692	3.276	6.422	5.017	3.671	4.306	3.746	5.72	6.223	4.302
14798_c0_g1	7.677	9.547	1.617	9.805	10.561	10.437	10.412	13.558	9.246	9.427	10.043	1.275	8.648	8.834	11.613	1.241	8.085	5.651	8.058	5.956	8.063	1.771	5.554
169038_c0_g1	1238.62	1358.07	1264.93	1216.78	1450.79	1479.62	1431.13	1452.47	1092.44	1336.14	1208.88	1219.37	1532.92	1374.46	1201.48	1681.99	1343.87	1279.07	1292.9	1246.04	1505.37	1461.63	1207.29
17730_c0_g1	3.859	5.488	4.767	4.638	4.486	4.118	4.949	5.709	4.981	8.394	5.955	5.255	6.639	7.47	4.316	6.329	4.997	3.071	4.386	6.154	3.966	5.054	4.302
3511_c0_g1	32.581	39.019	35.358	33.469	34.734	31.084	28.403	24.678	31.392	43.768	35.848	24.687	35.153	29.414	28.102	21.703	29.132	30.168	27.424	39.051	25.074	21.478	31.671
6920_c0_g1	9.457	7.027	6.175	6.281	11.243	11.97	10.916	8.344	8.518	6.892	8.187	6.575	11.406	10.522	9.357	8.28	9.618	7.182	6.911	6.224	7.979	8.93	9.214
23565_c1_g2	0.247	0.524	0.553	0.346	0.585	0.776	0.825	0.467	0.314	0.383	0.533	0.403	0.489	0.546	0.432	0.597	0.386	0.25	0.513	0.314	0.112	0.269	0.305
9446_c0_g3	6.669	3.35	3.129	2.011	4.378	6.968	4.143	3.009	5.767	2.45	3.93	2.788	4.485	5.832	3.345	4.667	4.849	1.09	3.169	5.712	1.092	3.895	12.58
3989_c0_g1	21.014	16.858	12.86	13.297	19.756	21.542	20.246	11.923	24.534	19.024	23.267	14.26	17.233	15.142	12.29	13.227	22.492	21.416	11.348	17.856	19.372	13.335	19.585
8687_c0_g1	1.523	1.68	1.825	1.34	2.984	1.395	0.88	2.457	1.11	1.587	1.106	1.669	1.852	1.951	0.088	1.503	1.049	0.49	0.493	1.687	0.532	1.419	2.177
1164_c0_g2	2.192	2.739	2.409	2.108	3.15	3.322	2.676	2.233	2.889	2.439	2.36	2.329	2.924	2.83	2.433	3.155	2.464	2.471	2.243	2.35	2.632	2.318	3.965
1684_c0_g1	11.001	14.043	5.455	5.351	9.761	10.112	9.55	7.728	7.398	14.934	6.794	6.566	18.576	15.9	11.839	9.727	9.074	14.424	7.897	9.539	17.487	10.108	14
91168_c0_g1	3.201	3.252	1.471	1.546	2.028	2.84	2.374	1.691	3.056	1.694	2.617	1.953	3.091	3.113	3.619	1.923	2.662	3.311	2.666	3.211	4.134	3.663	4.144
5852_c0_g1	151.669	119.915	148.504	191.666	137.707	135.008	138.393	146.795	130.401	125.402	141.664	133.612	126.003	108.55	152.554	114.927	147.433	145.798	162.218	166.848	118.876	136.6	150.034
40035_c0_g1	2.346	1.833	1.804	2.54	2.516	2.211	1.87	1.916	2.496	1.193	3.308	1.275	1.447	0.97	3.325	1.69	3.157	4.091	2.767	3.211	2.725	1.743	2.766
22143_c0_g1	6.308	3.917	4.016	7.102	4.515	3.656	5.371	7.391	4.834	4.783	5.906	5.145	4.433	3.447	4.944	4.303	4.888	6.712	3.843	3.897	7.68	5.073	2.872
23890_c0_g1	41.905	42.63	37.778	41.101	42.32	47.653	39.373	32.676	43.575	41.084	43.215	31.546	41.054	36.571	38.646	33.222	43.392	40.471	34.888	45.042	32.903	32.912	52.056
79_c1_g1	22.342	31.359	27.066	24.647	20.643	15.242	19.705	19.875	29.387	36.929	23.128	23.88	20.168	19.438	15.194	17.054	24.452	14.294	16.7	16.635	15.509	18.547	9.53
9478_c0_g1	4.312	1.397	3.4	3.265	2.955	3.666	3.29	3.803	3.567	2.226	4.997	5.796	3.236	2.83	4.149	3.034	3.533	5.471	2.857	2.536	4.125	3.756	5.427
1348_c0_g1	52.968	120.963	67.535	37.912	58.147	32.155	20.246	8.419	24.71	99.295	42.415	51.492	82.961	81.713	16.498	25.409	28.123	14.314	46.689	84.442	5.58	22.98	68.349
114152_c0_g2	10.435	2.422	1.596	36.82	2.379	2.231	2.273	26.845	2.26	2.322	1.906	2.577	2.872	3.032	14.556	2.166	2.226	30.778	32.383	12.319	40.845	2.189	36.909
427_c0_g1	8.325	6.929	6.623	5.297	3.725	4.078	3.492	5.373	4.323	6.348	3.782	6.841	5.432	6.348	4.561	6.516	3.295	5.912	4.447	27.942	4.918	6.983	30.177
19470_c0_g3	7.029	5.194	9.106	11.07	4.213	9.955	8.927	7.045	8.577	5.677	7.891	12.087	4.787	5.367	28.69	5.106	9.401	59.546	22.726	14.576	39.725	12.288	13.705
9418_c0_g1	21.591	10.453	13.142	24.02	16.597	17.404	17.001	20.819	17.312	10.63	15.337	12.848	8.408	8.774	23.325	13.162	17.861	26.287	19.999	17.379	25.653	16.47	11.633
51396_c0_g1	0.103	0.055	0.104	0.086	0.117	0.147	0.11	0.187	0.147	0.117	0.119	0.11	0.125	0.101	0.137	0.14	0.109	0.13	0.111	0.07	0.14	0.176	0.105
2118_c0_g2	2.552	1.56	8.073	6.065	5.958	9.405	10.393	6.569	12.115	1.853	8.769	7.336	0.926	2.224	5.63	7.916	7.333	4.801	5.835	2.885	3.294	5.165	4.576
3481_c0_g1	20.232	36.771	15.228	24.496	25.646	27.605	25.36	23.874	22.195	32.722	19.336	17.809	42.989	40.109	21.903	23.01	23.719	30.058	17.756	9.236	34.592	22.461	17.471
5626_c0_g1	62.044	92.56	86.424	86.233	61.53	53.736	56.219	59.166	61.172	111.768	67.212	52.409	88.393	77.377	39.754	49.511	58.69	65.347	51.688	107.533	49.514	48.566	67.759
15711_c0_g1	13.1	4.059	3.494	3.708	12.277	15.812	10.274	3.924	16.762	4.612	13.826	6.438	4.86	3.73	4.875	8.018	14.21	5.491	4.467	3.816	7.932	5.648	4.586
9598_c0_g1	8.531	1.866	4.662	1.092	5.441	14.8	11.099	1.065	8.214	3.451	7.407	6.896	3.85	3.083	13.654	7.3	7.679	7.082	9.205	1.582	4.507	6.566	5.533
1740_c1_g1	20.922	34.36	17.168	23.372	12.452	13.847	16.488	31.303	12.439	47.613	14.191	33.325	36.589	41.423	26.611	29.002	12.706	39.62	21.699	30.431	55.869	26.615	29.988
3294_c2_g1	66.964	136.467	83.483	67.942	70.882	52.842	55.779	43.767	60.484	178.437	87.625	61.221	83.388	79.965	41.5	53.515	53.347	48.603	60.712	128.961	38.325	51.608	45.923
2953_c0_g1	8.305	9.395	11.536	7.502	8.688	8.058	8.744	6.55	9.481	10.982	9.431	7.465	8.898	8.733	9.269	6.917	8.886	9.162	8.662	11.005	7.596	7.883	8.415
19027_c0_g2	2.182	2.106	1.325	1.654	1.316	1.582	1.466	1.065	1.66	2.514	1.699	3.742	3.278	3.487	2.746	1.428	1.9	2.751	1.157	1.152	2.734	2.56	1.609
20782_c0_g1	0.772	0.349	0.595	1.124	1.034	0.334	1.576	1.897	0.668	0.82	0.148	0.477	1.082	0.637	0.275	0.439	0.792	0.65	0.352	1.268	0.942	0.445	0.316
18343_c0_g1	20.067	17.436	21.496	18.648	17.269	18.171	18.202	14.1	21.655	18.939	21.459	19.551	18.825	17.497	22.648	16.485	19.87	19.585	22.031	19.147	16.713	20.541	19.406
704_c0_g2	0.072	0.087	0.073	0.173	1.16	1.445	1.063	0.131	1.071	0.096	0.839	0.11	0.062	0.061	0.186	0.075	1.316	10.043	0.111	0.57	7.475	0.121	0.358
3450_c0_g1	12.37	11.009	13.267	12.421	11.76	10.958	11.117	13.269	11.859	13.134	13.046	10.363	14.163	13.696	12.124	10.688	10.361	12.803	11.841	12.819	10.283	11.509	13.253
17059_c1_g1	3.396	1.146	1.69	5.524	3.15	2.614	1.054	2.486	1.67	0.884	1.847	1.669	1.675	1.021	1.981	2.716	2.959	2.071	1.861	3.269	2.464	1.029	1.147
4623_c1_g1	0.35	0.24	0.209	0.67	0.332	0.226	0.238	0.374	0.442	0.096	0.198	0.193	0.042	0.051	0.912	0.355	0.287	0.95	0.583	0.442	0.765	0.492	0.074
1155_c0_g1	19.666	17.251	10.222	6.551	21.472	22.003	24.737	5.812	18.855	15.679	19.741	16.195	16.047	15.617	25.532	12.154	25.372	21.786	27.051	13.668	18.57	14.764	9.698
3010_c1_g1	253.951	413.669	407.161	262.214	179.042	161.424	158.52	239.002	164.376	419.516	242.67	238.448	417.594	417.704	207.796	291.883	124.841	124.973	240.143	321.052	139.163	210.474	238.589
214_c0_g2	1.914	3.306	1.93	3.254	1.375	1.258	1.109	7.858	1.179	3.046	1.165	1.889	3.642	3.74	1.746	3.967	1.059	1.59	1.67	1.419	2.883	3.376	1.399
48736_c0_g1	4.94	4.932	7.645	1.524	2.019	3.282	3.061	1.691	5.08	4.165	3.259	5.466	4.496	3.659	3.168	3.827	4.72	3.771	3.41	2.257	2.426	5.11	1.125
24337_c1_g1	8.706	5.227	4.975	7.492	5.812	7.243	5.187	3.28	6.229	4.633	5.678	3.842	4.558	3.811	5.208	3.958	6.67	6.402	6.026	8.155	6.01	5.898	6.837
17519_c1_g2	2.552	9.58	4.641	3.621	5.978	5.248	11.126	5.662	7.212	13.623	4.237	11.857	1.655	13.899	8.877	5.47	3.167	3.881	11.559	7.55	2.958	5.49	7.542
33830_c0_g1	14.109	2.804	10.858	10.454	9.878	10.181	6.791	9.54	4.156	2.45	6.834	16.002	6.442	5.549	13.31	9.297	7.976	11.243	13.812	17.286	6.476	14.587	23.74
18612_c0_g2	1.636	1.593	1.627	0.757	1.043	1.238	1.1	1.112	1.425	1.843	1.027	1.715	1.426	1.627	0.755	1.494	1.009	1.58	0.704	0.907	1.25	1.372	1.052
4804_c0_g1	31.501	31.152	28.422	27.231	26.514	25.875	26.001	21.295	27.845	31.614	29.271	26.75	29.263	28.131	31.966	24.475	28.093	27.847	30.814	28.093	25.335	26.124	32.397
5355_c0_g1	8.078	8.5	8.021	8.043	11.419	10.564	9.559	9.55	10.542	7.861	10.251	9.014	10.927	10.401	11.525	9.848	10.737	7.372	10.865	5.665	8.333	9.403	6.669
2955_c0_g1	0.082	0.218	1.22	0.259	0.449	0.364	0.587	0.355	0.344	0.138	0.296	1.064	0.125	0.131	0.824	0.803	0.386	0.06	0.986	0.931	0.047	0.937	0.789
721_c0_g1	104.423	85.937	88.886	74.937	78.79	90.363	104.473	85.208	109.08	104.77	108.581	92.025	97.915	75.133	107.954	84.478	106.614	120.822	98.236	122.027	135.029	91.549	80.329
49445_c0_g1	15.148	16.694	10.785	10.659	12.423	11.282	11.181	7.541	14.433	16.894	12.038	9.262	12.665	12.716	6.258	7.356	15.061	10.383	9.658	11.528	6.103	6.974	9.603
7802_c0_g1	1.77	2.488	1.45	1.492	2.438	2.968	3.611	4.924	2.171	2.727	1.718	1.66	4.007	3.548	3.286	3.034	1.989	1.53	2.012	0.756	2.622	2.374	1.683
18879_c0_g2	18.514	14.206	16.115	19.253	15.456	16.254	15.388	10.914	19.552	14.763	18.971	17.066	11.77	11.2	19.598	14.273	19.989	20.345	18.038	17.472	16.386	15.663	15.115
2701_c0_g1	2.408	1.779	5.392	6.108	6.26	3.882	1.586	5.803	4.176	0.863	3.713	4.934	1.03	0.303	5.297	7.598	3.75	2.331	5.302	0.558	4.675	4.479	0.379
178_c0_g1	18.256	30.082	27.807	28.053	24.963	38.504	30.74	13.979	39.085	34.341	33.399	29.015	30.314	31.618	25.532	18.342	36.415	36.7	29.949	32.548	24.197	22.247	32.838
13171_c0_g1	0.072	0.022	0.094	0.086	0.059	0.029	0.247	0.047	0.098	0.053	0.049	0.055	0.052	0.111	0.059	0.075	0.04	0.07	0.121	0.023	0.028	0.046	0.032
2943_c0_g1	7.461	16.334	12.162	7.708	10.366	10.103	9.348	7.26	11.574	14.561	11.762	12.334	14.33	15.576	12.634	11.752	11.152	8.132	13.752	5.863	8.828	14.643	8.11
1866_c0_g1	52.649	32.505	71.05	104.276	30.161	26.534	30.657	109.578	35.784	35.992	37.082	76.325	36.142	39.431	95.909	55.793	41.343	38.56	105.54	102.822	43.177	62.81	63.531
129268_c0_g1	0.741	0.971	3.505	0.162	5.314	3.282	4.931	0.477	2.044	0.181	6.547	3.907	1.457	1.082	27.808	4.098	4.077	17.545	21.84	0.768	19.643	3.218	0.747
72391_c0_g1	1.626	0.731	4.016	10.637	1.199	3.263	1.604	15.95	1.376	0.841	2.222	13.334	4.787	1.87	6.228	17.017	1.841	3.591	3.41	8.096	8.109	17.36	10.603
59_c3_g1	11.392	4.986	7.531	10.962	7.713	8.058	7.983	9.372	7.87	4.932	8.187	7.896	5.266	6.055	12.624	8.999	8.461	13.554	12.394	5.654	13.195	10.118	6.279
5326_c0_g1	17.371	11.37	5.643	13.567	19.015	20.461	23.866	12.119	22.647	11.504	23.326	8.675	13.237	14.242	16.224	8.924	22.384	30.758	15.301	6.968	26.297	13.577	10.876
14596_c0_g1	13.872	14.948	12.829	10.064	17.357	17.385	17.322	11.587	15.691	14.38	14.981	12.206	17.92	18.114	15.625	14.665	16.169	13.253	14.537	12.843	13.158	14.272	15.599
18449_c0_g1	3.375	5.325	2.284	3.276	7.645	8.953	7.515	4.214	4.225	2.567	5.036	1.972	6.733	4.902	6.258	4.63	5.304	1.83	4.758	6.445	3.826	3.997	5.364
14185_c0_g2	2.47	1.211	2.993	2.119	2.467	3.135	1.54	1.318	2.289	1.055	2.587	2.54	0.343	0.708	6.072	2.408	2.969	6.782	4.779	2.745	5.944	2.291	2.419
2805_c0_g1	98.67	23.296	47.29	44.463	16.226	20.814	19.476	47.552	13.716	19.343	17.134	55.747	20.511	24.34	10.74	60.759	18.9	13.504	8.943	70.087	12.355	54.204	66.445
15247_c0_g1	2.038	4.037	3.484	3.059	4.213	8.697	4.72	1.841	3.802	8.276	5.491	5.667	2.394	5.671	6.003	6.964	6.501	17.915	4.698	9.818	11.851	2.402	5.312
511_c0_g2	33.333	29.068	52.203	249.879	18.401	20.303	22.766	231.657	19.012	23.817	19.958	61.918	24.372	24.451	55.174	56.577	22.443	64.077	46.92	92.771	58.248	57.645	65.761
10716_c0_g1	4.456	2.793	1.544	5.783	1.492	4	3.804	3.308	1.395	2.769	1.649	2.614	2.352	2.517	3.129	1.82	4.592	2.211	4.849	1.733	3.751	1.168	0.536
15867_c0_g1	13.903	9.187	4.214	10.918	16.655	14.387	23.105	10.316	19.149	9.171	17.006	1.522	4.34	5.367	11.81	5.125	19.009	20.946	9.768	10.179	29.087	4.47	3.976
6675_c0_g4	0.834	1.418	1.658	1.168	5.119	3.322	3.895	1.981	1.621	0.937	1.679	2.036	2.581	2.072	1.775	3.314	3.107	1.51	1.187	1.594	2.268	3.385	3.019
21961_c0_g1	16.424	6.994	8.928	47.9	20.702	23.389	21.785	34.339	28.945	7.584	27.059	7.804	5.588	7.652	27.248	5.489	32.319	19.975	19.859	25.883	18.318	10.887	20.458
41634_c0_g3	1.05	7.562	3.87	2.238	1.346	1.808	1.961	1.972	2.957	8.276	0.741	7.07	8.044	3.77	4.022	5.321	1.098	2.841	2.565	2.734	7.577	4.915	0.484
15853_c0_g1	0.936	1.462	1.888	0.995	1.521	1.12	1.384	1.962	0.992	1.342	1.531	1.944	1.925	1.84	0.628	2.408	2.454	0.96	2.012	1.547	1.922	1.929	1.147
13311_c0_g1	8.181	3.11	1.836	3.286	2.37	1.612	4.088	3.84	2.476	1.566	3.575	4.457	5.495	1.648	2.119	4.555	3.236	2.801	3.058	3.432	1.745	5.49	3.324
10900_c0_g1	0.617	0.655	1.043	0.67	1.726	0.413	0.907	1	0.383	1.491	0.909	1.082	1.061	2.476	0.177	0.747	0.515	0.14	0.181	0.396	1.138	0.352	0.694
4342_c0_g1	68.219	53.771	39.155	53.986	95.708	73.351	83.879	77.387	87.238	67.18	87.23	55.031	67.809	65.045	62.834	82.144	83.082	64.677	55.33	46.356	115.32	48.686	55.863
3364_c0_g1	5.053	5.401	3.244	11.199	1.755	3.204	2.823	11.886	4.608	5.454	3.18	4.558	3.434	7.116	4.326	5.591	5.502	1.931	5.412	2.873	3.369	4.201	2.829
10481_c0_g1	0.71	0.436	0.657	0.454	1.092	1.346	1.026	0.28	0.619	0.426	0.889	1.192	0.5	1.041	1.04	1.951	0.999	0.94	0.382	0.71	1.474	0.964	0.999
8154_c0_g3	13.533	10.584	10.587	13.567	9.03	10.24	12.437	14.782	13.107	10.705	13.529	11.921	9.033	9.663	15.488	11.444	13.537	14.454	16.327	11.528	13.503	14.068	10.476
17289_c0_g4	31.696	20.131	10.378	33.469	32.491	31.457	30.575	18.053	38.859	13.847	30.604	9.987	12.935	19.731	27.523	8.84	39.711	42.551	24.617	11.749	26.007	12.241	17.681
69398_c0_g1	19.625	14.206	17.251	17.74	17.864	19.271	17.331	14.24	18.059	11.834	18.951	16.011	13.414	11.897	26.228	16.681	20.127	28.007	24.204	18.799	24.281	18.195	14.358
6158_c0_g1	2.83	2.597	2.462	1.935	2.623	2.84	3.015	2.495	2.8	2.269	2.518	2.256	2.976	3.093	3.149	3.118	2.929	2.741	2.726	2.303	2.902	3.255	3.029
9944_c0_g1	37.264	43.143	38.487	39.879	34.831	35.634	30.456	43.197	35.587	41.488	34.841	37.507	51.492	45.537	39.284	39.812	36.02	41.351	38.208	38.19	39.314	38.115	39.707
32203_c0_g1	0.36	0.207	0.49	0.216	0.458	0.609	0.532	0.682	0.501	0.107	0.514	0.321	0.291	0.273	0.51	0.541	0.524	0.17	0.372	0.291	0.327	0.51	0.347
17925_c0_g1	5.598	5.51	6.926	5.308	5.997	6.24	6.205	3.859	5.679	4.388	5.027	6.245	4.974	4.235	4.551	6.095	5.403	5.341	5.181	4.514	5.132	5.555	5.449
178307_c1_g1	39.919	59.783	78.925	67.813	69.175	59.613	56.53	58.344	69.887	88.207	78.421	91.181	70.567	55.432	79.882	88.548	59.155	76.7	80.289	69.866	75.064	81.747	72.556
96264_c0_g1	130.14	71.556	84.651	90.817	106.552	78.059	76.712	67.557	87.995	109.915	66.709	109.833	123.692	71.464	115.36	105.751	71.208	118.881	94.947	97.831	148.961	126.872	111.874
88326_c1_g1	5.392	4.234	4.308	5.34	5.548	6.152	5.737	5.569	4.559	4.197	4.414	4.897	6.358	5.64	5.248	5.806	4.938	5.611	3.923	4.234	6.597	5.249	5.396
7675_c1_g1	5.814	5.412	4.986	7.037	6.153	7.007	7.213	3.868	6.779	4.293	7.1	5.475	4.756	4.549	6.356	6.105	7.234	7.472	6.962	6.538	6.513	5.638	5.049
2294_c0_g1	1.297	1.953	1.523	3.103	2.331	4.265	3.987	3.429	1.896	2.333	2.963	2.155	2.237	2.305	2.119	2.016	2.563	1.29	1.881	1.861	1.4	1.818	2.209
10141_c0_g1	0.041	0.087	0.104	0.108	0.078	0.108	0.073	0.084	0.079	0.117	0.198	0.11	0.187	0.121	7.249	0.019	0.079	1.931	3.662	0.023	7.624	0.046	0.021
8862_c4_g1	4.909	13.465	3.901	3.838	3.374	4.678	1.384	5.27	3.95	11.717	5.985	1.33	9.199	13.838	10.319	3.472	3.602	26.617	3.732	7.736	11.823	4.628	2.703
8769_c1_g1	20.531	13.104	12.652	16.042	14.412	13.434	14.013	14.044	16.241	13.741	16.581	14.673	13.143	14.262	25.453	12.032	16.941	18.265	20.392	13.215	17.105	14.615	13.79
25144_c0_g1	0.196	0.065	0.25	0.097	0.146	0.157	0.064	0.112	0.088	0.17	0.04	0.321	0.052	0.142	3.835	0.121	0.099	0.08	3.199	0.233	0.308	0.26	0.347
30842_c0_g1	2.881	2.008	2.42	2.746	3.267	4.314	4.61	1.822	2.957	3.749	6.794	0.734	1.956	1.435	0.098	3.435	1.445	0.89	0.915	1.221	0.439	5.397	0.652
66695_c0_g4	1.883	1.255	1.053	2.594	1.775	2.486	1.485	2.579	1.827	2.173	1.58	1.761	1.363	0.788	4.375	1.522	1.415	5.832	2.666	1.431	10.05	0.983	2.714
8577_c0_g1	156.567	376.036	211.231	218.8	441.604	412.759	462.628	114.838	499.466	496.315	468.779	160.133	246.521	302.513	267.139	123.403	438.676	194.831	224.691	296.018	227.449	147.654	151.444
3602_c0_g1	2.892	5.106	3.578	2.465	3.92	3.931	4.518	2.373	4.058	3.909	3.447	3.824	3.559	3.649	2.962	4.518	3.77	2.221	2.616	2.966	2.249	4.757	3.955
12722_c0_g1	11.114	10.3	11.046	13.005	9.478	9.513	13.179	12.428	12.881	9.991	13.411	14.214	9.616	9.37	13.801	12.816	12.31	17.615	14.305	9.83	16.806	15.097	7.237
41_c0_g3	4.075	5.663	3.849	2.421	4.164	3.931	3.996	3.672	3.272	5.198	3.15	4.191	7.17	6.52	1.55	5.227	3.335	2.821	1.418	2.338	3.145	4.776	3.345
16263_c0_g1	0.144	0.753	0.647	0.097	0.361	1.287	0.797	0.663	1.061	1.438	1.225	0.156	0.708	1.961	0.216	0.784	0.97	0.66	0.473	0.512	0.504	0.946	0.442
14578_c0_g1	29.031	32.254	33.324	30.604	30.287	29.472	29.044	28.967	31.126	31.582	30.782	30.886	28.961	31.224	31.976	36.227	33.1	32.178	33.047	30.082	34.891	37.345	30.177
44632_c0_g2	15.56	16.509	19.483	12.389	17.952	16.461	19.467	14.39	15.583	14.358	16.423	14.911	23.03	20.246	13.644	12.919	14.982	10.903	13.963	13.18	10.097	12.751	18.228
9028_c0_g1	2.326	1.146	0.365	1.351	4.798	3.361	6.617	1.047	4.608	2.066	3.407	0.431	0.874	0.748	0.118	1.223	3.839	0.83	0.272	0.233	1.166	1.326	0.642
7987_c0_g1	29.916	75.233	119.926	1.286	78.029	87.1	80.277	1.327	76.981	62.706	83.705	113.538	61.513	71.282	198.929	96.762	91.721	30.408	197.549	193.08	28.163	104.384	167.337
27695_c0_g1	8.902	7.42	3.546	20.388	25.246	14.584	26.771	20.258	22.873	13.176	15.455	4.273	13.32	13.039	15.154	1.858	21.058	5.111	8.289	7.143	11.077	6.39	13.211
26035_c0_g1	4.168	6.809	4.568	4.789	5.685	4.167	3.437	4.85	4.117	4.921	4.098	4.649	4.652	4.063	3.678	4.247	4.799	4.431	3.944	4.688	4.591	4.006	5.406
93067_c0_g1	11.289	10.224	12.276	11.643	12.462	10.142	10.192	14.708	11.682	11.514	10.873	8.593	12.894	13.848	10.917	9.503	11.063	10.083	11.046	8.178	10.405	11.87	12.98
4020_c0_g1	126.219	211.701	198.746	99.411	89.243	74.521	69.673	62.82	106.663	332.94	134.909	121.159	115.783	95.076	78.106	110.12	90.732	80.751	98.729	216.078	69.959	100.535	86.198
17592_c0_g1	11.114	10.671	11.004	10.205	8.991	8.343	8.579	6.746	13.539	10.556	13.559	7.538	8.856	8.976	8.386	5.909	11.38	10.643	10.141	10.167	6.402	8.105	9.204
16287_c0_g1	8.902	4.888	6.811	14.151	9.634	5.159	6.113	12.11	6.475	5.07	8.295	9.381	8.856	5.044	6.17	8.121	5.917	5.551	6.137	6.2	6.635	6.714	5.291
149_c0_g1	10.888	20.044	12.714	80.115	6.865	3.941	5.847	83.62	8.597	14.433	3.644	8.418	9.355	7.844	7.729	8.709	5.373	12.913	4.296	22.928	7.465	8.04	21.573
20348_c0_g1	106.81	10.104	5.142	13.988	9.898	12.795	9.046	7.092	8.607	6.774	7.644	10.619	9.98	6.621	13.507	8.364	13.428	9.152	9.175	19.985	8.128	11.462	23.898
2761_c0_g1	13.749	11.686	26.983	23.318	11.107	12.039	11.557	26.621	9.363	10.471	8.355	25.503	12.477	11.887	15.763	29.917	11.172	14.634	13.229	20.194	13.466	31.206	27.59
28000_c0_g2	0.185	0.218	0.188	0.119	0.429	0.56	0.926	0.327	1.503	0.277	0.79	0.064	0.021	0.162	0.343	0.093	0.475	0.31	0.191	0.302	0.131	0.232	0.042
36190_c0_g2	1.009	1.888	2.076	2.335	1.999	1.356	2.575	1.289	0.629	1.236	0.839	3.485	3.039	1.385	1.746	1.223	2.048	1.45	2.585	0.582	5.039	3.088	0.358
12797_c0_g1	6.267	8.74	4.422	7.329	7.05	7.852	7.415	6.662	6.013	7.211	5.165	4.723	6.931	5.054	6.346	5.302	6.353	6.612	6.499	5.863	6.215	5.008	5.228
59417_c0_g2	4.116	3.317	3.724	1.751	3.189	2.064	2.64	2.018	3.282	2.929	3.121	4.503	3.039	5.408	2.805	3.482	1.92	2.611	2.384	2.28	1.288	1.799	3.702
23540_c0_g1	81.309	69.254	85.892	86.19	80.584	89.124	82.523	88.694	73.031	77.715	75.656	88.586	82.326	67.289	66.915	97.462	69.031	59.926	72.473	78.451	89.938	74.133	83.085
10248_c0_g1	23.206	29.362	25.105	26.431	21.199	21.168	19.769	14.894	23.315	30.091	22.881	16.461	25.142	21.783	22.56	16.037	25.441	24.937	25.643	29.384	18.411	19.929	30.524
66506_c0_g1	8.428	2.182	1.293	1.47	2.73	7.439	5.618	2.551	9.717	3.568	8.463	0.761	1.197	3.396	9.603	0.933	6.155	3.761	4.607	6.41	3.07	0.213	7.91
10253_c0_g1	7.78	0.949	8.48	10.572	4.7	4.855	4.381	15.296	7.29	0.458	7.209	6.914	1.426	1.739	7.906	5.003	8.55	18.885	5.432	4.432	14.352	5.249	3.471
5659_c0_g1	8.15	4.79	8.803	3.611	8.893	8.353	9.229	4.906	7.664	4.942	8.187	10.133	5.755	5.024	0.736	13.059	6.264	2.971	0.885	4.141	5.459	7.892	3.608
7155_c0_g1	65.749	54.305	53.507	71.413	47.723	53.952	46.192	32.657	71.488	52.055	67.509	37.617	39.306	32.204	39.284	27.518	57.226	66.097	40.049	63.98	44.045	39.107	63.868
8722_c0_g1	16.075	5.848	11.796	12.443	10.707	7.882	9.11	8.223	5.659	9.416	8.621	13.93	10.355	8.824	15.184	10.875	6.363	9.773	15	16.158	10.703	11.379	16.135
3752_c0_g2	2.079	1.571	1.001	1.405	0.507	0.55	0.486	1.233	0.511	1.268	0.543	1.238	1.405	1.375	2.599	1.185	0.594	3.641	2.756	2.28	4.451	1.465	3.629
61262_c0_g1	0.309	0.055	0.219	0.919	0.244	0.708	0.431	0.794	0.049	0.053	0.119	0.183	0.375	0.374	0.844	0.252	0.445	0.31	0.463	0.779	0.327	0.631	0.747
10588_c1_g1	13.975	13.868	16.573	16.313	11.653	10.515	9.477	7.214	11.466	16.148	15.514	13.6	14.985	16.921	8.563	9.381	10.737	17.024	12.615	13.587	14.1	8.791	11.044
212_c0_g2	153.192	1.484	34.545	115.313	1.882	3.921	2.603	76.892	1.739	1.076	3.644	29.602	2.466	1.334	1.079	22.272	3.167	4.011	0.956	0.477	1.521	29.351	0.484
18817_c0_g1	24.4	21.964	23.405	24.81	18.859	22.033	18.972	16.259	21.645	17.543	22.615	16.644	17.14	18.184	22.217	14.086	22.463	25.687	22.313	26.848	17.982	16.869	26.664
9863_c0_g1	35.391	39.804	42.774	13.87	46.855	52.616	44.194	8.699	72.51	52.758	46.267	48.163	59.432	29.404	62.795	48.596	63.173	44.232	50.049	48.381	64.883	59.193	34.216
18957_c0_g1	6.02	5.51	2.211	4.302	3.218	4.678	3.419	8.167	1.759	7.264	3.397	5.493	4.891	4.367	6.258	8.849	3.335	4.551	6.459	1.384	4.666	3.274	1.346
43879_c0_g1	3.52	3.612	5.09	5.092	8.142	12.589	10.063	2.411	7.654	3.899	8.483	9.491	5.963	3.265	2.089	9.643	10.786	12.043	1.519	9.19	12.224	8.356	6.942
10679_c0_g1	8.593	62.249	21.382	14.053	19.21	13.739	11.374	5.709	14.188	44.375	11.564	7.978	69.412	54.816	4.355	5.843	10.489	11.373	9.094	19.078	7.652	6.26	12.58
252_c0_g1	7.482	8.271	16.146	11.362	13.788	10.437	12.565	7.204	16.732	8.575	14.853	9.235	7.618	5.236	5.297	10.259	14.626	13.894	4.97	33.467	9.22	13.465	27.316
32188_c0_g1	0.196	0.284	0.282	0.411	0.575	0.373	0.266	0.607	0.305	0.586	0.178	0.22	0.343	0.425	0.883	0.271	0.346	0.3	0.795	0.628	0.364	0.25	0.431
148_c0_g2	7.79	8.14	4.548	11.145	14.451	13.483	10.787	6.56	17.214	4.942	11.505	5.035	3.08	4.842	4.002	6.59	12.696	15.054	3.249	11.377	13.662	6.974	11.107
303206_c0_g1	0.422	0.524	0.772	0.227	0.273	0.855	0.77	0.411	0.265	0.383	0.602	0.44	1.009	1.587	0.481	0.896	0.257	0.25	0.121	0.361	1.344	0.844	1.399
2551_c0_g1	11.886	18.527	9.596	8.54	37.415	34.573	31.226	11.091	30.488	26.991	31.76	16.993	22.156	8.42	17.518	9.605	34.466	11.283	14.064	13.634	12.047	8.467	19.512
2823_c0_g1	13.461	7.769	6.508	7.005	8.396	10.191	7.745	5.233	10.768	9.906	8.513	10.078	6.181	10.057	15.89	7.01	8.866	18.525	14.859	23.126	28.042	7.697	19.017
5406_c0_g2	5.3	6.285	4.881	7.697	7.479	9.611	6.773	7.905	6.544	5.102	6.212	7.621	7.056	6.449	11.025	7.86	7.877	9.953	8.3	9.609	7.941	6.779	10.234
843_c0_g1	98.084	111.961	93.6	116.935	166.064	180.902	180.415	124.612	169.466	118.17	163.242	94.345	81.265	83.543	94.889	97.537	172.399	120.742	90.691	82.476	116.991	97.846	81.696
23931_c0_g2	88.554	93.281	76.463	112.135	65.002	94.844	76.611	78.266	67.951	58.648	81.986	59.717	68.943	71.474	75.86	55.009	66.052	89.314	77	103.427	62.905	66.844	120.131
3004_c1_g2	24.41	23.121	23.562	23.415	23.998	20.795	21.061	18.296	23.492	24.925	24.067	22.018	22.489	18.932	18.852	18.725	23.838	21.026	19.778	22.94	17.599	19.391	21.426
19185_c0_g2	0.319	0.873	0.25	1.33	1.424	1.199	1.558	1.916	1.258	1.321	1.55	0.064	0.635	0.677	0.235	0.271	1.277	1.44	0.362	0.372	1.736	0.204	0.326
44703_c0_g1	1.441	0.949	0.459	0.724	0.517	0.609	0.587	0.467	0.727	0.49	0.573	0.514	0.989	0.92	1.138	0.271	0.416	1.52	1.086	0.744	1.101	0.686	0.389
14111_c0_g1	1.07	0.938	0.292	0.357	4.115	3.174	3.877	0.804	3.419	0.746	3.071	0.669	1.519	1.577	3.217	0.775	3.364	1.17	2.777	2.92	2.174	0.835	3.345
35690_c1_g1	156.135	124.869	117.099	78.612	152.509	175.35	165.999	96.851	156.87	117.797	145.653	133.887	127.002	113.402	79.901	131.72	140.862	135.376	71.245	91.422	137.828	127.827	111.295
16126_c0_g2	4.127	3.284	2.201	1.665	1.638	0.541	0.752	3.532	1.484	2.652	0.286	2.531	2.321	3.74	9.799	4.462	1.465	1.34	3.742	0.884	3.182	5.592	1.914
1115_c0_g1	3.849	4.059	9.22	4.097	4.71	4.53	4.207	3.981	3.282	3.93	2.558	7.712	4.423	4.296	5.002	10.987	3.068	2.071	3.139	3.42	1.885	9.951	7.005
2276_c0_g1	101.83	76.87	78.195	76.439	60.77	58.66	51.508	59.578	70.457	82.891	57.614	72.969	91.952	81.006	70.358	59.125	61.629	68.228	59.314	114.106	50.363	72.687	105.173
3947_c0_g1	393.106	352.533	341.336	544.394	377.802	428.591	416.5	374.771	408.042	346.904	460.898	305.162	313.664	279.547	460.055	248.383	435.272	454.55	402.281	374.377	380.227	320.329	315.973
5005_c0_g2	0.72	0.382	0.448	0.497	0.653	0.688	0.632	0.607	0.904	0.373	0.741	1.11	0.364	0.728	1.157	1.12	1.593	1.11	1.076	2.059	1.624	1.391	1.452
5488_c0_g1	5.722	5.554	6.488	11.491	5.431	6.044	3.684	10.634	3.331	5.965	3.535	5.135	6.296	6.651	2.913	4.835	5.037	6.792	5.392	5.828	10.563	6.464	6.574
76463_c0_g1	22.537	23.503	25.387	17.469	21.657	19.596	20.951	14.642	26.459	25.83	25.755	20.294	27.224	27.211	19.068	20.592	23.848	15.874	19.617	22.719	12.7	22.22	21.889
86313_c0_g1	2.737	0.927	2.19	2.681	3.296	4.285	3.364	3.728	1.179	1.406	1.55	2.962	2.643	2.254	2.874	3.566	1.672	2.241	2.807	1.303	3.77	2.504	2.787
48234_c0_g1	4.435	9.613	6.404	3.384	0.585	1.563	0.431	1.327	0.295	8.447	0.899	4.787	5.724	7.621	9.936	2.698	0.891	6.752	4.276	2.862	4.638	3.886	4.775
7746_c1_g1	2.12	4.91	1.293	1.438	2.194	1.956	2.071	0.981	2.211	3.92	1.906	0.935	2.831	3.609	1.108	0.747	1.336	1.46	1.197	1.78	1.222	1.178	1.83
1164_c0_g1	0.782	2.182	1.377	2.389	1.814	2.142	2.383	2.102	2.289	2.216	2.054	1.33	2.31	2.77	2.992	1.438	2.088	1.19	2.746	1.943	1.092	1.66	1.536
35893_c2_g1	0.226	0.633	0.188	0.303	0.419	0.413	0.541	0.822	0.314	0.543	0.079	0.422	0.572	0.606	0.51	0.345	0.356	0.36	0.262	0.198	0.532	0.436	0.421
22269_c0_g2	22.62	23.077	17.543	16.648	18.732	22.249	12.098	13.979	20.102	25.617	16.176	19.093	17.223	19.923	15.919	13.563	19.346	8.662	13.802	20.927	12.542	13.039	26.99
25499_c0_g1	18.205	15.276	17.45	18.226	19.151	16.608	18.788	22.061	18.776	15.605	19.751	16.846	18.139	17.123	26.356	18.893	19.365	15.864	26.438	18.205	16.302	19.326	20.553
3040_c0_g1	4.528	0.295	2.952	5.405	0.926	0.629	2.465	7.681	7.035	0.288	3.674	0.651	0.874	4.64	2.266	14.217	1.801	8.932	0.272	8.98	18.654	13.632	9.14
44555_c0_g1	2.521	2.422	2.493	1.784	1.258	0.432	2.878	1.476	3.233	1.598	3.21	3.622	1.623	2.173	5.503	2.091	1.979	8.862	3.451	2.548	6.485	1.011	2.766
10202_c0_g1	42.481	64.682	45.653	63.726	162.417	150.575	150.381	38.049	176.491	81.965	163.646	33.022	70.38	66.844	55.978	35.593	146.463	68.108	62.724	148.55	84.787	32.903	36.941
78544_c0_g1	4.353	20.328	4.954	13.232	12.755	9.071	15.095	32.657	13.352	21.186	9.994	8.941	35.33	30.001	9.554	14.03	16.041	12.303	7.072	21.311	33.155	9.19	12.559
21676_c0_g2	0.72	2.139	0.125	0.681	1.053	1.572	1.201	1.318	2.427	1.502	1.501	0.651	3.819	2.375	0.49	0.28	1.405	0.11	0.171	0.617	1.857	1.131	3.997
5980_c0_g3	9.087	10.726	10.545	9.362	11.107	11.311	10.155	7.354	10.091	11.152	10.359	10.207	13.705	12.19	11.623	11.117	11.152	10.223	10.804	10.818	9.304	10.424	9.656
50333_c0_g1	7.368	14.163	3.838	7.848	21.618	10.79	5.123	11.446	11.928	17.447	11.031	5.814	14.736	15.213	5.228	2.642	14.536	2.851	3.662	11.947	4.89	6.556	13.716
8902_c0_g1	4.302	2.651	4.297	6.4	1.531	2.388	2.236	4.793	1.955	1.949	2.824	3.861	2.071	2.476	5.512	3.809	2.731	5.722	6.096	6.026	5.02	3.978	3.482
24667_c0_g1	159.428	137.177	153.229	163.916	109.731	137.19	110.146	91.273	138.948	129.737	151.45	104.194	122.277	104.143	129.023	79.951	137.042	153.55	131.123	176.992	93.27	102.242	138.454
13664_c0_g4	3.211	4.681	2.451	1.73	5.227	6.643	7.589	2.691	3.056	3.803	3.921	2.256	6.327	6.53	4.934	4.135	4.403	28.177	4.014	2.652	35.264	3.366	6.216
10800_c0_g1	3.056	3.033	3.505	1.827	1.882	1.592	2.64	4.494	1.611	2.929	1.738	4.475	2.831	3.679	2.688	5.097	1.524	1.23	2.787	1.57	3.621	3.747	1.693
8607_c0_g1	40.011	42.139	41.105	40.982	31.487	31.379	34.635	27.752	37.051	40.934	40.578	33.343	39.368	36.369	37.351	31.14	38.246	37.42	42.202	51.556	28.676	28.711	34.584
19470_c0_g2	3.972	0.491	0.417	4.411	4.232	4.806	2.905	5.036	1.484	2.461	5.283	0.559	2.508	3.942	6.228	0.971	4.255	26.647	6.127	0.919	30.813	3.413	1.199
3366_c1_g2	6.041	4.539	4.308	6.8	10.853	10.25	9.697	6.644	9.668	3.952	9.214	5.539	6.785	5.842	6.434	7.542	9.925	6.762	6.026	5.06	7.708	4.683	4.597
13331_c0_g1	7.039	3.71	2.43	7.2	0.975	1.641	2.74	13.212	1.307	2.706	1.501	4.521	3.59	5.074	19.46	4.621	1.86	8.892	10.724	4.362	12.57	5.49	5.238
4437_c1_g1	65.832	63.7	60.078	63.045	73.281	96.23	92.164	82.368	75.88	86.896	80.604	72.428	84.127	87.95	63.197	102.484	87.456	54.834	86.436	90.98	88.483	97.132	73.839
110411_c0_g1	1.441	9.089	16.115	8.8	13.252	9.641	25.057	5.476	18.304	2.876	16.561	13.059	4.256	6.692	23.619	8.373	15.595	26.957	12.293	20.73	19.951	12.38	15.283
26415_c0_g1	3.283	3.906	2.983	3.47	3.286	3.105	2.557	2.158	4.235	4.186	2.805	3.164	2.331	2.861	2.099	2.968	3.701	4.001	2.394	2.385	3.565	2.884	2.314
759_c0_g2	16.075	11.108	13.987	19.123	7.382	8.953	11.117	9.989	26.518	13.666	21.183	8.345	7.212	9.097	21.932	5.713	17.921	23.366	20.945	15.832	15.621	15.181	11.118
2648_c0_g1	72.757	68.261	77.319	73.11	68.922	64.133	64.632	54.504	64.473	75.765	75.893	53.747	83.367	76.396	72.457	54.691	61.184	67.508	71.698	83.802	60.73	60.037	74.218
56871_c0_g1	0.278	0.338	0.282	0.249	1.307	0.973	1.072	1.785	0.796	0.458	1.146	0.385	0.323	1.365	0.834	0.112	1.237	0.15	3.491	0.826	0.093	0.538	0.841
28000_c0_g1	25.048	23.296	29.934	29.793	14.968	15.498	15.865	21.51	20.869	18.928	27.227	27.997	16.099	18.205	19.549	21.638	17.792	25.637	25.724	30.001	18.355	19.855	15.336
5962_c0_g1	37.737	22.63	26.002	26.096	11.692	17.738	13.445	32.48	8.283	26.001	13.974	28.657	19.908	18.346	27.68	22.963	24.917	27.297	11.71	39.284	31.653	28.897	36.972
4013_c0_g2	11.114	12.788	8.375	8.778	9.956	11.754	9.248	13.913	9.58	10.961	9.313	9.445	11.177	13.858	8.906	10.436	8.104	7.202	6.539	5.979	9.686	7.985	5.985
48984_c0_g2	3.273	0.524	3.348	3.946	2.984	3.911	4.143	3.392	4.608	0.341	4.246	3.714	0.468	0.546	8.063	3.351	4.829	0.87	6.257	3.048	0.681	3.478	2.556
18500_c0_g1	2.871	1.626	2.159	2.8	1.687	1.995	2.42	3.682	1.68	1.268	2.558	2.522	1.197	1.607	1.618	2.324	1.831	2.881	2.062	2.513	3.005	1.577	0.579
7115_c0_g1	10.404	6.918	13.194	14.864	20.39	25.482	25.131	12.484	24.219	7.616	17.47	16.461	13.799	8.076	13.114	29.731	22.987	22.116	9.456	21.428	16.61	16.869	18.954
1482_c3_g1	63.259	71.829	68.599	64.126	67.83	61.706	54.771	51.747	57.713	70.088	62.64	54.875	83.346	69.028	59.087	54.645	58.858	55.405	59.757	69.541	54.002	55.716	71.872
6385_c0_g1	2.48	17.982	4.151	1.589	7.703	23.831	20.191	1.859	14.414	9.789	17.381	3.567	10.323	16.87	7.239	5.302	17.337	18.905	11.71	4.502	22.471	4.794	5.228
37918_c0_g1	0.936	2.15	2.472	1.903	3.296	3.538	2.044	6.008	2.614	3.025	2.676	1.807	3.507	3.406	4.59	1.951	3.008	0.44	3.41	0.71	1.185	1.484	0.863
34854_c0_g1	6.483	2.248	4.548	5.708	4.817	5.218	3.84	2.616	3.449	1.864	5.027	2.742	3.653	4.306	3.266	4.107	5.136	4.001	4.326	2.617	2.258	5.972	5.47
7179_c0_g2	1.605	1.353	1.147	1.492	1.843	1.995	1.961	2.775	1.15	1.214	1.629	1.752	1.821	2.082	2.07	2.035	1.603	1.46	1.459	1.303	2.184	2.087	1.104
5405_c0_g1	2.13	2.466	0.511	2.011	2.272	3.793	2.896	2.953	2.692	2.279	2.913	0.816	2.695	3.255	3.825	0.784	2.672	2.721	2.958	3.327	5.03	0.686	1.977
22911_c1_g1	0.288	0.251	0.261	0.281	0.361	0.58	0.431	0.271	0.285	0.256	0.356	0.193	0.25	0.243	0.245	0.401	0.356	0.39	0.322	0.419	0.289	0.269	0.621
2330_c0_g2	1.564	0.982	0.98	1.2	3.481	2.948	1.824	1.813	2.132	1.534	1.057	1.522	0.947	1.708	3.286	1.708	3.018	1.78	0.533	1.07	3.378	2.689	1.283
51006_c0_g1	0.525	0.72	0.219	0.097	0.78	0.806	0.742	0.065	0.452	0.575	0.573	0.211	0.52	0.475	0.706	0.28	0.693	0.26	0.865	0.384	0.327	0.148	0.715
2424_c0_g1	0.268	0.251	0.334	0.508	0.439	0.305	0.385	0.719	0.364	0.224	0.247	0.523	0.364	0.404	0.5	0.476	0.237	0.31	0.322	0.651	0.476	0.51	0.757
15766_c0_g1	0.37	0.327	0.271	0.681	0.195	0.354	0.11	0.439	0.324	0.628	0.306	0.697	0.219	0.263	0.373	0.485	0.257	0.23	0.151	0.244	0.457	0.427	0.179
3955_c0_g1	28.146	32.112	36.818	25.037	46.796	37.934	42.105	31.321	34.614	36.961	31.058	27.713	42.792	37.622	33.644	38.15	30.419	21.986	27.243	29.908	24.962	39.71	42.989
9209_c0_g1	15.457	13.519	13.601	14.929	12.891	11.665	12.025	9.736	12.655	14.721	12.167	12.343	14.455	13.706	11.79	11.566	12.805	11.443	14.879	15.809	9.024	12.176	11.97
6665_c0_g1	22.404	14.359	15.885	16.907	14.627	12.658	14.169	9.718	17.391	18.332	20.61	16.461	18.42	15.981	25.885	13.526	15.467	19.235	27.021	20.59	17.18	12.844	20.006
4858_c0_g2	21.92	18.811	19.536	19.199	20.702	17.817	18.074	17.184	18.069	15.924	21.035	21.349	24.892	22.713	22.413	20.816	18.564	20.876	21.669	19.822	19.438	17.657	23.235
10916_c0_g1	33.991	34.742	37.59	37.144	34.217	31.87	32.445	23.781	37.238	42.17	36.421	30.693	33.134	29.869	33.153	27.08	31.537	37.28	30.593	37.83	29.749	30.251	47.354
7055_c0_g1	15.169	17.12	19.233	5.124	14.208	17.532	15.517	7.475	15.838	20.142	14.813	26.768	22.062	24.664	13.948	24.242	13.982	42.611	13.893	16.728	51.464	27.422	8.709
1232_c0_g2	26.52	42.401	29.309	12.778	82.827	61.49	52.095	7.27	58.647	40.263	56.014	32.335	28.389	26.887	49.063	26.986	69.724	36.64	40.773	14.808	26.95	26.819	16.251
8656_c0_g1	0.288	0.709	0.855	0.313	0.468	0.383	0.403	0.533	0.354	1.736	1.165	0.403	0.676	0.809	0.314	0.439	0.574	0.44	0.201	0.43	0.093	0.352	0.621
6780_c0_g1	47.452	51.567	57.804	48.257	43.091	42.258	47.136	35.834	61.948	57.551	60.971	51.308	42.095	41.413	56.714	34.995	53.653	55.215	57.473	54.337	42.916	41.026	50.089
20719_c0_g1	4.199	4.506	3.87	2.389	3.228	4.678	3.584	4.139	3.586	3.504	4.72	6.098	3.944	5.923	2.707	6.366	3.424	2.931	2.515	2.455	5.188	4.998	2.945
11460_c0_g1	6.195	9.362	9.679	7.535	7.811	6.624	5.252	6.317	6.229	8.223	8.266	6.364	6.806	7.328	4.845	7.356	6.224	4.421	6.207	7.294	4.125	6.631	7.11
7690_c0_g1	55.335	58.354	43.149	58.57	48.122	54.453	44.387	45.954	48.822	48.476	49.772	40.175	40.253	40.331	38.499	39.495	51.536	41.491	40.23	43.181	40.341	36.816	42.599
5643_c0_g1	11.248	11.871	10.92	12.616	10.141	11.301	10.237	9.008	9.835	10.076	10.261	9.271	9.532	8.784	9.917	8.55	11.251	11.213	10.201	10.714	9.696	9.598	9.992
9507_c0_g1	24.616	24.529	23.864	24.085	21.57	21.777	22.354	22.482	27.835	26.917	28.817	21.514	25.246	22.915	28.2	20.032	24.808	24.036	26.971	24.708	19.606	22.498	29.125
123786_c0_g1	2.84	0.851	3.494	1.308	1.248	2.703	1.466	2.42	2.388	1.63	4.523	0.89	1.582	2.78	10.623	1.727	6.016	17.195	13.571	10.144	13.055	1.363	6.921
14391_c0_g2	3.087	1.353	2.462	2.821	2.321	3.223	3.694	0.953	2.152	0.959	2.153	2.448	1.103	1.365	1.05	3.118	2.375	6.172	0.785	0.651	4.535	2.958	0.736
62821_c0_g1	5.032	4.725	7.843	11.308	5.978	2.545	4.628	4.784	3.979	7.893	6.962	4.493	6.733	3.598	3.835	5.535	5.779	6.552	9.104	5.84	2.165	6.083	4.639
47876_c0_g1	18.38	8.718	8.574	24.842	9.468	12.058	13.684	15.53	12.714	11.259	13.658	12.747	8.461	8.218	14.801	10.063	15.882	24.586	15.774	13.715	18.579	12.454	5.207
28006_c0_g2	7.389	1.462	4.339	2.389	3.286	2.919	3.153	4.822	3.341	1.789	3.131	4.613	2.82	3.346	6.484	4.331	3.394	2.891	9.688	2.78	3.565	4.386	5.501
11309_c0_g1	4.435	3.623	3.411	4.551	3.93	3.361	4.179	5.896	4.294	4.783	3.743	5.365	4.683	4.367	5.365	4.443	3.929	3.901	4.97	4.269	4.834	4.813	2.672
1620_c1_g1	19.594	25.151	4.652	15.491	36.197	33.944	34.782	14.726	29.898	21.421	32.51	8.455	32.593	16.981	25.238	12.536	34.367	33.659	12.444	16.425	35.414	12.955	25.539
29385_c0_g1	55.51	54.382	55.979	52.051	51.955	53.608	53.277	40.049	53.793	55.602	54.434	47.484	51.429	51.561	58.479	53.478	63.39	58.535	56.799	57.093	46.863	53.444	73.366
1161_c0_g1	26.993	7.147	17.272	13.761	33.105	39.113	40.427	14.24	32.816	7.158	30.416	20.422	8.336	9.663	34.438	24.606	35.95	24.626	32.434	10.458	28.144	25.632	9.814
4661_c0_g1	9.293	27.584	22.185	8.518	24.768	28.794	23.133	5.429	25.408	25.106	26.832	28.025	19.45	24.077	12.79	16.877	28.608	39.35	16.669	39.039	38.838	15.941	28.862
7394_c0_g1	12.864	16.214	12.162	11.751	14.169	13.64	12.758	10.961	14.404	15.69	13.757	14.196	12.821	13.848	10.427	12.172	15.407	13.994	11.479	13.82	12.962	12.723	13.127
7373_c0_g2	20.963	13.726	17.658	26.291	10.024	13.925	13.913	20.79	15.435	11.717	15.208	16.828	10.74	10.391	26.954	12.228	18.594	26.697	29.506	17.321	21.64	15.969	13.485
997_c1_g2	0.381	0.196	0.48	0.173	0.614	0.364	0.321	0.467	0.432	0.149	0.277	0.523	0.208	0.414	0.314	0.523	0.346	0.29	0.573	0.291	0.215	0.362	0.231
3094_c0_g1	34.619	32.701	37.173	39.317	33.008	32.244	30.941	26.92	34.565	35.236	36.282	26.365	37.776	32.811	37.812	25.847	35.307	39.34	37.926	40.761	28.919	32.402	41.274
22428_c0_g1	183.972	224.347	227.857	164.554	234.195	239.699	206.838	130.667	205.249	243.583	212.234	146.772	265.96	248.738	196.232	167.92	217.295	153.841	195.617	269.298	124.587	184.962	284.491
37824_c0_g1	0.113	0.044	0.052	0.173	0.098	0.069	0.082	0.215	0.177	0.202	0.286	0.33	0.125	0.02	0.167	0.056	0.069	0.11	0.06	0.163	0.121	0.046	0.179
582_c6_g1	13.327	13.574	13.027	12.918	16.909	12.805	14.398	14.1	13.962	15.445	15.524	11.582	16.13	15.87	13.193	13.684	13.398	11.293	12.434	14.587	10.927	13.734	12.969
19175_c0_g1	1665.46	1074.93	1160.79	2292.27	1129.82	1292.95	1065.88	1039.5	1227.66	943.046	1611.69	1056.3	1075.58	856.028	1410.97	686.203	1318.22	1829.3	1369.1	1689.97	1263.84	850.89	857.722
59678_c0_g1	39.044	45.5	31.927	17.729	13.808	15.557	14.417	18.847	19.464	48.028	21.568	17.176	39.732	30.263	18.097	14.086	21.058	22.316	26.317	26.057	16.368	12.13	19.848
9314_c0_g1	3.345	2.771	3.16	1.73	5.802	8.108	9.367	4.728	7.104	3.856	5.155	5.2	7.128	4.751	4.188	4.742	7.916	2.671	3.199	3.49	8.809	6.529	4.67
1382_c0_g1	16.671	18.429	18.795	16.605	20.868	18.22	24.196	20.342	25.251	20.291	26.437	20.111	15.547	17.719	18.548	17.82	23.878	20.305	18.561	14.657	17.702	20.689	18.649
34792_c0_g2	2.542	1.757	0.939	1.178	2.311	1.228	2.933	2.607	2.555	2.301	1.294	1.917	2.227	1.819	1.756	1.596	1.93	0.96	1.127	1.698	1.073	0.909	2.272
10927_c3_g1	19.203	20.153	19.264	22.118	15.963	13.552	17.203	25.818	16.929	23.466	21.252	21.853	20.241	19.165	23.305	20.751	22.097	26.757	24.375	21.904	24.43	23.156	21.458
2884_c0_g1	20.86	38.899	55.999	30.961	45.402	40.833	41.802	24.902	46.218	36.226	44.262	64.99	32.583	30.496	31.515	68.814	48.894	24.206	28.601	24.789	19.26	67.809	26.654
12222_c0_g1	62.981	39.237	94.382	67.986	18.917	19.733	17.689	18.006	37.1	50.137	68.842	43.477	22.478	24.755	15.498	21.974	24.481	34.339	60.32	46.415	13.755	19.641	15.136
32931_c0_g2	0.617	0.436	0.407	0.616	0.507	0.236	0.257	0.691	0.216	0.948	0.356	0.312	0.718	0.859	0.343	0.887	0.475	0.44	0.553	0.779	0.495	0.751	0.484
21591_c0_g2	0.309	1.833	0.448	0.054	0.156	0.344	0.055	0.065	0.029	0.724	0.099	0.055	2.737	1.445	0.696	0.103	0.079	0.05	0.241	0.198	0.065	0.046	0.337
70128_c0_g1	137.9	113.499	113.866	127.475	101.374	101.183	105.298	70.977	133.633	120.673	129.616	81.497	115.919	114.615	129.386	53.627	113.481	131.165	133.487	139.197	70.482	107.444	149.056
710_c0_g1	21.94	33.836	28.985	19.307	16.46	14.613	15.168	15.137	17.587	29.857	16.443	24.925	22.291	20.63	18.47	21.862	18.574	36.23	19.667	36.317	27.958	23.74	35.384
8514_c0_g1	3.201	2.455	3.15	5.156	6.153	5.631	4.042	7.101	6.2	4.048	5.125	3.072	5.151	5.145	6.072	4.686	7.125	5.201	5.945	5.677	6.196	4.405	9.509
20326_c0_g2	2.851	8.565	7.916	3.005	4.349	3.174	4.821	3.999	4.097	10.854	3.052	9.381	8.356	7.156	1.873	5.078	2.85	9.923	1.71	2.955	9.014	8.55	2.966
23565_c1_g1	12.37	15.854	8.104	11.189	19.463	12.5	13.775	18.155	13.323	19.375	13.391	12.463	21.49	18.397	5.62	15.038	14.18	10.503	7.676	13.715	14.996	9.589	11.318
14746_c0_g1	16.826	18.342	4.798	3.038	15.66	18.033	8.139	6.223	27.383	18.161	18.447	3.769	13.393	26.574	17.665	5.535	13.695	7.872	11.79	14.262	11.581	9.023	9.414
5570_c0_g1	39.662	54.535	32.177	48.3	41.54	36.695	37.559	34.601	40.971	63.314	43.827	25.429	57.371	51.076	49.406	21.619	38.662	29.668	48.399	34.968	26.642	23.657	35.184
11396_c0_g2	0.216	0.895	1.241	2.022	6.387	8.658	9.669	6.419	7.389	1.289	8.503	2.219	1.124	1.142	0.618	0.952	7.748	2.161	0.201	0.756	2.417	1.066	0.926
0_c7_g1	5.742	6.099	5.205	4.324	5.773	5.611	6.296	4.354	6.308	7.456	6.518	5.117	5.994	5.903	6.533	4.415	6.462	9.022	6.811	5.351	9.584	4.757	6.164
41665_c1_g2	8.861	2.597	6.529	2.994	8.62	9.503	12.052	4.494	9.069	2.78	7.456	9.794	2.071	3.609	5.738	11.155	10.044	8.112	4.306	3.28	10.526	12.51	2.346
31_c1_g1	7.512	13.421	6.561	7.21	44.817	52.753	50.637	7.681	47.191	11.451	46.484	7.566	11.239	9.481	21.873	6.413	45.49	23.186	17.515	18.694	21.351	6.362	16.84
1598_c3_g1	31.264	27.998	30.07	31.523	27.635	27.094	26.313	22.743	25.536	33.915	28.086	28.602	28.982	28.939	28.926	26.482	28.539	28.437	30.522	36.887	26.147	37.104	25.959
6628_c0_g1	5.989	7.474	5.716	12.399	8.562	7.754	5.554	14.904	5.414	6.071	6.656	9.757	9.647	8.612	19.921	8.382	7.372	23.956	14.014	15.03	20.912	8.597	17.492
28553_c0_g1	20.829	36.455	37.048	34.139	13.642	23.428	11.172	27.257	21.91	28.206	11.752	34.701	21.698	27.383	17.92	37.674	14.151	37.06	22.877	36.864	40.275	33.246	43.315
7746_c0_g1	1.358	5.488	7.239	6.302	0.185	0.835	1.081	5.345	0.57	1.736	0.978	6.667	0.78	1.981	2.217	5.078	0.139	3.761	2.525	1.838	2.389	5.759	1.841
47782_c0_g2	6.833	11.468	1.335	0.789	4.447	7.174	7.075	1.617	5.777	7.829	8.068	2.494	9.251	7.834	16.792	1.176	8.787	6.412	15.201	4.455	6.933	1.79	2.808
47001_c0_g1	33.682	63.482	31.395	51.295	157.638	165.237	147.247	18.539	139.872	90.358	127.087	19.955	39.701	41.625	34.772	19.976	152.509	35.479	29.848	29.594	43.597	18.093	12.769
3928_c0_g1	376.61	405.365	412.053	305.476	365.564	328.421	363.379	271.099	418.889	561.876	405.289	306.73	489.66	430.703	399.987	269.228	314.547	331.798	328.309	404.622	296.205	330.381	577.944
15279_c0_g1	14.696	10.006	10.743	12.28	9.117	12.913	11.429	10.512	12.016	7.371	11.821	10.252	12.405	11.159	8.534	15.355	10.628	13.764	10.12	7.852	7.185	10.368	4.965
25280_c0_g3	2.295	1.473	1.012	2.627	2.184	2.427	2.209	2.785	1.395	1.225	1.6	1.724	2.144	2.022	2.374	2.418	1.662	2.201	2.062	1.373	2.66	2.624	2.167
23891_c0_g1	4.538	23.896	13.392	16.723	16.382	13.326	13.574	5.41	20.604	26.501	16.818	13.554	14.33	12.221	5.611	6.282	20.919	14.224	9.607	24.091	8.566	8.235	10.792
1011_c0_g1	36.595	43.623	50.43	42.549	42.34	37.442	29.814	22.463	36.648	63.527	33.438	35.994	44.863	49.479	10.711	33.399	32.962	37.89	33.792	45.612	17.711	28.757	22.068
8875_c0_g1	51.784	51.829	44.443	50.138	37.591	38.749	35.029	43.113	52.349	57.082	49.654	49.694	49.39	47.983	44.365	45.637	39.73	41.681	38.781	41.936	42.254	48.529	60.123
75669_c0_g2	2.583	7.463	5.778	5.827	2.74	4.393	3.299	2.345	4.824	7.595	3.249	6.062	4.516	6.489	8.279	3.276	3.77	8.822	6.106	7.41	7.633	1.243	7.447
2588_c0_g1	3.797	12.177	5.455	0.508	11.984	5.13	6.956	2.56	7.506	16.223	8.068	4.64	11.406	9.855	3.256	2.446	4.651	2.181	2.465	7.143	1.465	3.45	5.238
511_c0_g1	6.092	4.244	84.109	7.935	59.931	65.431	73	4.541	85.558	2.748	74.165	87.265	2.154	2.669	6.788	54.28	93.166	9.142	7.595	7.026	8.538	73.994	4.029
54071_c0_g1	63.074	195.814	99.952	192.228	43.091	35.703	35.24	27.63	55.11	307.439	80.86	49.933	78.538	89.395	34.723	32.914	48.765	119.762	60.471	199.408	85.898	40.47	33.322
14600_c0_g1	6.329	1.833	1.189	1.686	0.449	2.26	0.22	2.149	0.442	0.032	2.192	0.284	1.956	3.255	2.256	0.299	4.928	5.511	3.954	0.605	7.269	3.218	8.299
15047_c0_g1	15.364	5.03	10.044	24.431	15.085	12.962	17.038	18.296	17.676	7.424	15.406	13.031	5.495	5.812	19.578	5.526	18.406	17.405	9.004	18.112	14.604	9.932	16.093
31404_c0_g1	2.13	20.731	0.887	1.103	11.146	6.801	10.961	0.271	5.365	25.404	11.554	2.302	33.041	17.224	5.522	1.157	12.082	16.654	3.702	5.095	12.971	2.402	2.209
6889_c1_g1	2.696	4.834	5.267	5.059	3.754	3.892	2.915	4.429	2.869	5.507	3.318	4.411	3.674	2.537	3.05	4.201	3.038	0.77	2.455	4.676	1.101	2.995	2.682
17215_c0_g2	5.115	5.041	3.077	1.557	5.997	5.356	8.239	1.598	6.013	7.733	6.103	2.843	4.985	5.681	2.246	3.071	8.104	2.011	1.861	1.582	2.184	4.303	2.44
15112_c0_g2	3.725	2.128	1.95	2.778	5.431	5.749	5.829	4.28	3.311	2.375	3.012	3.072	4.839	4.569	6.13	4.537	4.671	4.161	3.612	1.815	5.235	5.36	5.038
759_c0_g1	1.677	3.35	2.388	2.919	1.56	2.26	2.19	2.224	2.83	3.526	2.35	2.045	4.038	4.731	1.481	2.147	1.771	3.011	2.636	1.71	3.341	2.04	2.293
10614_c0_g1	9.91	10.497	10.826	9.697	9.361	10.653	9.834	11.661	9.491	8.915	9.816	10.94	10.157	10.795	10.397	14.021	10.499	11.533	11.73	14.494	11.319	11.471	15.809
8043_c0_g2	384.544	406.587	403.229	462.873	393.648	436.679	358.393	269.276	385.709	391.108	402.208	292.984	404.014	336.193	306.834	223.806	370.497	395.964	292.455	431.9	292.509	305.037	448.399
30823_c0_g1	2.367	3.677	3.651	5.794	2.457	3.135	2.062	3.999	4.303	3.409	4.118	3.448	3.216	3.174	3.443	2.24	4.324	5.101	2.475	3.478	5.263	2.485	3.524
18054_c6_g1	0.041	0.044	0.042	0.205	0.497	0.157	0.742	0.467	0.246	0.618	0.365	0.504	0.135	0.162	0.177	0.14	0.119	0.09	0.04	0.047	0.28	0.454	0.053
11307_c0_g1	58.895	57.721	65.074	61.402	59.356	58.06	61.553	66.324	56.249	53.695	58.808	57.122	48.505	51.207	61.853	58.63	61.777	57.875	60.38	59.234	60.805	63.014	50.73
7015_c1_g1	1.328	2.095	1.836	1.719	1.141	1.081	1.549	1.037	1.1	3.323	2.202	1.486	3.028	4.791	2.403	1.167	1.821	1.33	0.976	3.269	4.19	2.087	1.22
29408_c0_g1	10.466	5.947	6.269	14.594	4.632	6.319	4.665	7.765	10.238	6.157	10.201	6.52	3.798	8.036	12.849	4.733	10.539	10.713	14.517	6.607	7.932	8.291	5.312
1876_c2_g1	22.383	11.413	21.298	16.226	42.964	52.262	37.11	32.611	30.311	16.191	45.091	26.484	14.611	16.85	54.83	21.498	43.916	26.657	61.738	31.955	45.081	24.89	37.698
35346_c0_g1	31.624	26.176	19.442	31.458	16.304	18.22	11.264	29.751	17.116	32.243	13.638	16.846	39.618	43.889	22.04	21.656	22.156	22.816	19.345	13.657	19.326	32.903	9.835
17335_c0_g1	0.597	2.368	0.834	1.73	1.18	1.11	2.86	0.654	1.218	3.867	1.985	0.128	3.517	1.425	6.072	0.429	2.395	0.78	2.797	0.5	0.653	1.159	0.116
66882_c0_g2	1.739	6.721	0.24	9.956	0.293	0.206	0.22	8.428	0.285	6.998	0.158	0.284	0.51	2.598	0.559	0.821	0.475	0.66	0.775	0.477	0.215	0.788	0.252
872_c0_g1	7.986	4.277	4.12	11.762	6.836	10.889	10.118	14.053	9.56	3.526	8.671	8.345	3.85	4.822	6.179	8.009	11.37	10.543	5.05	4.641	12.766	8.745	4.87
15941_c0_g1	0.679	8.38	11.588	2.832	2.867	1.995	1.173	1.906	1.641	10.162	2.508	4.924	15.339	10.462	3.247	7.776	1.712	1.27	2.726	1.536	0.942	7.382	1.525
37136_c0_g2	3.962	3.579	3.494	3.74	4.846	4.668	4.793	4.691	4.529	4.016	4.681	4.2	5.339	5.084	5.189	5.339	4.394	4.061	4.094	3.92	4.815	5.36	5.07
7065_c0_g2	21.642	16.291	22.571	20.875	14.568	14.043	16.36	13.222	16.958	16.702	18.141	24.98	14.247	14.566	27.945	16.83	20.503	16.534	28.701	23.335	15.425	22.897	17.103
9616_c0_g1	3.664	2.87	6.216	2.735	3.462	3.204	3.089	2.532	3.233	2.141	3.664	5.521	2.144	2.264	2.099	5.498	3.137	2.331	2.575	2.559	2.529	5.824	3.587
8826_c0_g1	17.67	17.458	16.949	15.588	18.732	12.599	12.336	11.297	16.978	24.328	14.774	13.856	18.347	14.04	12.781	12.378	15.229	13.464	13.682	17.81	9.761	14.754	19.333
4389_c0_g1	5.804	2.728	5.903	1.492	8.591	8.845	9.284	2.102	8.843	3.057	10.735	8.088	1.353	3.821	5.316	8.438	10.628	9.392	5.261	2.373	8.893	6.139	3.008
10839_c0_g1	1.472	1.844	0.991	2.908	2.35	1.415	1.136	1.243	2.162	2.322	2.064	1.091	1.134	0.738	1.383	1.045	1.643	1.23	1.811	1.652	2.006	0.686	2.03
1337_c0_g1	25.985	9.395	12.631	21.145	25.451	26.878	23.215	25.173	24.927	10.364	25.094	14.7	9.501	9.532	18.617	16.177	26.342	26.117	13.943	16.798	32.679	14.931	19.859
57058_c0_g1	8.48	4.954	13.799	8.443	5.87	8.589	10.054	9.624	9.668	5.571	8.809	14.948	6.286	17.184	10.574	13.628	9.559	26.057	6.459	13.843	19.009	20.829	16.703
1822_c1_g1	31.408	38.713	41.428	16.107	20.166	16.716	20.035	10.858	24.239	45.962	23.158	34.141	35.32	38.016	17.528	30.3	23.571	17.075	21.297	31.885	13.288	35.842	26.738
29587_c3_g1	0.093	0.044	0.042	0.043	0.254	0.432	0.33	0.392	0.354	0.277	0.168	0.569	0.208	0.111	0.5	0.196	0.04	0.14	0.352	0.058	0.28	0.083	0.063
12129_c0_g1	17.001	2.575	0.73	1.038	1.424	1.189	1.036	1.364	1.11	1.417	0.849	1.366	2.31	3.245	1.491	1.335	0.93	1.59	1.217	1.931	2.594	1.187	2.051
13616_c0_g1	6	6.678	5.851	5.513	4.232	1.985	3.134	3.429	7.693	5.486	6.646	5.64	2.529	3.133	1.157	3.08	5.433	3.141	1.62	6.735	1.586	4.229	3.198
699_c0_g1	6.617	6.514	9.116	5.74	5.685	6.516	4.5	5.177	4.883	5.901	5.244	7.997	7.118	8.198	9.181	11.892	5.403	6.292	7.837	5.933	7.372	8.921	6.774
9419_c1_g1	6.38	17.218	9.836	6.973	9.507	18.21	9.917	6.261	16.86	18.065	13.213	9.84	4.589	12.2	11.427	12.779	22.176	3.821	9.98	5.514	3.63	6.723	19.522
18191_c0_g2	3.396	2.695	1.189	4.227	5.617	4.815	11.722	2.728	9.295	1.395	11.554	2.21	0.395	2.274	2.511	0.747	11.746	6.412	2.052	4.676	5.198	0.881	5.364
22173_c0_g1	17.896	12.362	15.478	17.459	13.028	13.306	13.5	12.652	15.907	13.964	17.272	12.894	12.852	11.998	18.48	11.958	14.724	19.505	18.571	17.949	14.828	13.187	14.431
8344_c0_g3	5.526	1.975	2.628	8.227	3.744	4.432	3.584	5.326	3.645	2.162	3.832	3.842	3.455	3.022	7.033	4.145	5.393	7.812	7.454	4.269	8.538	4.572	4.702
12065_c0_g2	8.418	10.791	7.677	8.951	13.837	12.068	12.171	13.231	9.462	11.28	8.404	10.463	15.766	12.403	13.536	15.01	9.391	8.112	9.829	9.772	13.932	13.873	10.287
44382_c0_g1	1.081	1.8	2.242	4.389	3.374	3.872	3.162	3.663	3.596	3.558	2.795	0.504	2.737	4.458	1.295	0.877	2.672	0.92	5.956	6.224	0.803	2.253	3.103
3854_c0_g1	25.182	19.455	14.665	31.793	21.394	20.077	20.227	26.294	21.822	16.702	23.721	14.718	21.677	23.329	15.723	14.03	25.56	5.692	17.444	30.152	4.274	9.023	18.965
42120_c0_g1	3.571	3.612	3.786	6.659	4.174	3.626	3.318	1.962	3.488	8.308	4.148	4.97	6.577	4.468	5.091	3.752	5.066	9.773	5.996	6.572	9.892	3.709	6.248
7113_c0_g3	2.789	2.357	2.368	3.34	2.613	3.577	2.374	1.532	2.672	2.631	2.795	3.558	4.079	1.809	2.423	1.876	3.107	2.921	2.002	2.373	2.249	2.161	1.893
20871_c0_g1	32.756	31.719	32.928	34.193	30.463	30.337	30.227	21.8	37.621	30.634	34.693	27.401	29.555	26.392	30.103	26.632	33.773	32.058	31.096	31.28	25.289	30.937	33.754
30368_c0_g2	0.607	7.343	6.237	1.092	4.544	6.398	9.183	1.019	4.323	6.774	4.79	5.548	8.762	10.725	0.49	10.763	4.354	0.28	0.936	1.757	0.373	7.855	2.135
212_c1_g1	86.105	42.532	40.427	57.046	114.948	128.119	126.919	62.185	96.14	43.011	89.62	59.296	54.166	74.921	130.014	64.903	121.744	120.432	76.818	64.05	127.442	70.665	74.502
30724_c0_g1	1.791	1.124	11.65	6.011	2.321	1.209	2.401	4.504	3.871	0.373	3.456	8.849	0.375	3.791	6.395	1.456	7.214	8.062	3.863	2.082	6.635	1.873	1.273
1566_c0_g1	2.799	2.837	2.347	1.189	3.072	3.479	4.445	2.887	3.105	3.334	2.903	3.384	4.235	4.407	2.943	4.145	2.335	3.521	3.501	2.536	4.265	3.988	3.029
12713_c0_g1	17.351	24.769	23.03	14.507	21.599	19.154	18.743	15.847	18.462	30.57	19.395	14.948	29.159	26.817	18.352	19.248	17.208	12.543	17.696	24.72	11.226	17.49	23.961
25337_c0_g1	15.272	3.044	7.374	3.6	2.038	3.263	1.265	2.654	2.574	7.936	2.528	9.198	6.889	5.185	11.26	8.849	1.821	7.362	12.424	8.108	5.87	5.935	11.181
76824_c0_g1	9.581	19.684	4.443	3.946	13.613	13.454	15.077	8.092	12.625	19.461	11.495	4.127	23.581	29.778	13.732	4.266	15.437	15.904	9.969	13.983	12.383	3.978	13.211
40490_c0_g2	10.425	12.046	33.439	12.497	11.799	11.459	6.626	13.549	11.977	7.967	8.572	29.253	8.315	8.865	12.192	14.077	11.875	18.005	14.154	9.667	15.724	24.111	9.751
1123_c3_g1	4.61	4.779	5.434	6.129	8.142	7.135	7.387	10.26	6.445	5.731	7.288	5.915	8.429	7.47	7.219	8.13	6.709	4.991	6.962	4.944	7.54	7.308	6.038
7650_c0_g1	12.02	12.548	12.975	11.859	14.578	15.399	17.35	7.522	18.265	14.955	18.724	8.996	15.787	12.595	13.232	11.556	15.902	33.049	12.585	13.68	20.95	8.198	11.244
11079_c0_g1	9.746	10.66	10.044	10.572	10.229	12.854	12.639	10.035	12.566	11.291	13.134	9.455	8.752	8.592	10.917	9.353	10.588	10.263	8.531	8.713	7.503	9.57	11.244
11247_c0_g1	23.237	27.387	27.536	34.106	37.757	44.282	43.259	41.142	36.029	25.937	37.616	31.858	30.699	31.416	28.298	34.239	47.3	41.461	26.498	16.251	46.798	31.224	12.717
1348_c0_g2	3.869	2.815	2.795	3.784	5.168	4.521	4.766	4.466	4.706	3.451	4.681	3.705	3.809	3.326	5.434	3.332	4.72	4.181	4.406	3.897	8.576	3.125	4.113
7783_c0_g1	35.144	34.665	45.381	59.748	56.04	42.582	45.147	40.516	37.464	36.748	49.446	44.568	33.322	29.889	31.545	49.809	38.345	24.006	33.953	28.081	23.777	55.094	25.297
26267_c1_g1	0.021	0.055	0.042	0.108	0.224	0.187	0.192	0.196	0.187	0.096	0.158	0.119	0.073	0.02	0.069	0.112	0.079	0.07	0.04	0.128	0.103	0.056	0.042
1531_c0_g1	34.66	33.978	15.186	54.819	48.844	46.326	62.488	57.083	48.291	34.298	52.182	21.092	33.863	32.902	32.584	19.379	52.723	11.123	29.074	32.479	10.657	16.563	39.518
44864_c0_g1	1.183	0.633	0.803	0.076	0.741	0.717	2.539	0.299	1.258	0.884	0.928	0.99	0.395	0.728	9.809	0.103	0.752	6.472	6.871	3.978	7.643	0.26	2.451
3323_c0_g1	54.419	27.584	31.947	29.263	36.411	37.737	39.685	29.836	42.691	28.419	44.45	39.304	24.362	24.431	37.361	27.733	52.209	53.244	37.252	21.172	52.089	40.878	14.81
2038_c0_g1	16.651	21.288	17.929	14.151	17.464	17.355	14.783	17.473	16.556	20.718	15.811	16.8	24.591	22.046	18.568	20.144	15.803	13.464	17.152	15.821	14.987	16.906	22.183
9489_c0_g1	103.826	83.177	122.658	177.418	28.6	52.911	19.522	155.634	27.442	48.146	34.959	154.667	75.978	96.39	109.828	168.442	39.523	0.25	126.847	27.034	1.008	138.436	135.13
21558_c0_g2	0.689	0.491	0.344	0.778	1.453	1.346	1.961	1.019	1.444	0.479	0.968	1.302	0.947	0.697	0.324	1.484	1.296	0.66	0.473	0.593	0.747	1.827	0.736
173622_c0_g1	5.804	8.336	40.093	20.907	60.467	47.604	35.46	24.173	50.394	6.519	41.615	42.615	14.725	14.465	43.129	49.408	50.764	36.27	45.28	21.148	41.694	45.673	25.781
31518_c2_g1	29.535	64.824	29.444	24.885	25.577	38.042	25.424	27.574	29.161	75.339	28.678	30.06	66.873	51.986	37.136	33.119	33.763	58.355	28.178	58.501	68.727	35.518	54.033
14174_c0_g1	34.022	34.196	33.835	29.036	28.162	30.927	29.759	26.518	31.175	31.849	31.513	29.18	24.549	22.167	28.308	25.371	30.815	26.517	26.709	31.978	19.69	24.343	32.691
2549_c0_g1	31.645	16.651	24.219	18.14	3.384	4.324	5.123	19.314	7.841	16.393	4.118	22.697	15.558	16.81	7.445	15.486	7.313	48.633	5.915	17.67	41.32	26.439	15.073
91189_c0_g1	708.155	687.52	644.008	644.897	810.552	815.161	851.192	895.785	665.787	672.835	732.019	629.83	789.171	823.409	619.564	898.069	703.836	639.559	637.645	619.688	802.81	760.213	577.26
18879_c0_g3	6.885	3.863	4.485	6.865	4.807	6.24	6.205	4.822	6.573	3.494	6.281	4.787	3.871	4.397	9.838	4.583	6.195	8.432	7.424	6.631	7.017	5.62	5.964
7650_c0_g3	7.759	21.506	9.731	5.059	4.086	5.061	3.299	3.794	14.237	11.866	9.51	6.713	13.56	7.743	1.834	4.583	6.511	6.542	1.811	11.551	0.859	7.725	5.88
20294_c0_g1	10.168	11.097	10.472	9.459	9.195	10.083	10.127	8.288	11.338	11.866	10.735	8.198	9.189	10.148	11.388	8.653	10.885	11.353	10.271	9.434	10.06	9.441	9.677
23683_c0_g2	6.308	4.714	2.347	1.859	1.482	1.219	1.136	5.55	0.472	2.769	1.096	3.145	2.768	3.305	4.62	4.079	1.059	0.62	2.817	3.234	0.821	2.495	4.155
12235_c0_g2	3.087	5.368	2.482	1.838	3.471	5.444	5.911	1.831	5.62	5.571	3.723	4.328	6.504	4.761	15.802	2.903	6.6	29.318	16.096	10.981	24.402	4.665	7.352
9597_c0_g1	21.446	20	28.339	20.312	14.471	26.121	21.016	10.306	17.273	18.949	16.848	17.268	18.409	15.415	25.914	19.556	20.8	24.817	25.392	20.73	17.459	17.165	22.068
50091_c0_g2	4.188	10.802	10.076	7.329	1.823	0.934	1.274	1.205	1.975	20.068	4.404	4.732	4.069	1.506	1.167	2.614	0.94	2.751	2.243	9.539	1.829	3.403	1.641
7593_c2_g2	16.383	7.747	3.285	13.588	16.909	21.777	8.771	12.558	36.285	8.83	39.374	4.191	4.1	6.55	7.249	2.987	50.18	7.682	24.275	9.318	6.504	4.08	19.322
3760_c0_g1	13.934	12.624	12.276	17.502	12.53	12.962	13.968	14.334	13.5	12.846	15.021	13.233	14.538	14.262	15.507	12.088	13.963	16.674	14.979	18.24	14.651	13.141	16.051
30432_c1_g2	28.424	15.319	19.588	7.459	32.355	47.004	22.134	10.054	35.243	16.201	37.26	9.876	12.186	12.746	4.541	11.603	37.959	38.58	7.454	29	36.169	13.697	37.14
33543_c0_g1	30.451	58.386	43.932	18.442	8.971	23.566	17.634	12.372	27.815	27.599	32.372	12.637	24.091	26.473	9.377	25.082	31.151	29.778	25.21	16.891	17.683	7.141	9.814
13470_c0_g1	2.46	1.506	1.575	1.946	3.53	3.508	3.098	1.626	2.309	2.056	2.39	1.155	2.248	2.011	3.011	2.054	2.078	1.33	2.817	3.013	1.26	1.892	2.714
4962_c1_g2	23.71	29.089	29.027	21.329	25.86	21.375	22.18	16.586	23.708	34.426	23.978	18.515	30.585	28.07	20.981	18.165	22.176	18.775	22.947	32.514	15.304	19.558	28.137
271_c0_g1	10.703	14.643	11.817	15.913	8.425	11.862	9.431	12.988	10.68	13.016	12.117	15.177	15.006	15.627	10.083	15.337	10.212	17.995	9.175	13.808	24.589	13.595	10.245
16235_c0_g1	1.225	1.909	2.232	0.595	7.255	6.083	11.172	0.673	7.654	3.707	10.162	5.741	3.028	2.092	4.365	1.876	3.82	4.831	5.785	1.966	6.112	4.173	5.385
14310_c0_g1	54.398	56.793	40.604	164.208	38.615	43.496	44.304	77.77	38.318	50.681	52.557	43.917	44.55	40.442	67.336	25.241	55.751	109.739	72.261	91.829	80.653	40.247	60.376
47817_c0_g1	0.885	0.207	1.919	0.768	3.042	2.575	2.63	0.757	1.503	0.607	1.007	0.202	1.249	1.435	2.57	1.447	2.583	2.661	1.338	1.85	2.417	1.187	2.125
86360_c0_g1	0.844	0.546	0.96	0.822	1.151	3.105	1.916	0.178	2.103	1.023	1.787	1.852	1.561	0.273	1.108	1.382	2.068	7.002	2.012	1.64	11.161	2.532	0.368
1899_c0_g1	19.584	23.416	21.184	23.48	16.051	17.719	15.892	23.005	18	22.539	16.413	21.119	24.591	25.492	12.349	20.741	17.881	16.304	10.714	25.592	13.503	20.272	28.231
161_c0_g1	11.454	21.419	20.057	30.68	8.308	8.727	8.597	31.461	7.909	20.813	10.122	21.174	23.436	21.854	14.379	24.438	9.223	9.292	13.219	8.41	10.955	21.459	6.479
7780_c0_g1	9.303	11.064	12.881	9.989	11.097	9.719	9.788	9.092	11.731	10.865	11.544	10.252	10.615	10.159	10.848	10.016	10.351	9.713	11.65	12.11	7.764	10.331	9.666
5944_c0_g1	27.251	6.165	8.282	12.432	11.643	10.918	9.147	5.924	12.321	5.72	15.603	7.034	4.246	6.388	5.885	8.242	10.895	6.912	4.698	9.213	2.277	8.254	12.675
3273_c1_g1	0.597	10.442	6.623	3.33	8.259	7.832	15.095	2.046	12.675	3.44	13.5	3.384	9.199	6.954	5.454	8.065	9.747	10.053	3.28	9.062	9.332	7.781	6.984
27277_c0_g1	1.883	1.888	1.825	1.232	0.819	1.356	0.183	0.159	1.867	1.832	0.849	1.403	1.509	0.546	0.432	0.915	1.108	0.71	1.127	1.85	1.073	1.512	0.841
27867_c0_g2	7.512	2.029	5.622	16.529	3.374	2.398	1.503	32.508	2.535	4.687	0.849	9.702	7.628	9.673	9.073	19.631	2.504	8.502	5.03	11.958	12.402	17.546	20.837
55833_c0_g2	2.511	2.859	0.49	3.416	1.073	0.314	1.036	6.569	0.59	2.823	1.057	0.99	4.267	1.85	0.579	0.579	1.732	4.201	0.553	4.199	3.509	1.141	6.08
20871_c0_g2	5.742	2.99	3.838	7.567	2.321	2.742	3.107	5.476	4.638	3.196	5.224	4.347	1.582	2.244	5.934	2.726	4.572	8.472	5.845	5.909	6.429	2.958	1.967
20534_c0_g1	10.023	2.04	9.606	8.4	6.134	3.656	6.351	9.008	5.738	1.001	6.35	11.014	2.373	0.91	7.101	10.931	6.432	7.722	3.501	0.942	5.711	8.161	3.071
12101_c0_g1	8.593	2.499	5.309	8.551	5.919	5.012	4.427	2.308	8.607	2.695	7.989	4.283	2.331	5.074	7.396	4.415	7.976	10.793	6.992	7.189	9.742	3.635	3.208
4654_c0_g1	8.933	10.191	9.179	7.827	5.987	6.044	6.498	5.317	5.031	6.774	5.362	8.125	13.112	11.867	12.271	8.653	5.917	6.172	9.959	6.2	7.139	7.252	4.281
67033_c0_g1	4.549	7.463	4.339	5.07	5.558	7.056	5.132	8.017	4.814	7.669	7.782	8.804	5.744	13.747	11.113	5.965	6.65	11.333	6.931	6.526	10.685	10.461	8.53
53927_c1_g1	8.264	8.664	6.926	5.892	10.122	9.031	13.464	7.541	7.29	5.826	9.767	11.509	11.426	13.777	7.396	10.707	8.698	7.082	7.706	5.409	8.874	8.504	7.363
130207_c0_g1	212.231	372.282	283.72	293.693	313.717	335.32	364.772	299.906	318.092	426.429	341.237	364.302	382.67	352.446	326.511	331.004	322.207	296.468	313.34	341.037	327.046	322.072	313.122
178176_c0_g1	8.572	7.114	8.72	7.546	7.333	7.665	8.294	13.194	6.131	9.448	7.14	10.555	11.947	13.181	9.161	10.165	6.996	6.722	5.744	14.087	4.684	11.907	20.553
4795_c0_g2	215.051	65.85	117.475	426.27	106.942	114.027	125.168	184.292	154.119	58.68	172.683	131.503	34.633	48.751	250.17	64.987	179.177	252.437	291.892	193.569	206.77	95.676	135.119
3592_c0_g1	12.236	24.212	13.173	30.669	19.278	15.537	16.983	7.092	17.4	25.532	21.43	7.538	18.295	16.577	8.112	5.237	17.426	13.944	12.344	18.833	9.406	6.538	9.856
9246_c0_g1	7.255	3.044	3.4	7.794	5.49	9.955	10.256	12.96	9.314	5.081	9.362	4.246	3.486	6.034	23.58	5.993	11.588	6.032	16.609	6.712	11.702	7.864	6.311
6378_c0_g1	15.642	16.825	17.836	15.037	19.893	17.503	18.752	19.538	17.007	18.811	17.489	16.387	23.269	21.045	16.096	21.143	13.814	13.544	15.412	17.973	14.277	18	21.479
9478_c0_g2	0.71	1.364	0.459	0.67	0.683	2.152	0.77	1.729	1.1	0.724	1.007	1.11	0.708	0.738	1.305	0.961	1.465	1.72	1.459	0.628	0.383	1.391	1.083
7226_c0_g1	2.264	2.651	1.784	2.476	1.014	1.012	1.1	3.065	0.992	2.993	1.392	1.192	2.674	2.173	2.06	1.41	0.861	1.8	2.354	4.711	1.185	1.187	4.134
35868_c0_g1	16.62	12.733	10.336	15.934	18.469	14.997	15.654	17.044	18.187	20.313	22.269	18.001	22.353	9.825	23.914	12.574	20.583	39.06	16.971	16.53	46.658	14.754	17.355
4882_c0_g1	19.615	11.217	37.778	13.037	13.135	6.692	12.785	20.856	10.061	6.38	9.48	33.875	10.49	13.615	24.639	38.216	11.063	28.688	22.283	16.972	21.015	36.631	12.422
23872_c0_g1	5.557	6.394	4.641	4.043	7.148	6.604	5.774	7.905	3.331	5.123	3.526	6.025	9.303	8.956	6.866	10.044	3.236	4.151	4.96	6.375	6.327	7.335	8.12
3557_c0_g2	3.118	2.641	2.503	3.73	7.313	11.223	10.659	5.046	8.067	2.982	7.021	2.173	2.914	4.589	2.413	3.08	8.757	3.891	1.901	4.386	4.535	5.184	6.869
25_c0_g1	60.46	36.564	33.064	43.89	39.922	39.034	42.645	49.393	38.259	34.948	29.745	44.605	41.335	42.383	43.864	43.499	41.353	62.346	44.898	73.717	70.678	43.836	72.777
1062_c0_g1	152.492	199.797	255.674	342.069	379.83	338.356	337.835	402.896	327.308	225.24	324.074	321.412	268.125	243.118	261.587	340.88	338.366	277.563	249.086	205.551	375.832	322.582	199.418
9009_c1_g1	1.111	0.589	0.72	2.476	0.809	0.865	0.66	1.617	1.572	0.49	1.076	1.11	0.614	0.364	1.726	0.737	1.118	1.36	2.103	1.291	1.12	1.53	2.356
11274_c0_g1	29.504	28.948	35.327	29.998	24.29	26.966	25.232	25.266	25.899	26.214	30.012	20.67	26.464	23.259	23.874	24.065	25.738	28.247	25.281	26.79	23.702	21.988	29.073
11192_c0_g1	232.999	122.992	235.627	573.376	293.668	334.818	314.098	463.875	293.873	121.781	309.438	224.711	128.76	114.807	11.77	208.011	326.442	237.223	12.424	36.562	268.695	206.968	24.687
4927_c0_g1	13.378	17.764	7.228	12.043	6.299	11.115	15.168	13.063	11.456	19.013	9.441	4.328	29.097	31.901	17.214	2.632	7.154	22.016	11.931	13.541	28.023	7.465	7.931
13201_c0_g2	0.391	5.554	6.936	4.313	4.164	2.929	3.382	5.868	4.362	3.909	5.175	7.107	6.286	4.296	7.052	1.895	6.462	6.042	6.448	16.123	8.874	1.224	12.559
125_c0_g2	8.161	11.588	10.42	19.004	6.982	7.174	6.581	12.586	10.926	12.399	9.056	7.804	9.917	10.998	8.955	5.526	9.223	19.805	9.597	13.017	15.584	7.271	16.02
14059_c0_g1	30.564	65.119	51.243	23.296	38.361	42.975	38.127	22.902	35.39	66.072	34.821	37.415	52.21	49.034	21.324	40.82	32.368	18.165	23.661	37.585	35.861	42.529	28.884

## Sheet: KEGG_IDENTIFICATION_IMMUNEG
Immune system
04640 Hematopoietic cell lineage (4)
K04012	24683_c0_g1
K05090	2588_c0_g1
K06460	8928_c1_g1
K06467	10253_c0_g1
04610 Complement and coagulation cascades (8)
K03898	4795_c0_g2
K03902	15941_c0_g1
K03906	37918_c0_g1
K03991	30_c2_g1
K04002	9489_c0_g1
K04004	30724_c0_g1
K04012	24683_c0_g1
K06464	3955_c0_g1
04611 Platelet activation (22)
K00922	78544_c0_g1	3094_c0_g1
K02649	4437_c1_g1	6665_c0_g1
K04345	23890_c0_g1	32931_c0_g2
K04441	1437_c0_g1	1437_c0_g2
K04456	18817_c0_g1
K04513	10614_c0_g1	11274_c0_g1	14059_c0_g1
K04630	21676_c0_g2
K05704	3010_c1_g1	29408_c0_g1
K05719	2648_c0_g1
K05732	17592_c0_g1
K05855	12101_c0_g1
K05858	18343_c0_g1
K06236	114152_c0_g2	7593_c2_g2
K06269	23565_c1_g2	303206_c0_g1	10800_c0_g1	23565_c1_g1
K06270	149_c0_g1
K06271	8902_c0_g1
K07532	582_c6_g1
K07836	17925_c0_g1	53927_c1_g1
K08048	51006_c0_g1
K08508	23891_c0_g1
K12319	15385_c0_g1
K21289	7780_c0_g1	4654_c0_g1
04620 Toll-like receptor signaling pathway (19)
K00922	78544_c0_g1	3094_c0_g1
K02373	5643_c0_g1
K02580	6780_c0_g1
K02649	4437_c1_g1	6665_c0_g1
K02861	214_c0_g2	22911_c1_g1	125_c0_g2
K03174	196_c1_g1	129268_c0_g1	72391_c0_g1	8577_c0_g1	1620_c1_g1	34792_c0_g2	50091_c0_g2
K03175	3697_c0_g1	7596_c0_g1	30673_c0_g3	49445_c0_g1	7802_c0_g1	17289_c0_g4	88326_c1_g1	10141_c0_g1	25144_c0_g1	7987_c0_g1	212_c0_g2	43879_c0_g1	843_c0_g1	5005_c0_g2	19470_c0_g2	123786_c0_g1	9314_c0_g1	20326_c0_g2	15112_c0_g2	212_c1_g1	47817_c0_g1	3273_c1_g1	3557_c0_g2
K04392	5488_c0_g1	25280_c0_g3
K04398	511_c0_g2	3364_c0_g1	3602_c0_g1	511_c0_g1
K04427	51396_c0_g1	4342_c0_g1	173622_c0_g1	1062_c0_g1
K04430	2884_c0_g1
K04441	1437_c0_g1	1437_c0_g2
K04456	18817_c0_g1
K04733	9944_c0_g1	30432_c1_g2
K05399	15929_c0_g2	3323_c0_g1
K05410	20294_c0_g1
K09446	4858_c0_g2
K10159	17215_c0_g2
K10169	3294_c2_g1
04624 Toll and Imd signaling pathway (12)
K02373	5643_c0_g1
K02580	6780_c0_g1
K04398	511_c0_g2	3364_c0_g1	3602_c0_g1	511_c0_g1
K04427	51396_c0_g1	4342_c0_g1	173622_c0_g1	1062_c0_g1
K04428	2953_c0_g1
K04441	1437_c0_g1	1437_c0_g2
K04733	9944_c0_g1	30432_c1_g2
K06689	9597_c0_g1
K10380	69406_c0_g1	12308_c0_g1	1164_c0_g2	178_c0_g1	59_c3_g1	6158_c0_g1	30842_c0_g1	41_c0_g3	252_c0_g1	1164_c0_g1	110411_c0_g1	6385_c0_g1	28006_c0_g2	59678_c0_g1	8514_c0_g1	75669_c0_g2	17335_c0_g1	66882_c0_g2	699_c0_g1	44382_c0_g1	42120_c0_g1	40490_c0_g2	9009_c1_g1
K13411	3928_c0_g1
K16060	5980_c0_g3
K20703	8058_c0_g1
04621 NOD-like receptor signaling pathway (40)
K01363	3947_c0_g1
K02161	4020_c0_g1
K02373	5643_c0_g1
K02580	6780_c0_g1
K02861	214_c0_g2	22911_c1_g1	125_c0_g2
K03173	19185_c0_g4	18449_c0_g1	19185_c0_g2	62821_c0_g1	11247_c0_g1	33543_c0_g1	11192_c0_g1
K03174	196_c1_g1	129268_c0_g1	72391_c0_g1	8577_c0_g1	1620_c1_g1	34792_c0_g2	50091_c0_g2
K03175	3697_c0_g1	7596_c0_g1	30673_c0_g3	49445_c0_g1	7802_c0_g1	17289_c0_g4	88326_c1_g1	10141_c0_g1	25144_c0_g1	7987_c0_g1	212_c0_g2	43879_c0_g1	843_c0_g1	5005_c0_g2	19470_c0_g2	123786_c0_g1	9314_c0_g1	20326_c0_g2	15112_c0_g2	212_c1_g1	47817_c0_g1	3273_c1_g1	3557_c0_g2
K03462	22143_c0_g1
K04079	4416_c3_g1	11079_c0_g1
K04398	511_c0_g2	3364_c0_g1	3602_c0_g1	511_c0_g1
K04427	51396_c0_g1	4342_c0_g1	173622_c0_g1	1062_c0_g1
K04441	1437_c0_g1	1437_c0_g2
K04513	10614_c0_g1	11274_c0_g1	14059_c0_g1
K04733	9944_c0_g1	30432_c1_g2
K05410	20294_c0_g1
K05858	18343_c0_g1
K06071	6373_c0_g1
K06630	30368_c0_g2
K08009	22428_c0_g1
K08336	7690_c0_g1
K08341	23931_c0_g2	6889_c1_g1	1876_c2_g1
K09849	20193_c0_g1	25705_c0_g2	209_c0_g1	54004_c0_g1	34571_c0_g3	13132_c1_g1	25705_c0_g5	14798_c0_g1	9446_c0_g3	91168_c0_g1	79_c1_g1	427_c0_g1	9418_c0_g1	3481_c0_g1	9598_c0_g1	20782_c0_g1	24337_c1_g1	2955_c0_g1	5326_c0_g1	41634_c0_g3	10481_c0_g1	9028_c0_g1	36190_c0_g2	8722_c0_g1	3752_c0_g2	9863_c0_g1	2551_c0_g1	2823_c0_g1	86313_c0_g1	10202_c0_g1	50333_c0_g1	13664_c0_g4	13331_c0_g1	48984_c0_g2	7115_c0_g1	2330_c0_g2	15766_c0_g1	7055_c0_g1	14391_c0_g2	4661_c0_g1	997_c1_g2	14746_c0_g1	11396_c0_g2	41665_c1_g2	31_c1_g1	6628_c0_g1	47782_c0_g2	47001_c0_g1	54071_c0_g1
K11859	8769_c1_g1
K11864	12065_c0_g2
K11974	721_c0_g1	31518_c2_g1	4882_c0_g1
K12795	8415_c0_g2	29385_c0_g1
K12798	13311_c0_g1
K12800	17059_c1_g1	56871_c0_g1
K12804	5852_c0_g1
K14216	1232_c0_g2
K15040	178307_c1_g1	96264_c0_g1	130207_c0_g1
K16060	5980_c0_g3
K17890	20871_c0_g1	20871_c0_g2
K20865	59417_c0_g2	7746_c1_g1	7746_c0_g1	13470_c0_g1	20534_c0_g1
K20876	30823_c0_g1
K20899	5944_c0_g1
K20909	9264_c0_g1
K21356	4804_c0_g1
K21421	4962_c1_g2
04622 RIG-I-like receptor signaling pathway (15)
K02373	5643_c0_g1
K02580	6780_c0_g1
K02861	214_c0_g2	22911_c1_g1	125_c0_g2
K03173	19185_c0_g4	18449_c0_g1	19185_c0_g2	62821_c0_g1	11247_c0_g1	33543_c0_g1	11192_c0_g1
K03174	196_c1_g1	129268_c0_g1	72391_c0_g1	8577_c0_g1	1620_c1_g1	34792_c0_g2	50091_c0_g2
K03175	3697_c0_g1	7596_c0_g1	30673_c0_g3	49445_c0_g1	7802_c0_g1	17289_c0_g4	88326_c1_g1	10141_c0_g1	25144_c0_g1	7987_c0_g1	212_c0_g2	43879_c0_g1	843_c0_g1	5005_c0_g2	19470_c0_g2	123786_c0_g1	9314_c0_g1	20326_c0_g2	15112_c0_g2	212_c1_g1	47817_c0_g1	3273_c1_g1	3557_c0_g2
K04398	511_c0_g2	3364_c0_g1	3602_c0_g1	511_c0_g1
K04416	5355_c0_g1	1822_c1_g1
K04427	51396_c0_g1	4342_c0_g1	173622_c0_g1	1062_c0_g1
K04441	1437_c0_g1	1437_c0_g2
K05410	20294_c0_g1
K08336	7690_c0_g1
K08601	64172_c0_g2	2118_c0_g2	1740_c1_g1	17519_c1_g2	33830_c0_g1	8862_c4_g1	27695_c0_g1	35690_c1_g1	22269_c0_g2	5962_c0_g1	710_c0_g1	28553_c0_g1	3854_c0_g1	25337_c0_g1	1531_c0_g1	2549_c0_g1	1899_c0_g1	55833_c0_g2	178176_c0_g1
K12646	6920_c0_g1
K12649	14596_c0_g1
04623 Cytosolic DNA-sensing pathway (12)
K02580	6780_c0_g1
K02861	214_c0_g2	22911_c1_g1	125_c0_g2
K03007	20719_c0_g1
K03013	12797_c0_g1
K03014	26035_c0_g1
K03023	6981_c0_g1
K03025	4013_c0_g2
K03026	14310_c0_g1
K03027	7065_c0_g2
K05410	20294_c0_g1
K12646	6920_c0_g1
K14721	7394_c0_g1
04625 C-type lectin receptor signaling pathway (17)
K00922	78544_c0_g1	3094_c0_g1
K02580	6780_c0_g1
K02649	4437_c1_g1	6665_c0_g1
K04348	3511_c0_g1
K04398	511_c0_g2	3364_c0_g1	3602_c0_g1	511_c0_g1
K04441	1437_c0_g1	1437_c0_g2
K04456	18817_c0_g1
K04513	10614_c0_g1	11274_c0_g1	14059_c0_g1
K05704	3010_c1_g1	29408_c0_g1
K05855	12101_c0_g1
K06268	8656_c0_g1
K07532	582_c6_g1
K07828	23540_c0_g1
K07830	14578_c0_g1
K08601	64172_c0_g2	2118_c0_g2	1740_c1_g1	17519_c1_g2	33830_c0_g1	8862_c4_g1	27695_c0_g1	35690_c1_g1	22269_c0_g2	5962_c0_g1	710_c0_g1	28553_c0_g1	3854_c0_g1	25337_c0_g1	1531_c0_g1	2549_c0_g1	1899_c0_g1	55833_c0_g2	178176_c0_g1
K12800	17059_c1_g1	56871_c0_g1
K17332	10588_c1_g1
04650 Natural killer cell mediated cytotoxicity (16)
K00922	78544_c0_g1	3094_c0_g1
K01116	1405_c0_g1	17730_c0_g1	9507_c0_g1
K02187	0_c7_g1
K02649	4437_c1_g1	6665_c0_g1
K03099	18612_c0_g2	7179_c0_g2	2038_c0_g1
K04348	3511_c0_g1
K04392	5488_c0_g1	25280_c0_g3
K05730	23872_c0_g1
K05855	12101_c0_g1
K05871	12713_c0_g1
K06268	8656_c0_g1
K06464	3955_c0_g1
K07828	23540_c0_g1
K17332	10588_c1_g1
K17447	25499_c0_g1
K19662	5570_c0_g1
04612 Antigen processing and presentation (8)
K01363	3947_c0_g1
K01365	2887_c0_g1	13171_c0_g1	18957_c0_g1	19175_c0_g1
K03283	7113_c0_g3
K04079	4416_c3_g1	11079_c0_g1
K05870	11307_c0_g1
K06698	2294_c0_g1	14174_c0_g1
K08057	7155_c0_g1
K09489	10916_c0_g1
04660 T cell receptor signaling pathway (20)
K00922	78544_c0_g1	3094_c0_g1
K01116	1405_c0_g1	17730_c0_g1	9507_c0_g1
K02089	25_c0_g1
K02580	6780_c0_g1
K02649	4437_c1_g1	6665_c0_g1
K03083	3004_c1_g2	27277_c0_g1
K03099	18612_c0_g2	7179_c0_g2	2038_c0_g1
K04348	3511_c0_g1
K04393	12222_c0_g1
K04427	51396_c0_g1	4342_c0_g1	173622_c0_g1	1062_c0_g1
K04441	1437_c0_g1	1437_c0_g2
K04456	18817_c0_g1
K04513	10614_c0_g1	11274_c0_g1	14059_c0_g1
K05730	23872_c0_g1
K05736	44632_c0_g2
K05872	7015_c1_g1
K06268	8656_c0_g1
K07828	23540_c0_g1
K12076	3366_c1_g2
K17332	10588_c1_g1
04658 Th1 and Th2 cell differentiation (13)
K01116	1405_c0_g1	17730_c0_g1	9507_c0_g1
K02580	6780_c0_g1
K02599	704_c0_g2	2943_c0_g1	759_c0_g2	2424_c0_g1
K04348	3511_c0_g1
K04441	1437_c0_g1	1437_c0_g2
K05872	7015_c1_g1
K06051	11309_c0_g1
K06053	10900_c0_g1
K06268	8656_c0_g1
K17332	10588_c1_g1
K20994	1866_c0_g1	16287_c0_g1	76463_c0_g1	47876_c0_g1	1011_c0_g1	759_c0_g1	7783_c0_g1
K20995	17_c2_g1	10679_c0_g1	13616_c0_g1	3592_c0_g1
K21635	28282_c0_g2
04659 Th17 cell differentiation (9)
K01116	1405_c0_g1	17730_c0_g1	9507_c0_g1
K02580	6780_c0_g1
K04079	4416_c3_g1	11079_c0_g1
K04348	3511_c0_g1
K04441	1437_c0_g1	1437_c0_g2
K05872	7015_c1_g1
K06268	8656_c0_g1
K13375	8826_c0_g1
K17332	10588_c1_g1
04657 IL-17 signaling pathway (18)
K02187	0_c7_g1
K02373	5643_c0_g1
K02580	6780_c0_g1
K03083	3004_c1_g2	27277_c0_g1
K03173	19185_c0_g4	18449_c0_g1	19185_c0_g2	62821_c0_g1	11247_c0_g1	33543_c0_g1	11192_c0_g1
K03174	196_c1_g1	129268_c0_g1	72391_c0_g1	8577_c0_g1	1620_c1_g1	34792_c0_g2	50091_c0_g2
K03175	3697_c0_g1	7596_c0_g1	30673_c0_g3	49445_c0_g1	7802_c0_g1	17289_c0_g4	88326_c1_g1	10141_c0_g1	25144_c0_g1	7987_c0_g1	212_c0_g2	43879_c0_g1	843_c0_g1	5005_c0_g2	19470_c0_g2	123786_c0_g1	9314_c0_g1	20326_c0_g2	15112_c0_g2	212_c1_g1	47817_c0_g1	3273_c1_g1	3557_c0_g2
K03352	2698_c0_g1
K04079	4416_c3_g1	11079_c0_g1
K04398	511_c0_g2	3364_c0_g1	3602_c0_g1	511_c0_g1
K04427	51396_c0_g1	4342_c0_g1	173622_c0_g1	1062_c0_g1
K04441	1437_c0_g1	1437_c0_g2
K05410	20294_c0_g1
K09487	8875_c0_g2	8875_c0_g1
K09848	17820_c0_g1	60882_c0_g3	20326_c0_g1	73429_c0_g1	788_c1_g1	70290_c0_g2	1684_c0_g1	40035_c0_g1	9478_c0_g1	19470_c0_g3	4623_c1_g1	1155_c0_g1	14185_c0_g2	2805_c0_g1	15247_c0_g1	15867_c0_g1	6675_c0_g4	21961_c0_g1	15853_c0_g1	69398_c0_g1	32203_c0_g1	66695_c0_g4	16263_c0_g1	20348_c0_g1	2761_c0_g1	66506_c0_g1	61262_c0_g1	32188_c0_g1	148_c0_g2	5406_c0_g2	44703_c0_g1	14111_c0_g1	16126_c0_g2	35893_c2_g1	3040_c0_g1	44555_c0_g1	8607_c0_g1	26415_c0_g1	1161_c0_g1	7373_c0_g2	37824_c0_g1	21591_c0_g2	15047_c0_g1	31404_c0_g1	9616_c0_g1	57058_c0_g1	12129_c0_g1	9419_c1_g1	8344_c0_g3
K09849	20193_c0_g1	25705_c0_g2	209_c0_g1	54004_c0_g1	34571_c0_g3	13132_c1_g1	25705_c0_g5	14798_c0_g1	9446_c0_g3	91168_c0_g1	79_c1_g1	427_c0_g1	9418_c0_g1	3481_c0_g1	9598_c0_g1	20782_c0_g1	24337_c1_g1	2955_c0_g1	5326_c0_g1	41634_c0_g3	10481_c0_g1	9028_c0_g1	36190_c0_g2	8722_c0_g1	3752_c0_g2	9863_c0_g1	2551_c0_g1	2823_c0_g1	86313_c0_g1	10202_c0_g1	50333_c0_g1	13664_c0_g4	13331_c0_g1	48984_c0_g2	7115_c0_g1	2330_c0_g2	15766_c0_g1	7055_c0_g1	14391_c0_g2	4661_c0_g1	997_c1_g2	14746_c0_g1	11396_c0_g2	41665_c1_g2	31_c1_g1	6628_c0_g1	47782_c0_g2	47001_c0_g1	54071_c0_g1
K11859	8769_c1_g1
K12890	8687_c0_g1	5626_c0_g1
04662 B cell receptor signaling pathway (19)
K00922	78544_c0_g1	3094_c0_g1
K02580	6780_c0_g1
K02649	4437_c1_g1	6665_c0_g1
K03083	3004_c1_g2	27277_c0_g1
K03099	18612_c0_g2	7179_c0_g2	2038_c0_g1
K04012	24683_c0_g1
K04348	3511_c0_g1
K04392	5488_c0_g1	25280_c0_g3
K04456	18817_c0_g1
K05730	23872_c0_g1
K05855	12101_c0_g1
K05872	7015_c1_g1
K06268	8656_c0_g1
K06467	10253_c0_g1
K07828	23540_c0_g1
K12229	8154_c0_g3	7675_c1_g1	9209_c0_g1	1598_c3_g1
K15909	22173_c0_g1
K17332	10588_c1_g1
K19662	5570_c0_g1
04664 Fc epsilon RI signaling pathway (13)
K00461	1348_c0_g1
K00922	78544_c0_g1	3094_c0_g1
K01116	1405_c0_g1	17730_c0_g1	9507_c0_g1
K02649	4437_c1_g1	6665_c0_g1
K03099	18612_c0_g2	7179_c0_g2	2038_c0_g1
K04392	5488_c0_g1	25280_c0_g3
K04430	2884_c0_g1
K04441	1437_c0_g1	1437_c0_g2
K04456	18817_c0_g1
K05730	23872_c0_g1
K05855	12101_c0_g1
K07828	23540_c0_g1
K08091	37136_c0_g2
04666 Fc gamma R-mediated phagocytosis (30)
K00889	18879_c0_g2	18879_c0_g3	3760_c0_g1
K00922	78544_c0_g1	3094_c0_g1
K01080	2286_c0_g1
K01115	1115_c0_g1	48234_c0_g1
K01116	1405_c0_g1	17730_c0_g1	9507_c0_g1
K02649	4437_c1_g1	6665_c0_g1
K04392	5488_c0_g1	25280_c0_g3
K04393	12222_c0_g1
K04456	18817_c0_g1
K04688	28000_c0_g2	28000_c0_g1
K05730	23872_c0_g1
K05743	16330_c0_g2	27883_c0_g1	3989_c0_g1	19027_c0_g2	48736_c0_g1	10716_c0_g1	93067_c0_g1	2276_c0_g1	34854_c0_g1	5405_c0_g1	35346_c0_g1	1337_c0_g1	1123_c3_g1	7226_c0_g1
K05747	15711_c0_g1
K05753	70128_c0_g1
K05754	2701_c0_g1
K05756	1482_c3_g1
K05757	8043_c0_g2
K05765	169038_c0_g1	91189_c0_g1
K05855	12101_c0_g1
K08011	11460_c0_g1
K08091	37136_c0_g2
K12488	9164_c0_g1
K12562	2868_c1_g1
K13708	3450_c0_g1
K15909	22173_c0_g1
K16343	18500_c0_g1	1382_c0_g1	10927_c3_g1	1348_c0_g2
K17260	5659_c0_g1
K18050	10839_c0_g1
K18584	11860_c0_g1
K19662	5570_c0_g1
04670 Leukocyte transendothelial migration (23)
K00922	78544_c0_g1	3094_c0_g1
K01116	1405_c0_g1	17730_c0_g1	9507_c0_g1
K02105	6378_c0_g1
K02649	4437_c1_g1	6665_c0_g1
K04392	5488_c0_g1	25280_c0_g3
K04393	12222_c0_g1
K04441	1437_c0_g1	1437_c0_g2
K04513	10614_c0_g1	11274_c0_g1	14059_c0_g1
K04630	21676_c0_g2
K05699	10789_c0_g2
K05700	12722_c0_g1
K05719	2648_c0_g1
K05725	16824_c0_g1	15279_c0_g1
K05730	23872_c0_g1
K05732	17592_c0_g1
K05763	29587_c3_g1
K05871	12713_c0_g1
K06464	3955_c0_g1
K07836	17925_c0_g1	53927_c1_g1
K08009	22428_c0_g1
K08011	11460_c0_g1
K19662	5570_c0_g1
K21421	4962_c1_g2
04672 Intestinal immune network for IgA production (1)
K13375	8826_c0_g1
04062 Chemokine signaling pathway (29)
K00910	18054_c6_g1
K00922	78544_c0_g1	3094_c0_g1
K01116	1405_c0_g1	17730_c0_g1	9507_c0_g1
K02580	6780_c0_g1
K02649	4437_c1_g1	6665_c0_g1
K03083	3004_c1_g2	27277_c0_g1
K03099	18612_c0_g2	7179_c0_g2	2038_c0_g1
K04237	12969_c1_g1
K04345	23890_c0_g1	32931_c0_g2
K04392	5488_c0_g1	25280_c0_g3
K04393	12222_c0_g1
K04456	18817_c0_g1
K04513	10614_c0_g1	11274_c0_g1	14059_c0_g1
K04536	24667_c0_g1
K04539	10248_c0_g1
K04630	21676_c0_g2
K05704	3010_c1_g1	29408_c0_g1
K05725	16824_c0_g1	15279_c0_g1
K05730	23872_c0_g1
K05747	15711_c0_g1
K05858	18343_c0_g1
K05871	12713_c0_g1
K07828	23540_c0_g1
K07836	17925_c0_g1	53927_c1_g1
K08011	11460_c0_g1
K08048	51006_c0_g1
K17447	25499_c0_g1
K19662	5570_c0_g1
K21289	7780_c0_g1	4654_c0_g1
[truncated: 12 more columns]
