# Supplementary material for: Individuality in the Immune Repertoire and Induced Response of the Sponge Halichondria panicea
Source: Front Immunol. 2021 Jun 16;12:689051. doi: 10.3389/fimmu.2021.689051 (PMC8242945; doi:10.3389/fimmu.2021.689051)
Supplement: Supplementary file 8 [file Table_5.xlsx]

## Sheet: TABLE DESCRIPTION
Supplementary Table 5
Annotation and expression of DEGs (DESeq2, FDR < 0.005) after exposure to bacterial LPS. Up/down regulation after LPS exposure is indicated as positive/negative logFC (log(fold change)) values. Significance is given as FDR (false discovery rate-correctd) p-values. Expression levels are provided as TMM normalized TPM values.

## Sheet: ANNOTATION
geneID	in subcluster	functional_category	timepoint	logFC	FDR	sigP	pfam	blastp	blastp_AQ	GO
101261_c0_g1	variable	.	1h	23.5842	2.19568e-12	.	.	.	.	.
1026_c1_g3	consistent	Signaling_cascades	1h	-25.9343	3.58062e-15	sigP	PF00735.18^Septin	GTPA	A0A1X7TXX4_AMPQE	GO:0005525^molecular_function^GTP_binding,GO:0016020^cellular_component^membrane
104402_c0_g1	variable	.	1h	21.6239	1.47659e-10	.	.	.	.	.
10518_c0_g2	variable	.	1h	22.2076	3.85958e-11	.	.	.	.	.
1081_c0_g1	variable	.	1h	24.3519	3.76271e-13	sigP	.	.	.	.
10902_c0_g1	variable	.	1h	22.4925	2.15443e-11	.	.	.	.	.
11009_c0_g1	consistent	Recognition/cell_adhesion/protein_binding	1h	-2.99979	0.00130272	sigP^Tm1	PF00084.20^Sushi	SE6L1,HIG	A0A1X7VKS2_AMPQE	GO:0005044^molecular_function^scavenger_receptor_activity,GO:0005783^cellular_component^endoplasmic_reticulum,GO:0005789^cellular_component^endoplasmic_reticulum_membrane,GO:0005886^cellular_component^plasma_membrane,GO:0006955^biological_process^immune_response,GO:0008039^biological_process^synaptic_target_recognition,GO:0008344^biological_process^adult_locomotory_behavior,GO:0016021^cellular_co…
11160_c0_g1	variable	.	1h	23.6722	2.62153e-14	.	.	.	.	.
113092_c0_g1	consistent	Unknown	1h	20.8338	9.36354e-10	sigP^Tm1	.	.	A0A1X7UR85_AMPQE	.
1165_c0_g2	variable	.	1h	-23.914	3.1807e-14	sigP^Tm2	.	.	.	.
12_c7_g1	variable	Unknown	1h	3.90269	0.00217676	sigP	.	.	A0A1X7US51_AMPQE	.
1224_c0_g2	consistent	.	1h	-10.2686	0.000116807	.	.	.	.	.
12293_c0_g2	variable	Other	1h	6.22804	0.00357691	sigP^Tm1	.	ARMC4	.	GO:0003341^biological_process^cilium_movement,GO:0003356^biological_process^regulation_of_cilium_beat_frequency,GO:0005930^cellular_component^axoneme,GO:0007368^biological_process^determination_of_left/right_symmetry,GO:0007507^biological_process^heart_development,GO:0021591^biological_process^ventricular_system_development,GO:0036158^biological_process^outer_dynein_arm_assembly,GO:0097546^cellul…
12427_c0_g1	consistent	Signaling_cascades	1h	-3.69378	0.00080359	sigP^Tm1	.	.	A0A1X7TF44_AMPQE	.
12488_c0_g1	consistent	Unknown	1h	-23.9022	5.47521e-14	sigP	.	.	A0A1X7UUV2_AMPQE	.
12599_c6_g1	consistent	.	1h	7.82719	0.00153651	.	.	.	.	.
12746_c7_g1	consistent	.	1h	-22.6206	1.69477e-11	sigP	.	.	.	.
12757_c0_g3	consistent	.	1h	22.0816	5.16708e-11	.	.	.	.	.
13106_c0_g1	consistent	DNA_regulation/transcription	1h	-23.3035	4.15661e-12	sigP	PF02295.17^z-alpha	DSRAD	.	GO:0003677^molecular_function^DNA_binding,GO:0003723^molecular_function^RNA_binding,GO:0003725^molecular_function^double-stranded_RNA_binding,GO:0003726^molecular_function^double-stranded_RNA_adevariablesine_deaminase_activity,GO:0005634^cellular_component^nucleus,GO:0005730^cellular_component^nucleolus,GO:0005737^cellular_component^cytoplasm,GO:0006382^biological_process^adevariablesine_to_ivari…
134_c0_g3	consistent	Signaling_cascades	1h	22.9405	8.96736e-12	sigP	.	.	A0A1X7TVZ3_AMPQE	.
140911_c0_g1	consistent	.	1h	-6.88732	0.000563398	sigP	.	.	.	.
14394_c0_g2	consistent	.	1h	21.7362	1.13637e-10	sigP	.	.	.	.
144_c0_g5	variable	.	1h	6.87803	0.000233308	sigP	.	.	.	.
1486_c0_g2	variable	.	1h	-26.7372	2.85732e-15	sigP	.	.	.	.
15037_c0_g1	consistent	.	1h	-5.29499	0.000131803	sigP^Tm1	.	.	.	.
15043_c0_g2	consistent	Metabolism/transport	1h	-3.05905	0.000156632	sigP	PF00038.21^Filament	VIME,LMNB2	A0A1X7TFD2_AMPQE	GO:0005623^cellular_component^cell,GO:0005634^cellular_component^nucleus,GO:0005635^cellular_component^nuclear_envelope,GO:0005637^cellular_component^nuclear_inner_membrane,GO:0005638^cellular_component^lamin_filament,GO:0005737^cellular_component^cytoplasm,GO:0005882^cellular_component^intermediate_filament,GO:0016363^cellular_component^nuclear_matrix,GO:0031965^cellular_component^nuclear_membra…
15058_c6_g2	consistent	Metabolism/transport	1h	23.5336	2.41385e-12	sigP	PF00632.25^HECT	G2E3	A0A1X7TLP3_AMPQE	GO:0000209^biological_process^protein_polyubiquitination,GO:0001824^biological_process^blastocyst_development,GO:0004842^molecular_function^ubiquitin-protein_transferase_activity,GO:0005730^cellular_component^nucleolus,GO:0005829^cellular_component^cytosol,GO:0006915^biological_process^apoptotic_process,GO:0043231^cellular_component^intracellular_membrane-bounded_organelle,GO:0046872^molecular_fu…
15270_c1_g2	variable	.	1h	-7.62022	0.000131803	.	.	.	.	.
15411_c0_g1	consistent	.	1h	21.9133	7.43698e-11	sigP	.	.	.	.
156436_c1_g1	variable	.	1h	-25.765	1.58426e-14	.	.	.	.	.
15732_c2_g3	variable	.	1h	-6.65144	0.00437244	.	.	.	.	.
15802_c0_g1	consistent	.	1h	-5.95657	9.74958e-05	sigP	.	.	.	.
15923_c0_g1	variable	.	1h	21.9007	7.7343e-11	sigP^Tm3	.	.	.	.
16253_c0_g2	consistent	.	1h	21.9429	7.07464e-11	.	.	.	.	.
16494_c0_g2	consistent	.	1h	-23.0309	7.68996e-12	sigP^Tm5	.	.	.	.
1663_c1_g1	consistent	.	1h	-8.1843	2.80279e-05	sigP	.	.	.	.
167168_c0_g1	consistent	.	1h	5.71671	0.00357691	sigP	.	.	.	.
169754_c0_g1	variable	.	1h	-22.8153	1.19937e-11	.	.	.	.	.
172_c0_g1	variable	.	1h	-5.22647	2.1104e-05	sigP	.	.	.	.
1740_c0_g1	consistent	.	1h	-22.8308	1.16543e-11	.	.	.	.	.
17560_c1_g1	consistent	.	1h	-22.4523	2.36509e-11	.	.	.	.	.
175809_c0_g1	variable	.	1h	22.6797	1.48099e-11	.	.	.	.	.
17600_c2_g1	consistent	.	1h	-2.88128	0.00406039	.	.	.	.	.
1774_c0_g1	consistent	Recognition/cell_adhesion/protein_binding	1h	-4.55958	0.00241665	sigP	PF00084.20^Sushi	SVEP1	A0A1X7UA46_AMPQE	GO:0003682^molecular_function^chromatin_binding,GO:0005509^molecular_function^calcium_ion_binding,GO:0005576^cellular_component^extracellular_region,GO:0005615^cellular_component^extracellular_space,GO:0005737^cellular_component^cytoplasm,GO:0007155^biological_process^cell_adhesion,GO:0016020^cellular_component^membrane
17986_c1_g2	consistent	.	1h	-22.5303	2.03243e-11	.	.	.	.	.
1804_c0_g2	consistent	.	1h	-22.6497	1.589e-11	sigP	.	.	.	.
18232_c0_g1	consistent	Metabolism/transport	1h	-3.52038	0.00118976	sigP^Tm2	PF02902.19^Peptidase_C48^PF07561.11^DUF1540	.	A0A1X7TT79_AMPQE	GO:0006508^biological_process^proteolysis,GO:0008234^molecular_function^cysteine-type_peptidase_activity
18433_c0_g2	consistent	.	1h	-4.65871	0.00484573	sigP	.	.	.	.
18630_c2_g3	variable	Metabolism/transport	1h	-24.7508	5.06784e-14	sigP	PF01400.24^Astacin	.	.	GO:0004222^molecular_function^metalloendopeptidase_activity,GO:0006508^biological_process^proteolysis
18928_c4_g1	consistent	.	1h	-6.5231	0.00169733	.	.	.	.	.
1916_c3_g1	consistent	Recognition/cell_adhesion/protein_binding	1h	3.86925	0.00204725	sigP	PF00791.20^ZU5	.	A0A1X7TFG2_AMPQE	.
19171_c9_g1	consistent	.	1h	-22.7756	1.26826e-11	sigP^Tm1	.	.	.	.
19238_c5_g1	consistent	.	1h	-12.4248	0.000405079	sigP^Tm1	.	.	.	.
193619_c0_g1	variable	.	1h	7.67679	0.00209851	.	.	.	.	.
19430_c0_g1	variable	.	1h	-24.6384	1.94194e-13	sigP	.	.	.	.
19486_c1_g1	consistent	Recognition/cell_adhesion/protein_binding	1h	22.0392	5.69814e-11	sigP	PF00084.20^Sushi	SVEP1	A0A1X7UHV7_AMPQE	GO:0003682^molecular_function^chromatin_binding,GO:0005509^molecular_function^calcium_ion_binding,GO:0005576^cellular_component^extracellular_region,GO:0005615^cellular_component^extracellular_space,GO:0005737^cellular_component^cytoplasm,GO:0007155^biological_process^cell_adhesion,GO:0016020^cellular_component^membrane
19595_c1_g1	consistent	Recognition/cell_adhesion/protein_binding	1h	-2.92494	0.000125016	sigP	.	.	A0A1X7UYH5_AMPQE	.
1990_c0_g3	variable	.	1h	24.9622	8.7423e-14	.	.	.	.	.
20021_c0_g1	consistent	.	1h	-2.2637	0.00357296	sigP^Tm4	.	.	.	.
20064_c0_g4	consistent	.	1h	-22.4077	2.57734e-11	sigP	.	.	.	.
2046_c2_g1	consistent	.	1h	-3.02892	0.00462615	.	.	.	.	.
20532_c0_g2	consistent	.	1h	-23.3402	1.24968e-14	sigP	.	.	.	.
20532_c2_g2	variable	.	1h	-23.0804	6.84862e-12	sigP	.	.	.	.
20562_c0_g2	consistent	.	1h	-9.20661	0.000167623	.	.	.	.	.
20670_c0_g1	consistent	DNA_regulation/transcription	1h	-11.8768	0.00304227	sigP	PF00538.19^Linker_histone	H10,H10	A0A1X7VJJ5_AMPQE	GO:0000122^biological_process^negative_regulation_of_transcription_by_RNA_polymerase_II,GO:0000786^cellular_component^nucleosome,GO:0000790^cellular_component^nuclear_chromatin,GO:0003677^molecular_function^DNA_binding,GO:0003680^molecular_function^AT_DNA_binding,GO:0003690^molecular_function^double-stranded_DNA_binding,GO:0005634^cellular_component^nucleus,GO:0005719^cellular_component^nuclear_e…
2074_c0_g1	consistent	DNA_regulation/transcription	1h	3.63863	0.00288001	sigP	PF00651.31^BTB	RDX	A0A1X7VID1_AMPQE	GO:0001654^biological_process^eye_development,GO:0005515^molecular_function^protein_binding,GO:0005634^cellular_component^nucleus,GO:0005654^cellular_component^nucleoplasm,GO:0005737^cellular_component^cytoplasm,GO:0006511^biological_process^ubiquitin-dependent_protein_catabolic_process,GO:0007367^biological_process^segment_polarity_determination,GO:0016567^biological_process^protein_ubiquitinati…
21285_c0_g1	variable	.	1h	-8.45695	0.00422197	sigP	.	.	.	.
21466_c0_g2	consistent	.	1h	-22.7956	1.23032e-11	sigP^Tm4	.	.	.	.
2161_c1_g1	consistent	.	1h	-7.49963	0.000161298	.	.	.	.	.
2168_c4_g1	consistent	.	1h	-8.34737	0.000423888	.	.	.	.	.
217106_c1_g1	consistent	Signaling_cascades	1h	-22.6999	1.45759e-11	sigP^Tm1	PF03193.16^RsgA_GTPase	TC132	A0A1X7U7T8_AMPQE	GO:0003924^molecular_function^GTPase_activity,GO:0004888^molecular_function^transmembrane_signaling_receptor_activity,GO:0005525^molecular_function^GTP_binding,GO:0009536^cellular_component^plastid,GO:0009707^cellular_component^chloroplast_outer_membrane,GO:0016020^cellular_component^membrane,GO:0016021^cellular_component^integral_component_of_membrane,GO:0016817^molecular_function^hydrolase_acti…
21827_c0_g1	consistent	Unknown	1h	-2.07753	0.000387438	sigP	.	.	A0A1X7STZ1_AMPQE	.
219_c0_g2	variable	.	1h	-22.273	3.31303e-11	sigP	.	.	.	.
21932_c0_g1	consistent	.	1h	3.73519	0.00194976	.	.	.	.	.
22019_c2_g1	variable	.	1h	-23.5232	1.60927e-12	.	.	.	.	.
220296_c0_g1	consistent	Signaling_cascades	1h	-10.1158	4.50598e-06	sigP	PF13920.6^zf-C3HC4_3	TRAF5	A0A1X7U8K5_AMPQE	GO:0005164^molecular_function^tumor_necrosis_factor_receptor_binding,GO:0005813^cellular_component^centrosome,GO:0005829^cellular_component^cytosol,GO:0006915^biological_process^apoptotic_process,GO:0007165^biological_process^signal_transduction,GO:0008270^molecular_function^zinc_ion_binding,GO:0009898^cellular_component^cytoplasmic_side_of_plasma_membrane,GO:0031625^molecular_function^ubiquitin_…
22878_c0_g1	variable	.	1h	-22.7216	1.39348e-11	sigP	.	.	.	.
22927_c0_g1	consistent	Signaling_cascades	1h	-22.9828	8.37476e-12	sigP^Tm1	.	.	A0A1X7T4H4_AMPQE	.
23036_c0_g1	consistent	.	1h	-2.19595	0.000113909	sigP	.	.	.	.
23192_c0_g1	variable	.	1h	8.74607	0.00384696	.	.	.	.	.
2327_c2_g1	variable	Unknown	1h	-27.2064	8.27469e-16	sigP	.	.	A0A1X7UKQ5_AMPQE	.
23515_c0_g3	consistent	Unknown	1h	-11.8083	1.62672e-05	sigP^Tm3	.	.	A0A1X7UV75_AMPQE	.
23797_c0_g1	consistent	Recognition/cell_adhesion/protein_binding	1h	-23.9932	9.02914e-13	sigP	PF13516.6^LRR_6	.	.	GO:0005515^molecular_function^protein_binding
23856_c0_g1	variable	Unknown	1h	-23.4139	2.19568e-12	sigP	.	.	A0A1X7V9N0_AMPQE	.
23884_c0_g2	consistent	Signaling_cascades	1h	-22.5489	1.94377e-11	sigP	PF13306.6^LRR_5	ERN2	A0A1X7V7N0_AMPQE	GO:0000287^molecular_function^magnesium_ion_binding,GO:0004519^molecular_function^endonuclease_activity,GO:0004521^molecular_function^endoribonuclease_activity,GO:0004540^molecular_function^ribonuclease_activity,GO:0004672^molecular_function^protein_kinase_activity,GO:0004674^molecular_function^protein_serine/threonine_kinase_activity,GO:0005515^molecular_function^protein_binding,GO:0005524^molec…
23911_c0_g3	variable	Recognition/cell_adhesion/protein_binding	1h	22.9855	8.29601e-12	sigP	.	.	A0A1X7VLN1_AMPQE	.
23958_c0_g1	consistent	.	1h	-4.15552	0.00487451	.	.	.	.	.
23986_c0_g1	consistent	.	1h	21.6326	1.45642e-10	sigP^Tm3	.	.	.	.
241170_c0_g1	consistent	.	1h	-22.7555	1.30951e-11	sigP	.	.	.	.
2420_c0_g1	variable	.	1h	-26.2796	5.90198e-15	sigP	.	.	.	.
24291_c0_g1	consistent	.	1h	-5.01911	0.00384491	sigP	.	.	.	.
24785_c0_g1	variable	Recognition/cell_adhesion/protein_binding	1h	22.8593	1.07297e-11	sigP	PF00084.20^Sushi	SVEP1	A0A1X7VNL2_AMPQE	GO:0003682^molecular_function^chromatin_binding,GO:0005509^molecular_function^calcium_ion_binding,GO:0005576^cellular_component^extracellular_region,GO:0005615^cellular_component^extracellular_space,GO:0005737^cellular_component^cytoplasm,GO:0007155^biological_process^cell_adhesion,GO:0016020^cellular_component^membrane
25021_c0_g1	consistent	.	1h	-5.69048	0.0045546	.	.	.	.	.
253_c0_g2	variable	.	1h	-22.6653	1.54308e-11	sigP	.	.	.	.
25416_c0_g2	variable	.	1h	21.5886	1.59824e-10	.	.	.	.	.
255_c0_g1	consistent	Recognition/cell_adhesion/protein_binding	1h	5.6128	0.00446352	sigP^Tm2	PF00084.20^Sushi^PF00531.22^Death	CO7	.	GO:0005515^molecular_function^protein_binding,GO:0005576^cellular_component^extracellular_region,GO:0005579^cellular_component^membrane_attack_complex,GO:0006957^biological_process^complement_activation,_alternative_pathway,GO:0006958^biological_process^complement_activation,_classical_pathway,GO:0007165^biological_process^signal_transduction,GO:0019835^biological_process^cytolysis
25932_c0_g2	consistent	Signaling_cascades	1h	6.3608	0.00153651	sigP	PF01764.25^Lipase_3	.	A0A1X7V2V4_AMPQE	GO:0005525^molecular_function^GTP_binding,GO:0006629^biological_process^lipid_metabolic_process
2631_c0_g1	consistent	Extracellular_matrix	1h	3.49127	0.000474911	sigP^Tm1	PF01391.18^Collagen	.	A0A1X7UIL0_AMPQE	GO:0005576^cellular_component^extracellular_region,GO:0005581^cellular_component^collagen_trimer
26838_c0_g2	consistent	DNA_regulation/transcription	1h	-22.5531	1.94377e-11	sigP^Tm1	PF12012.8^DUF3504	ZMYM2	A0A1X7VW48_AMPQE	GO:0000981^molecular_function^DNA-binding_transcription_factor_activity,_RNA_polymerase_II-specific,GO:0005634^cellular_component^nucleus,GO:0005829^cellular_component^cytosol,GO:0006357^biological_process^regulation_of_transcription_by_RNA_polymerase_II,GO:0008270^molecular_function^zinc_ion_binding,GO:0016605^cellular_component^PML_body,GO:0022604^biological_process^regulation_of_cell_morphogen…
2693_c3_g1	consistent	.	1h	2.23626	0.00471342	.	.	.	.	.
2759_c0_g2	consistent	Recognition/cell_adhesion/protein_binding	1h	-25.9039	1.26003e-14	sigP^Tm1	PF00047.25^ig	.	.	.
27701_c0_g1	consistent	DNA_regulation/transcription	1h	3.88428	0.00487451	sigP^Tm1	PF00078.27^RVT_1^PF13975.6^gag-asp_proteas^PF17921.1^Integrase_H2C2	YRD6	A0A1X7VU64_AMPQE	GO:0003676^molecular_function^nucleic_acid_binding,GO:0003964^molecular_function^RNA-directed_DNA_polymerase_activity,GO:0004190^molecular_function^aspartic-type_endopeptidase_activity,GO:0004519^molecular_function^endonuclease_activity,GO:0008270^molecular_function^zinc_ion_binding,GO:0015074^biological_process^DNA_integration
27754_c0_g2	consistent	.	1h	-20.6999	1.28242e-09	.	.	.	.	.
27771_c0_g2	variable	.	1h	22.1074	4.88325e-11	.	.	.	.	.
27845_c0_g1	variable	Recognition/cell_adhesion/protein_binding	1h	-6.05652	0.00357691	sigP	PF00084.20^Sushi	.	.	.
27917_c0_g2	variable	.	1h	-22.4789	2.25171e-11	.	.	.	.	.
280422_c0_g1	variable	.	1h	-27.904	1.19766e-16	sigP	.	.	.	.
284_c1_g2	variable	.	1h	-23.9152	1.07046e-12	.	.	.	.	.
28743_c0_g1	variable	Signaling_cascades	1h	22.1886	4.01571e-11	sigP	PF07714.17^Pkinase_Tyr	HT1	A0A1X7VQ21_AMPQE	GO:0004672^molecular_function^protein_kinase_activity,GO:0004674^molecular_function^protein_serine/threonine_kinase_activity,GO:0004714^molecular_function^transmembrane_receptor_protein_tyrosine_kinase_activity,GO:0005524^molecular_function^ATP_binding,GO:0005886^cellular_component^plasma_membrane,GO:0006468^biological_process^protein_phosphorylation,GO:0010119^biological_process^regulation_of_st…
28775_c0_g1	variable	.	1h	23.7786	1.41222e-14	sigP	.	.	.	.
28845_c0_g1	variable	.	1h	21.7721	1.04798e-10	.	.	.	.	.
2917_c1_g1	variable	.	1h	-24.3152	4.09361e-13	sigP	.	.	.	.
294_c0_g1	variable	.	1h	-25.4412	3.19601e-14	sigP^Tm1	.	.	.	.
296_c2_g1	variable	.	1h	-25.097	6.37618e-14	.	.	.	.	.
2987_c3_g1	variable	.	1h	-22.5551	1.94377e-11	.	.	.	.	.
30291_c1_g1	consistent	Metabolism/transport	1h	6.80801	8.01273e-06	sigP^Tm2	.	VATE	.	GO:0000221^cellular_component^vacuolar_proton-transporting_V-type_ATPase,_V1_domain,GO:0005886^cellular_component^plasma_membrane,GO:0007430^biological_process^terminal_branching,_open_tracheal_system,GO:0033181^cellular_component^plasma_membrane_proton-transporting_V-type_ATPase_complex,GO:0035002^biological_process^liquid_clearance,_open_tracheal_system,GO:0045176^biological_process^apical_prot…
30605_c3_g1	consistent	.	1h	-2.57118	0.00433633	.	.	.	.	.
30756_c0_g4	variable	.	1h	-25.9361	1.24968e-14	.	.	.	.	.
30930_c0_g2	variable	Recognition/cell_adhesion/protein_binding	1h	25.3293	4.04805e-14	sigP^Tm3	PF07517.14^SecA_DEAD	.	.	GO:0005524^molecular_function^ATP_binding,GO:0016020^cellular_component^membrane,GO:0017038^biological_process^protein_import
31042_c0_g1	consistent	Metabolism/transport	1h	-24.7642	1.44405e-13	sigP	.	.	A0A1X7TRD2_AMPQE	.
31627_c0_g2	consistent	.	1h	-7.28722	2.93938e-05	sigP^Tm1	.	.	.	.
3173_c0_g2	variable	Recognition/cell_adhesion/protein_binding	1h	23.399	3.2859e-12	sigP	PF07647.17^SAM_2	.	A0A1X7TNA1_AMPQE	GO:0005515^molecular_function^protein_binding
319_c0_g4	variable	.	1h	23.4898	2.62748e-12	.	.	.	.	.
33102_c0_g1	consistent	Other	1h	-5.65838	3.82564e-06	sigP	.	XRRA1	A0A1X7SRN9_AMPQE	GO:0005634^cellular_component^nucleus,GO:0005654^cellular_component^nucleoplasm,GO:0005737^cellular_component^cytoplasm,GO:0010165^biological_process^response_to_X-ray,GO:0016604^cellular_component^nuclear_body
335_c4_g3	variable	.	1h	-23.5912	2.19568e-12	.	.	.	.	.
33855_c0_g1	variable	.	1h	21.5481	1.75197e-10	sigP	.	.	.	.
3404_c0_g1	consistent	.	1h	-3.87595	7.32749e-09	sigP	.	.	.	.
34291_c0_g1	variable	.	1h	-24.0465	7.97985e-13	sigP	.	.	.	.
3447_c0_g1	variable	Signaling_cascades	1h	-4.99207	0.00427567	sigP	PF00168.30^C2^PF00531.22^Death	.	A0A1X7UIC6_AMPQE	GO:0005515^molecular_function^protein_binding,GO:0007165^biological_process^signal_transduction
34691_c0_g1	variable	.	1h	22.227	3.70721e-11	.	.	.	.	.
348_c0_g2	consistent	Metabolism/transport	1h	-6.25183	1.06116e-07	sigP	PF01055.26^Glyco_hydro_31	UN13D,DNLI1	A0A1X7VEN9_AMPQE	GO:0004553^molecular_function^hydrolase_activity,_hydrolyzing_O-glycosyl_compounds,GO:0004558^molecular_function^alpha-1,4-glucosidase_activity,GO:0005975^biological_process^carbohydrate_metabolic_process,GO:0030246^molecular_function^carbohydrate_binding,GO:0032450^molecular_function^maltose_alpha-glucosidase_activity
34853_c0_g1	variable	.	1h	-25.2389	5.05711e-14	.	.	.	.	.
34865_c0_g1	variable	Signaling_cascades	1h	24.5271	2.4368e-13	sigP	.	.	A0A1X7T9H5_AMPQE	GO:0005164^molecular_function^tumor_necrosis_factor_receptor_binding,GO:0005813^cellular_component^centrosome,GO:0005829^cellular_component^cytosol,GO:0006915^biological_process^apoptotic_process,GO:0007165^biological_process^signal_transduction,GO:0008270^molecular_function^zinc_ion_binding,GO:0009898^cellular_component^cytoplasmic_side_of_plasma_membrane,GO:0031625^molecular_function^ubiquitin_…
35_c0_g3	consistent	.	1h	-5.50982	0.000449159	sigP^Tm1	.	.	.	.
35_c0_g6	variable	.	1h	-28.0686	9.52783e-17	sigP^Tm2	.	.	.	.
36144_c0_g1	variable	Signaling_cascades	1h	-28.2088	9.18e-17	sigP	PF04548.16^AIG1	.	A0A1X7UA06_AMPQE	GO:0005525^molecular_function^GTP_binding
36670_c0_g1	consistent	Recognition/cell_adhesion/protein_binding	1h	10.2817	0.00298719	sigP	PF12796.7^Ank_2	.	A0A1X7T0U0_AMPQE	GO:0005515^molecular_function^protein_binding
3681_c0_g1	consistent	Metabolism/transport	1h	22.4394	2.36781e-11	sigP	PF15135.6^UPF0515	GCP3	.	.
37446_c0_g1	variable	.	1h	-28.6395	4.65541e-17	sigP^Tm2	.	.	.	.
37864_c0_g1	consistent	DNA_regulation/transcription	1h	-2.40834	0.00138455	sigP	PF02176.18^zf-TRAF^PF13639.6^zf-RING_2	TRIM2	A0A1X7UXV2_AMPQE	GO:0000122^biological_process^negative_regulation_of_transcription_by_RNA_polymerase_II,GO:0000209^biological_process^protein_polyubiquitination,GO:0001503^biological_process^ossification,GO:0001701^biological_process^in_utero_embryonic_development,GO:0001843^biological_process^neural_tube_closure,GO:0002726^biological_process^positive_regulation_of_T_cell_cytokine_production,GO:0004842^molecular…
3881_c0_g1	consistent	Unknown	1h	-23.7928	1.43195e-12	sigP	.	.	A0A1X7VLI1_AMPQE	.
38843_c1_g2	variable	.	1h	-14.1112	0.000473266	sigP	.	.	.	.
39059_c0_g1	consistent	Recognition/cell_adhesion/protein_binding	1h	-2.5206	0.000954246	sigP	PF00431.20^CUB	.	A0A1X7VUU8_AMPQE	.
3918_c0_g1	variable	.	1h	-23.6243	2.08475e-12	.	.	.	.	.
3941_c0_g1	variable	Metabolism/transport	1h	4.17295	0.00204725	sigP	PF01082.20^Cu2_movariableoxygen^PF03351.17^DOMON	IDHC	A0A1X7UIG5_AMPQE	GO:0002118^biological_process^aggressive_behavior,GO:0002121^biological_process^inter-male_aggressive_behavior,GO:0004497^molecular_function^movariableoxygenase_activity,GO:0004500^molecular_function^dopamine_beta-movariableoxygenase_activity,GO:0005507^molecular_function^copper_ion_binding,GO:0005615^cellular_component^extracellular_space,GO:0005737^cellular_component^cytoplasm,GO:0005789^cellul…
4002_c0_g3	consistent	Signaling_cascades	1h	3.27651	0.00450627	sigP	.	.	A0A1X7V438_AMPQE	.
40267_c0_g2	consistent	.	1h	-26.2607	5.90198e-15	sigP^Tm4	.	.	.	.
409_c1_g1	variable	Signaling_cascades	1h	-22.2924	3.20413e-11	.	.	TBC17	.	.
41412_c0_g1	consistent	DNA_regulation/transcription	1h	-22.3258	3.08784e-11	sigP	PF14608.6^zf-CCCH_2	.	A0A1X7VUV6_AMPQE	GO:0003723^molecular_function^RNA_binding,GO:0005634^cellular_component^nucleus,GO:0010608^biological_process^posttranscriptional_regulation_of_gene_expression,GO:0035196^biological_process^production_of_miRNAs_involved_in_gene_silencing_by_miRNA,GO:0035198^molecular_function^miRNA_binding,GO:0046872^molecular_function^metal_ion_binding
4192_c0_g1	variable	.	1h	25.1032	6.37618e-14	sigP^Tm7	.	.	.	.
4224_c1_g1	consistent	Unknown	1h	23.9466	9.95246e-13	sigP	.	.	A0A1X7TAE3_AMPQE	.
42280_c0_g1	variable	.	1h	25.1295	6.1827e-14	sigP	.	.	.	.
4317_c1_g1	variable	Metabolism/transport	1h	-9.06967	1.16656e-06	sigP^Tm2	.	LETM1,LETM1	.	.
43221_c3_g1	variable	.	1h	-23.2952	4.18431e-12	sigP	.	.	.	.
4331_c0_g1	consistent	.	1h	-8.43239	7.0837e-07	sigP	.	.	.	.
4366_c1_g1	variable	.	1h	24.0063	3.36167e-15	.	.	.	.	.
44786_c3_g1	variable	.	1h	-11.6148	0.00299071	sigP^Tm2	.	.	.	.
4484_c1_g3	variable	.	1h	12.6121	0.0028571	sigP^Tm1	.	.	.	.
45157_c3_g1	variable	.	1h	-23.4962	2.62748e-12	sigP	.	.	.	.
454_c1_g2	consistent	Recognition/cell_adhesion/protein_binding	1h	-3.34474	2.09168e-05	.	.	SRP68	.	.
4567_c1_g1	consistent	Metabolism/transport	1h	-5.35727	0.00158183	.	.	SNX25,SNX25	.	.
4628_c1_g1	consistent	.	1h	21.95	7.0069e-11	sigP^Tm1	.	.	.	.
463_c0_g2	consistent	.	1h	-25.5718	2.51033e-14	sigP	.	.	.	.
4802_c1_g2	variable	.	1h	-23.2313	4.8091e-12	.	.	.	.	.
4898_c0_g2	consistent	DNA_regulation/transcription	1h	-23.3785	2.32393e-12	.	.	2ABD,TX261	.	.
49263_c1_g1	variable	.	1h	-23.6809	1.86187e-12	.	.	.	.	.
49340_c0_g1	variable	.	1h	22.3837	2.65301e-11	sigP	.	.	.	.
49954_c0_g1	consistent	Unknown	1h	-6.86125	0.00334066	sigP	.	.	A0A1X7TFD2_AMPQE	.
50091_c2_g1	variable	Signaling_cascades	1h	22.3103	3.11075e-11	.	.	TRAF5	.	GO:0005164^molecular_function^tumor_necrosis_factor_receptor_binding,GO:0005813^cellular_component^centrosome,GO:0005829^cellular_component^cytosol,GO:0006915^biological_process^apoptotic_process,GO:0007165^biological_process^signal_transduction,GO:0008270^molecular_function^zinc_ion_binding,GO:0009898^cellular_component^cytoplasmic_side_of_plasma_membrane,GO:0031625^molecular_function^ubiquitin_…
50670_c0_g1	variable	Metabolism/transport	1h	-22.3788	2.72165e-11	.	.	RL21	.	.
5157_c19_g1	variable	.	1h	-22.7247	1.39348e-11	.	.	.	.	.
521_c1_g1	consistent	Metabolism/transport	1h	-6.03744	0.000566644	sigP	PF01442.18^Apolipoprotein	.	.	GO:0005576^cellular_component^extracellular_region,GO:0006869^biological_process^lipid_transport,GO:0008289^molecular_function^lipid_binding,GO:0042157^biological_process^lipoprotein_metabolic_process
5218_c0_g4	variable	.	1h	-24.5696	2.29004e-13	sigP	.	.	.	.
5333_c0_g2	variable	Metabolism/transport	1h	-24.9689	8.7423e-14	sigP	PF00651.31^BTB	SPOP,SPOP	A0A1X7V7J6_AMPQE	GO:0000122^biological_process^negative_regulation_of_transcription_by_RNA_polymerase_II,GO:0001085^molecular_function^RNA_polymerase_II_transcription_factor_binding,GO:0005515^molecular_function^protein_binding,GO:0005634^cellular_component^nucleus,GO:0016567^biological_process^protein_ubiquitination,GO:0016607^cellular_component^nuclear_speck,GO:0031463^cellular_component^Cul3-RING_ubiquitin_lig…
53486_c0_g1	variable	.	1h	21.4881	1.99987e-10	sigP	.	.	.	.
5468_c0_g1	variable	.	1h	23.018	7.72746e-12	sigP^Tm1	.	.	.	.
5539_c0_g1	variable	.	1h	23.0888	6.69677e-12	sigP^Tm2	.	.	.	.
55628_c0_g2	consistent	.	1h	-22.874	1.06962e-11	.	.	.	.	.
564_c10_g1	variable	.	1h	-23.6567	1.94835e-12	sigP^Tm1	.	.	.	.
5662_c1_g2	consistent	Recognition/cell_adhesion/protein_binding	1h	-22.7918	1.23032e-11	sigP	PF00084.20^Sushi	.	A0A1X7VM60_AMPQE	.
57187_c0_g1	consistent	.	1h	-6.56186	0.00304227	.	.	.	.	.
5734_c1_g3	variable	.	1h	22.0025	6.19573e-11	.	.	.	.	.
57398_c0_g1	consistent	.	1h	20.3835	2.60856e-09	sigP^Tm1	.	.	.	.
59203_c0_g1	variable	.	1h	-24.0195	2.82439e-13	sigP^Tm2	.	.	.	.
59476_c0_g1	variable	.	1h	22.9615	8.60184e-12	sigP^Tm1	.	.	.	.
600_c0_g1	variable	Cell_damage	1h	-26.6529	3.15327e-15	sigP	PF16026.5^MIEAP	.	.	.
6118_c0_g1	consistent	Metabolism/transport	1h	-3.55121	0.00356941	.	.	.	.	GO:0000139^cellular_component^Golgi_membrane,GO:0005484^molecular_function^SNAP_receptor_activity,GO:0005794^cellular_component^Golgi_apparatus,GO:0005797^cellular_component^Golgi_medial_cisterna,GO:0005801^cellular_component^cis-Golgi_network,GO:0005829^cellular_component^cytosol,GO:0006888^biological_process^endoplasmic_reticulum_to_Golgi_vesicle-mediated_transport,GO:0006891^biological_process…
6357_c0_g8	consistent	.	1h	-23.3981	3.2859e-12	sigP	.	.	.	.
6728_c0_g1	consistent	Recognition/cell_adhesion/protein_binding	1h	-25.9912	1.20207e-14	sigP^Tm1	PF13606.6^Ank_3	.	A0A1X7UV65_AMPQE	GO:0005515^molecular_function^protein_binding,GO:0007520^biological_process^myoblast_fusion,GO:0008542^biological_process^visual_learning,GO:0014069^cellular_component^postsynaptic_density,GO:0030054^cellular_component^cell_junction,GO:0030425^cellular_component^dendrite,GO:0043025^cellular_component^neuronal_cell_body,GO:0043679^cellular_component^axon_terminus,GO:0045211^cellular_component^post…
6728_c2_g1	consistent	Signaling_cascades	1h	24.7158	1.60035e-13	sigP^Tm2	.	FM1AA	A0A1X7UVH1_AMPQE	.
67997_c0_g1	consistent	.	1h	22.4498	2.34985e-11	.	.	.	.	.
69166_c0_g1	consistent	.	1h	-26.6079	3.15729e-15	sigP^Tm2	.	.	.	.
69796_c0_g1	variable	Metabolism/transport	1h	20.6873	1.30792e-09	sigP	PF01400.24^Astacin	.	.	GO:0004222^molecular_function^metalloendopeptidase_activity,GO:0006508^biological_process^proteolysis
6993_c2_g1	variable	.	1h	-24.8829	1.06557e-13	sigP	.	.	.	.
70127_c0_g1	variable	.	1h	-5.28608	0.000102058	.	.	.	.	.
7094_c0_g1	consistent	.	1h	7.45494	0.00316568	sigP^Tm1	.	.	.	.
71_c2_g1	consistent	.	1h	-7.73061	0.00217676	.	.	.	.	.
71155_c0_g1	consistent	.	1h	21.7721	1.04798e-10	.	.	.	.	.
712_c0_g1	consistent	.	1h	-3.40513	0.000330374	sigP^Tm4	.	.	.	.
724_c2_g2	consistent	.	1h	-22.7543	1.30951e-11	.	.	.	.	.
7323_c0_g2	variable	.	1h	-23.5996	1.30548e-12	sigP	.	.	.	.
7375_c0_g4	variable	Unknown	1h	-5.39146	0.00206954	sigP	.	.	A0A1X7SRF4_AMPQE	.
7377_c0_g1	variable	.	1h	25.3856	3.58517e-14	sigP	.	.	.	.
7377_c1_g2	variable	.	1h	-24.1374	6.36683e-13	.	.	.	.	.
772_c14_g1	consistent	.	1h	-8.57028	0.000683593	.	.	.	.	.
7812_c0_g1	variable	.	1h	-8.31559	0.00450627	sigP^Tm2	.	.	.	.
7882_c0_g2	consistent	Signaling_cascades	1h	22.2953	3.20277e-11	sigP	.	XPO6A,XPO6	A0A1X7UZS6_AMPQE	.
7970_c0_g1	variable	Signaling_cascades	1h	-24.5332	2.4368e-13	sigP^Tm1	.	RGL1,TRAF5	.	.
8048_c0_g3	variable	.	1h	23.1042	6.52496e-12	.	.	.	.	.
8051_c0_g2	consistent	DNA_regulation/transcription	1h	-22.6853	1.48099e-11	sigP	PF00665.26^rve	.	A0A1X7SVU4_AMPQE	GO:0015074^biological_process^DNA_integration
80510_c0_g1	variable	.	1h	21.5116	1.9021e-10	.	.	.	.	.
8170_c0_g2	consistent	Unknown	1h	-9.25724	0.00117579	sigP	.	.	A0A1X7TPG2_AMPQE	.
827_c0_g3	variable	Recognition/cell_adhesion/protein_binding	1h	-25.8225	1.41661e-14	sigP^Tm2	PF00084.20^Sushi	.	A0A1X7VMB2_AMPQE	.
8299_c1_g4	consistent	Recognition/cell_adhesion/protein_binding	1h	22.4915	2.15443e-11	sigP	.	.	A0A1X7UT91_AMPQE	.
8315_c1_g1	consistent	.	1h	-22.5514	1.94377e-11	.	.	.	.	.
8343_c0_g6	variable	.	1h	-22.4256	2.48533e-11	sigP	.	.	.	.
8479_c0_g1	variable	.	1h	25.598	2.43784e-14	sigP^Tm1	.	.	.	.
8666_c1_g2	variable	.	1h	-12.1467	0.00334066	sigP	.	.	.	.
8720_c0_g2	consistent	Recognition/cell_adhesion/protein_binding	1h	-5.07406	0.00048762	sigP	.	.	A0A1X7UYH5_AMPQE	.
8753_c3_g1	consistent	.	1h	-6.91858	0.00204725	sigP	.	.	.	.
8894_c1_g1	variable	.	1h	6.9545	0.000568147	sigP^Tm2	.	.	.	.
8969_c2_g2	variable	.	1h	-23.2416	4.74993e-12	.	.	.	.	.
91576_c1_g1	variable	.	1h	-22.7921	1.23032e-11	sigP	.	.	.	.
9197_c0_g2	consistent	.	1h	-23.8475	6.1242e-13	sigP	.	.	.	.
9491_c0_g3	consistent	.	1h	-8.46033	0.000347967	sigP	.	.	.	.
101261_c0_g1	variable	.	6h	24.1366	7.37274e-13	.	.	.	.	.
10297_c0_g1	variable	.	6h	-23.9137	1.82401e-12	sigP	.	.	.	.
10372_c1_g1	variable	.	6h	24.9681	1.4468e-13	sigP^Tm1	.	.	.	.
104287_c0_g2	consistent	Recognition/cell_adhesion/protein_binding	6h	-7.18561	0.000566454	sigP^Tm3	PF02493.20^MORN	.	.	.
104913_c0_g1	variable	.	6h	-23.5151	5.39027e-13	sigP	.	.	.	.
10510_c0_g1	variable	.	6h	-25.0261	1.65428e-13	sigP^Tm2	.	.	.	.
10518_c0_g2	variable	.	6h	22.7701	1.39341e-11	.	.	.	.	.
10562_c0_g1	variable	Signaling_cascades	6h	-21.8867	1.24607e-10	sigP	PF00566.18^RabGAP-TBC	TBD2A_RAT^TBD2A_BOVIN	A0A1X7TC51_AMPQE	GO:0005096^molecular_function^GTPase_activator_activity,GO:0005634^cellular_component^nucleus,GO:0005829^cellular_component^cytosol,GO:0006886^biological_process^intracellular_protein_transport,GO:0017137^molecular_function^Rab_GTPase_binding,GO:0030054^cellular_component^cell_junction,GO:0031410^cellular_component^cytoplasmic_vesicle,GO:0043547^biological_process^positive_regulation_of_GTPase_ac…
10579_c0_g1	consistent	.	6h	-8.47481	0.000264485	sigP	.	.	.	.
105848_c0_g1	consistent	.	6h	-6.35475	0.00459739	sigP	.	.	.	.
1081_c0_g1	consistent	.	6h	9.85487	0.00366777	sigP	.	.	.	.
11009_c0_g1	consistent	Recognition/cell_adhesion/protein_binding	6h	-3.41053	0.000156071	sigP^Tm1	PF00084.20^Sushi	SE6L1_MOUSE^HIG_DROME	A0A1X7VKS2_AMPQE	GO:0005044^molecular_function^scavenger_receptor_activity,GO:0005783^cellular_component^endoplasmic_reticulum,GO:0005789^cellular_component^endoplasmic_reticulum_membrane,GO:0005886^cellular_component^plasma_membrane,GO:0006955^biological_process^immune_response,GO:0008039^biological_process^synaptic_target_recognition,GO:0008344^biological_process^adult_locomotory_behavior,GO:0016021^cellular_co…
11107_c0_g1	consistent	.	6h	-3.97397	0.000989736	.	.	.	.	.
113092_c0_g1	consistent	Unknown	6h	22.6694	1.71765e-11	sigP^Tm1	.	.	A0A1X7UR85_AMPQE	.
11794_c0_g1	consistent	Signaling_cascades	6h	23.7729	1.69487e-12	sigP	.	TRAF2_MOUSE	A0A1X7URT7_AMPQE	GO:0000122^biological_process^negative_regulation_of_transcription_by_RNA_polymerase_II,GO:0000151^cellular_component^ubiquitin_ligase_complex,GO:0001503^biological_process^ossification,GO:0001701^biological_process^in_utero_embryonic_development,GO:0001843^biological_process^neural_tube_closure,GO:0002726^biological_process^positive_regulation_of_T_cell_cytokine_production,GO:0004842^molecular_f…
12_c15_g1	variable	Signaling_cascades	6h	-25.0688	1.65428e-13	sigP	.	TRAF2_MOUSE	A0A1X7UQ34_AMPQE	GO:0000151^cellular_component^ubiquitin_ligase_complex,GO:0002726^biological_process^positive_regulation_of_T_cell_cytokine_production,GO:0004842^molecular_function^ubiquitin-protein_transferase_activity,GO:0005164^molecular_function^tumor_necrosis_factor_receptor_binding,GO:0005174^molecular_function^CD40_receptor_binding,GO:0005654^cellular_component^nucleoplasm,GO:0005737^cellular_component^cy…
12_c7_g1	variable	Unknown	6h	4.35613	3.79187e-05	sigP	.	.	A0A1X7US51_AMPQE	.
1224_c0_g2	variable	.	6h	-8.58884	0.000221928	.	.	.	.	.
12427_c0_g1	variable	Signaling_cascades	6h	-3.74234	0.00298191	sigP^Tm1	.	.	A0A1X7TF44_AMPQE	.
12942_c3_g1	consistent	Signaling_cascades	6h	-22.5583	2.99922e-11	sigP	.	.	A0A1X7UHE0_AMPQE	.
13106_c0_g1	variable	DNA_regulation/transcription	6h	-22.3803	4.26675e-11	sigP	PF02295.17^z-alpha	DSRAD_RAT	.	GO:0003677^molecular_function^DNA_binding,GO:0003723^molecular_function^RNA_binding,GO:0003725^molecular_function^double-stranded_RNA_binding,GO:0003726^molecular_function^double-stranded_RNA_adevariablesine_deaminase_activity,GO:0005634^cellular_component^nucleus,GO:0005730^cellular_component^nucleolus,GO:0005737^cellular_component^cytoplasm,GO:0006382^biological_process^adevariablesine_to_ivari…
13292_c0_g1	consistent	.	6h	-7.83618	0.000609927	sigP	.	.	.	.
134_c0_g3	consistent	Signaling_cascades	6h	22.9957	8.87221e-12	sigP	.	.	A0A1X7TVZ3_AMPQE	.
135351_c0_g1	variable	.	6h	23.3692	4.09242e-12	sigP^Tm1	.	.	.	.
13846_c1_g2	variable	.	6h	25.2732	7.91273e-14	sigP^Tm3	.	.	.	.
13995_c0_g1	variable	Signaling_cascades	6h	-25.4952	7.64739e-14	sigP	.	TRAF5_MOUSE	A0A1X7T9H5_AMPQE	GO:0005164^molecular_function^tumor_necrosis_factor_receptor_binding,GO:0005813^cellular_component^centrosome,GO:0005829^cellular_component^cytosol,GO:0006915^biological_process^apoptotic_process,GO:0007165^biological_process^signal_transduction,GO:0008270^molecular_function^zinc_ion_binding,GO:0008284^biological_process^positive_regulation_of_cell_population_proliferation,GO:0009898^cellular_com…
14011_c0_g1	consistent	Signaling_cascades	6h	-22.4656	3.58367e-11	sigP	PF00531.22^Death	RIPK1_MOUSE	A0A1X7T4J0_AMPQE	GO:0001934^biological_process^positive_regulation_of_protein_phosphorylation,GO:0004672^molecular_function^protein_kinase_activity,GO:0004674^molecular_function^protein_serine/threonine_kinase_activity,GO:0004706^molecular_function^JUN_kinase_kinase_kinase_activity,GO:0005123^molecular_function^death_receptor_binding,GO:0005515^molecular_function^protein_binding,GO:0005524^molecular_function^ATP_…
140911_c0_g1	consistent	.	6h	-6.61869	0.00105892	sigP	.	.	.	.
143_c0_g2	variable	.	6h	-24.5658	4.49979e-13	sigP	.	.	.	.
144_c0_g5	variable	.	6h	7.6029	2.02109e-05	sigP	.	.	.	.
1454_c0_g1	variable	.	6h	-26.7104	6.69414e-15	sigP	.	.	.	.
14625_c0_g2	consistent	Signaling_cascades	6h	-23.2835	6.80639e-12	sigP	PF00069.25^Pkinase	E2AK3_HUMAN	A0A1X7TDC2_AMPQE	GO:0001501^biological_process^skeletal_system_development,GO:0001503^biological_process^ossification,GO:0001525^biological_process^angiogenesis,GO:0001934^biological_process^positive_regulation_of_protein_phosphorylation,GO:0002063^biological_process^chondrocyte_development,GO:0002119^biological_process^nematode_larval_development,GO:0004672^molecular_function^protein_kinase_activity,GO:0004674^m…
1486_c0_g2	variable	.	6h	-25.9538	2.78612e-14	sigP	.	.	.	.
15037_c0_g1	variable	.	6h	-6.4717	1.27607e-05	sigP^Tm1	.	.	.	.
15043_c0_g2	consistent	Metabolism/transport	6h	-3.00454	0.000366168	sigP	PF00038.21^Filament	VIME_CHICK^LMNB2_MOUSE	A0A1X7TFD2_AMPQE	GO:0005623^cellular_component^cell,GO:0005634^cellular_component^nucleus,GO:0005635^cellular_component^nuclear_envelope,GO:0005637^cellular_component^nuclear_inner_membrane,GO:0005638^cellular_component^lamin_filament,GO:0005737^cellular_component^cytoplasm,GO:0005882^cellular_component^intermediate_filament,GO:0016363^cellular_component^nuclear_matrix,GO:0031965^cellular_component^nuclear_membra…
15058_c6_g2	consistent	Metabolism/transport	6h	23.9509	1.17014e-12	sigP	PF00632.25^HECT	G2E3_MOUSE	A0A1X7TLP3_AMPQE	GO:0000209^biological_process^protein_polyubiquitination,GO:0001824^biological_process^blastocyst_development,GO:0004842^molecular_function^ubiquitin-protein_transferase_activity,GO:0005730^cellular_component^nucleolus,GO:0005829^cellular_component^cytosol,GO:0006915^biological_process^apoptotic_process,GO:0043231^cellular_component^intracellular_membrane-bounded_organelle,GO:0046872^molecular_fu…
15322_c1_g1	consistent	.	6h	-6.82244	0.001372	.	.	.	.	.
15411_c0_g1	consistent	.	6h	22.9408	9.99472e-12	sigP	.	.	.	.
15657_c0_g1	variable	Signaling_cascades	6h	-24.3849	6.5733e-13	sigP	PF01661.21^Macro^PF13920.6^zf-C3HC4_3^PF18102.1^DTC	DTX3L_MOUSE^DTX3_PONAB	A0A1X7T379_AMPQE	GO:0002230^biological_process^positive_regulation_of_defense_response_to_virus_by_host,GO:0003677^molecular_function^DNA_binding,GO:0004842^molecular_function^ubiquitin-protein_transferase_activity,GO:0004857^molecular_function^enzyme_inhibitor_activity,GO:0005515^molecular_function^protein_binding,GO:0005524^molecular_function^ATP_binding,GO:0005634^cellular_component^nucleus,GO:0005654^cellular…
15725_c1_g2	consistent	.	6h	-3.37694	0.00430919	sigP^Tm1	.	.	.	.
15874_c0_g1	consistent	.	6h	-6.26166	0.00292808	sigP^Tm1	.	.	.	.
16473_c0_g1	consistent	.	6h	-6.97826	0.0028042	.	.	.	.	.
16490_c0_g1	consistent	.	6h	-22.0395	8.74967e-11	sigP^Tm1	.	.	.	.
16494_c0_g2	consistent	.	6h	-22.6657	2.45362e-11	sigP^Tm5	.	.	.	.
1663_c1_g1	consistent	.	6h	-8.34454	0.000118131	sigP	.	.	.	.
1679_c1_g2	consistent	.	6h	6.69727	0.00462256	sigP^Tm1	.	.	.	.
169754_c0_g1	variable	.	6h	-21.7081	1.90106e-10	.	.	.	.	.
1704_c0_g1	variable	.	6h	-23.7084	2.93956e-12	sigP^Tm1	.	.	.	.
172_c0_g1	variable	.	6h	-4.97615	0.00234708	sigP	.	.	.	.
173120_c0_g1	variable	.	6h	22.6074	1.96802e-11	.	.	.	.	.
1740_c0_g1	consistent	.	6h	-22.0847	7.92796e-11	.	.	.	.	.
17560_c1_g1	variable	.	6h	-22.4887	3.43609e-11	.	.	.	.	.
175809_c0_g1	variable	.	6h	22.5009	2.44901e-11	.	.	.	.	.
1774_c0_g1	consistent	Recognition/cell_adhesion/protein_binding	6h	-5.08991	0.000392545	sigP	PF00084.20^Sushi	SVEP1_MOUSE	A0A1X7UA46_AMPQE	GO:0003682^molecular_function^chromatin_binding,GO:0005509^molecular_function^calcium_ion_binding,GO:0005576^cellular_component^extracellular_region,GO:0005615^cellular_component^extracellular_space,GO:0005737^cellular_component^cytoplasm,GO:0007155^biological_process^cell_adhesion,GO:0016020^cellular_component^membrane
17978_c0_g2	consistent	.	6h	22.5436	2.23751e-11	sigP	.	.	.	.
18065_c0_g1	variable	.	6h	8.82786	0.00254275	.	.	.	.	.
18232_c0_g1	variable	Metabolism/transport	6h	-3.71466	0.00366241	sigP^Tm2	PF02902.19^Peptidase_C48^PF07561.11^DUF1540	.	A0A1X7TT79_AMPQE	GO:0006508^biological_process^proteolysis,GO:0008234^molecular_function^cysteine-type_peptidase_activity
1829_c1_g1	variable	.	6h	-24.7358	3.04344e-13	sigP	.	.	.	.
18299_c0_g2	consistent	Recognition/cell_adhesion/protein_binding	6h	4.92063	0.000181267	sigP	PF01437.25^PSI	PLXB2_MOUSE^PLXB3_RAT	A0A1X7VVB6_AMPQE	GO:0001843^biological_process^neural_tube_closure,GO:0001932^biological_process^regulation_of_protein_phosphorylation,GO:0001938^biological_process^positive_regulation_of_endothelial_cell_proliferation,GO:0002116^cellular_component^semaphorin_receptor_complex,GO:0005887^cellular_component^integral_component_of_plasma_membrane,GO:0007156^biological_process^homophilic_cell_adhesion_via_plasma_membr…
18630_c2_g3	variable	Metabolism/transport	6h	-24.3863	6.5733e-13	sigP	PF01400.24^Astacin	.	.	GO:0004222^molecular_function^metalloendopeptidase_activity,GO:0006508^biological_process^proteolysis
1884_c0_g1	consistent	Metabolism/transport	6h	-3.85031	0.000937394	sigP^Tm1	PF00082.22^Peptidase_S8^PF15711.5^ILEI	AQL1_THEAQ^CEMIP_MOUSE	A0A1X7UXU9_AMPQE	GO:0004252^molecular_function^serine-type_endopeptidase_activity,GO:0004415^molecular_function^hyalurovariablenglucosaminidase_activity,GO:0005540^molecular_function^hyaluronic_acid_binding,GO:0005576^cellular_component^extracellular_region,GO:0005634^cellular_component^nucleus,GO:0005737^cellular_component^cytoplasm,GO:0005783^cellular_component^endoplasmic_reticulum,GO:0005886^cellular_componen…
19171_c9_g1	variable	.	6h	-22.314	4.81932e-11	sigP^Tm1	.	.	.	.
19238_c5_g1	consistent	.	6h	-26.5683	7.89142e-15	sigP^Tm1	.	.	.	.
193619_c0_g1	variable	.	6h	9.53541	4.66223e-05	.	.	.	.	.
19430_c0_g1	variable	.	6h	-24.9018	2.20191e-13	sigP	.	.	.	.
19472_c0_g4	consistent	.	6h	21.9357	7.60314e-11	sigP^Tm4	.	.	.	.
19587_c0_g1	consistent	.	6h	-2.78515	0.00486726	.	.	.	.	.
19863_c0_g1	consistent	Signaling_cascades	6h	2.42494	3.21431e-05	sigP^Tm1	.	.	A0A1X7SS23_AMPQE	.
1990_c0_g3	variable	.	6h	24.7806	1.88214e-13	.	.	.	.	.
20532_c2_g2	variable	.	6h	-22.0735	8.09523e-11	sigP	.	.	.	.
20562_c0_g2	consistent	.	6h	-11.4156	0.0026343	.	.	.	.	.
20670_c0_g1	variable	DNA_regulation/transcription	6h	-11.7537	0.000486474	sigP	PF00538.19^Linker_histone	H10_MOUSE^H10_XENTR	A0A1X7VJJ5_AMPQE	GO:0000122^biological_process^negative_regulation_of_transcription_by_RNA_polymerase_II,GO:0000786^cellular_component^nucleosome,GO:0000790^cellular_component^nuclear_chromatin,GO:0003677^molecular_function^DNA_binding,GO:0003680^molecular_function^AT_DNA_binding,GO:0003690^molecular_function^double-stranded_DNA_binding,GO:0005634^cellular_component^nucleus,GO:0005719^cellular_component^nuclear_e…
2074_c0_g1	consistent	DNA_regulation/transcription	6h	3.69872	0.00324064	sigP	PF00651.31^BTB	RDX_DROME	A0A1X7VID1_AMPQE	GO:0001654^biological_process^eye_development,GO:0005515^molecular_function^protein_binding,GO:0005634^cellular_component^nucleus,GO:0005654^cellular_component^nucleoplasm,GO:0005737^cellular_component^cytoplasm,GO:0006511^biological_process^ubiquitin-dependent_protein_catabolic_process,GO:0007367^biological_process^segment_polarity_determination,GO:0016567^biological_process^protein_ubiquitinati…
20820_c0_g2	variable	.	6h	-9.22925	0.000130416	sigP^Tm1	.	.	.	.
21241_c0_g1	variable	.	6h	-23.6578	3.24127e-12	sigP^Tm2	.	.	.	.
21466_c0_g2	consistent	.	6h	-22.1578	6.9e-11	sigP^Tm4	.	.	.	.
217106_c1_g1	variable	Signaling_cascades	6h	-23.6893	3.04588e-12	sigP^Tm1	PF03193.16^RsgA_GTPase	TC132_ARATH	A0A1X7U7T8_AMPQE	GO:0003924^molecular_function^GTPase_activity,GO:0004888^molecular_function^transmembrane_signaling_receptor_activity,GO:0005525^molecular_function^GTP_binding,GO:0009536^cellular_component^plastid,GO:0009707^cellular_component^chloroplast_outer_membrane,GO:0016020^cellular_component^membrane,GO:0016021^cellular_component^integral_component_of_membrane,GO:0016817^molecular_function^hydrolase_acti…
21827_c0_g1	consistent	Unknown	6h	-2.51187	0.00137718	sigP	.	.	A0A1X7STZ1_AMPQE	.
219_c0_g2	variable	.	6h	-23.3043	6.6032e-12	sigP	.	.	.	.
21932_c0_g1	consistent	.	6h	3.61781	0.00381088	.	.	.	.	.
220296_c0_g1	consistent	Signaling_cascades	6h	-10.0417	0.000197683	sigP	PF13920.6^zf-C3HC4_3	TRAF5_HUMAN	A0A1X7U8K5_AMPQE	GO:0005164^molecular_function^tumor_necrosis_factor_receptor_binding,GO:0005813^cellular_component^centrosome,GO:0005829^cellular_component^cytosol,GO:0006915^biological_process^apoptotic_process,GO:0007165^biological_process^signal_transduction,GO:0008270^molecular_function^zinc_ion_binding,GO:0009898^cellular_component^cytoplasmic_side_of_plasma_membrane,GO:0031625^molecular_function^ubiquitin_…
22497_c0_g1	consistent	.	6h	3.36287	0.00277453	sigP	.	.	.	.
2259_c2_g1	variable	.	6h	-23.4801	4.63211e-12	sigP	.	.	.	.
22927_c0_g1	variable	Signaling_cascades	6h	-22.9797	1.30032e-11	sigP^Tm1	.	.	A0A1X7T4H4_AMPQE	.
23036_c0_g1	consistent	.	6h	-2.2817	0.000566454	sigP	.	.	.	.
23192_c0_g1	variable	.	6h	7.18225	0.000612705	.	.	.	.	.
2327_c4_g1	variable	.	6h	24.5609	3.04344e-13	sigP^Tm1	.	.	.	.
23515_c0_g3	consistent	Unknown	6h	-11.5156	0.00287137	sigP^Tm3	.	.	A0A1X7UV75_AMPQE	.
23797_c0_g1	variable	Recognition/cell_adhesion/protein_binding	6h	-23.3313	6.23411e-12	sigP	PF13516.6^LRR_6	.	.	GO:0005515^molecular_function^protein_binding
23856_c0_g1	variable	Unknown	6h	-23.0857	1.04552e-11	sigP	.	.	A0A1X7V9N0_AMPQE	.
238560_c0_g1	consistent	.	6h	23.787	1.65937e-12	sigP^Tm4	.	.	.	.
23884_c0_g2	consistent	Signaling_cascades	6h	-23.7339	2.79349e-12	sigP	PF13306.6^LRR_5	ERN2_MOUSE	A0A1X7V7N0_AMPQE	GO:0000287^molecular_function^magnesium_ion_binding,GO:0004519^molecular_function^endonuclease_activity,GO:0004521^molecular_function^endoribonuclease_activity,GO:0004540^molecular_function^ribonuclease_activity,GO:0004672^molecular_function^protein_kinase_activity,GO:0004674^molecular_function^protein_serine/threonine_kinase_activity,GO:0005515^molecular_function^protein_binding,GO:0005524^molec…
23911_c0_g3	variable	Recognition/cell_adhesion/protein_binding	6h	21.9257	7.74066e-11	sigP	.	.	A0A1X7VLN1_AMPQE	.
241170_c0_g1	consistent	.	6h	-22.4295	3.80483e-11	sigP	.	.	.	.
2420_c0_g1	variable	.	6h	-25.9838	2.74099e-14	sigP	.	.	.	.
24395_c3_g1	consistent	.	6h	-7.49394	0.00127069	.	.	.	.	.
2443_c2_g2	variable	.	6h	-8.5367	0.000214051	sigP	.	.	.	.
2468_c0_g2	consistent	.	6h	22.4024	2.97617e-11	.	.	.	.	.
2492_c1_g2	consistent	Other	6h	3.53711	0.00413118	sigP	PF13358.6^DDE_3	OTU6B_MOUSE	A0A1X7UJM0_AMPQE	GO:0004843^molecular_function^thiol-dependent_ubiquitin-specific_protease_activity,GO:0008283^biological_process^cell_population_proliferation,GO:0016579^biological_process^protein_deubiquitination,GO:0017148^biological_process^negative_regulation_of_translation,GO:0036459^molecular_function^thiol-dependent_ubiquitinyl_hydrolase_activity,GO:0043248^biological_process^proteasome_assembly,GO:004572…
255_c0_g1	consistent	Recognition/cell_adhesion/protein_binding	6h	6.4387	8.47786e-08	sigP^Tm2	PF00084.20^Sushi^PF00531.22^Death	CO7_PIG	.	GO:0005515^molecular_function^protein_binding,GO:0005576^cellular_component^extracellular_region,GO:0005579^cellular_component^membrane_attack_complex,GO:0006957^biological_process^complement_activation,_alternative_pathway,GO:0006958^biological_process^complement_activation,_classical_pathway,GO:0007165^biological_process^signal_transduction,GO:0019835^biological_process^cytolysis
25753_c0_g1	consistent	.	6h	-6.72443	0.00190181	.	.	.	.	.
2631_c0_g1	consistent	Extracellular_matrix	6h	3.50068	0.000130261	sigP^Tm1	PF01391.18^Collagen	.	A0A1X7UIL0_AMPQE	GO:0005576^cellular_component^extracellular_region,GO:0005581^cellular_component^collagen_trimer
26399_c0_g1	variable	Chaperone	6h	-23.7774	2.56773e-12	.	.	DNAJ3_ARATH	.	GO:0005524^molecular_function^ATP_binding,GO:0005618^cellular_component^cell_wall,GO:0005730^cellular_component^nucleolus,GO:0005829^cellular_component^cytosol,GO:0005886^cellular_component^plasma_membrane,GO:0006457^biological_process^protein_folding,GO:0009408^biological_process^response_to_heat,GO:0009506^cellular_component^plasmodesma,GO:0009651^biological_process^response_to_salt_stress,GO:0…
27063_c3_g1	consistent	Unknown	6h	-22.0859	7.92796e-11	sigP^Tm1	.	.	A0A1X7VQU8_AMPQE	.
27381_c0_g1	consistent	.	6h	-8.53123	2.52112e-05	sigP	.	.	.	.
27520_c0_g2	consistent	.	6h	-11.4622	4.5566e-11	sigP	.	.	.	.
2759_c0_g2	variable	Recognition/cell_adhesion/protein_binding	6h	-25.0337	1.65428e-13	sigP^Tm1	PF00047.25^ig	.	.	.
27771_c0_g2	variable	.	6h	22.3792	3.00829e-11	.	.	.	.	.
280422_c0_g1	variable	.	6h	-27.1156	3.0098e-15	sigP	.	.	.	.
28117_c0_g1	variable	Unknown	6h	-24.5837	4.38581e-13	sigP^Tm3	.	.	A0A1X7TLA5_AMPQE	.
2823_c1_g1	consistent	Signaling_cascades	6h	5.34507	0.00412378	sigP	PF02176.18^zf-TRAF	TRAF3_MOUSE^TRAF6_XENTR^TRAF3_HUMAN^TRAF4_MOUSE^TRAF5_MOUSE	A0A1X7U7N2_AMPQE	GO:0001817^biological_process^regulation_of_cytokine_production,GO:0002224^biological_process^toll-like_receptor_signaling_pathway,GO:0004842^molecular_function^ubiquitin-protein_transferase_activity,GO:0005164^molecular_function^tumor_necrosis_factor_receptor_binding,GO:0005634^cellular_component^nucleus,GO:0005737^cellular_component^cytoplasm,GO:0005739^cellular_component^mitochondrion,GO:00057…
284_c1_g2	variable	.	6h	-23.4041	5.2926e-12	.	.	.	.	.
2883_c0_g4	variable	Chaperone	6h	-9.75883	0.00404442	sigP	.	HS12A_MOUSE	A0A1X7TCC4_AMPQE	GO:0005524^molecular_function^ATP_binding,GO:0005634^cellular_component^nucleus,GO:0005737^cellular_component^cytoplasm
289_c1_g2	consistent	.	6h	-4.2278	0.00116288	sigP^Tm3	.	.	.	.
28906_c0_g1	consistent	Signaling_cascades	6h	-7.38255	0.000989736	sigP	.	.	A0A1X7VAB5_AMPQE	.
2917_c1_g1	variable	.	6h	-23.7714	2.56773e-12	sigP	.	.	.	.
294_c0_g1	variable	.	6h	-24.7671	3.00963e-13	sigP^Tm1	.	.	.	.
296_c2_g1	variable	.	6h	-25.0424	1.65428e-13	.	.	.	.	.
29924_c0_g1	consistent	Metabolism/transport	6h	-4.4303	0.00255037	sigP	PF01082.20^Cu2_movariableoxygen	MOXD1_MOUSE	A0A1X7SS47_AMPQE	GO:0004497^molecular_function^movariableoxygenase_activity,GO:0004500^molecular_function^dopamine_beta-movariableoxygenase_activity,GO:0005507^molecular_function^copper_ion_binding,GO:0005615^cellular_component^extracellular_space,GO:0005737^cellular_component^cytoplasm,GO:0005789^cellular_component^endoplasmic_reticulum_membrane,GO:0006589^biological_process^octopamine_biosynthetic_process,GO:00…
30143_c0_g2	variable	.	6h	25.9913	1.82569e-14	.	.	.	.	.
30291_c1_g1	consistent	Metabolism/transport	6h	7.75652	0.00175083	sigP^Tm2	.	VATE_DROME	.	GO:0000221^cellular_component^vacuolar_proton-transporting_V-type_ATPase,_V1_domain,GO:0005886^cellular_component^plasma_membrane,GO:0007430^biological_process^terminal_branching,_open_tracheal_system,GO:0033181^cellular_component^plasma_membrane_proton-transporting_V-type_ATPase_complex,GO:0035002^biological_process^liquid_clearance,_open_tracheal_system,GO:0045176^biological_process^apical_prot…
30326_c0_g1	consistent	Recognition/cell_adhesion/protein_binding	6h	2.51845	0.0048909	sigP	PF01436.21^NHL	LIN41_DANRE^NHL1_CAEEL	A0A1X7UX96_AMPQE	GO:0000082^biological_process^G1/S_transition_of_mitotic_cell_cycle,GO:0000209^biological_process^protein_polyubiquitination,GO:0000932^cellular_component^P-body,GO:0004842^molecular_function^ubiquitin-protein_transferase_activity,GO:0005515^molecular_function^protein_binding,GO:0008270^molecular_function^zinc_ion_binding,GO:0008543^biological_process^fibroblast_growth_factor_receptor_signaling_p…
30756_c0_g4	variable	.	6h	-25.279	1.21584e-13	.	.	.	.	.
3082_c1_g1	variable	Recognition/cell_adhesion/protein_binding	6h	-27.0951	3.0098e-15	sigP^Tm2	PF00084.20^Sushi	.	A0A1X7VKS2_AMPQE	.
309_c3_g1	consistent	.	6h	-9.56205	0.00110112	.	.	.	.	.
30970_c0_g5	consistent	Signaling_cascades	6h	-23.4068	5.2926e-12	sigP	PF00437.20^T2SSE^PF05049.13^IIGP	SEPT1_BOVIN	A0A1X7SFY1_AMPQE	GO:0003924^molecular_function^GTPase_activity,GO:0005525^molecular_function^GTP_binding,GO:0005815^cellular_component^microtubule_organizing_center,GO:0005940^cellular_component^septin_ring,GO:0007056^biological_process^spindle_assembly_involved_in_female_meiosis,GO:0008021^cellular_component^synaptic_vesicle,GO:0015630^cellular_component^microtubule_cytoskeleton,GO:0016020^cellular_component^mem…
31042_c0_g1	variable	Metabolism/transport	6h	-24.3864	6.5733e-13	sigP	.	.	A0A1X7TRD2_AMPQE	.
3110_c0_g1	variable	.	6h	-23.5624	4.00363e-12	sigP	.	.	.	.
3144_c0_g1	consistent	Metabolism/transport	6h	3.75099	0.000520085	sigP	PF00797.17^Acetyltransf_2	ARY1_HUMAN	A0A1X7V837_AMPQE	GO:0004060^molecular_function^arylamine_N-acetyltransferase_activity,GO:0005829^cellular_component^cytosol,GO:0006805^biological_process^xevariablebiotic_metabolic_process,GO:0016407^molecular_function^acetyltransferase_activity
31627_c0_g2	consistent	.	6h	-7.48141	2.82808e-07	sigP^Tm1	.	.	.	.
3173_c0_g2	consistent	Recognition/cell_adhesion/protein_binding	6h	22.8578	1.16645e-11	sigP	PF07647.17^SAM_2	.	A0A1X7TNA1_AMPQE	GO:0005515^molecular_function^protein_binding
319_c0_g4	variable	.	6h	21.8295	9.4207e-11	.	.	.	.	.
32554_c1_g1	consistent	.	6h	-8.31508	2.14263e-05	sigP	.	.	.	.
3288_c0_g1	consistent	.	6h	-9.7552	1.18256e-07	sigP	.	.	.	.
33066_c0_g1	variable	Metabolism/transport	6h	-23.6414	3.34824e-12	sigP	PF03351.17^DOMON	MOXD2_DANRE	A0A1X7VD12_AMPQE	GO:0004500^molecular_function^dopamine_beta-movariableoxygenase_activity,GO:0005507^molecular_function^copper_ion_binding,GO:0005615^cellular_component^extracellular_space,GO:0005737^cellular_component^cytoplasm,GO:0006589^biological_process^octopamine_biosynthetic_process,GO:0016021^cellular_component^integral_component_of_membrane,GO:0016715^molecular_function^oxidoreductase_activity,_acting_on…
3349_c1_g3	variable	Recognition/cell_adhesion/protein_binding	6h	-12.9891	0.00251896	sigP^Tm2	PF05791.11^Bacillus_HBL	.	.	GO:0009405^biological_process^pathogenesis,GO:0016020^cellular_component^membrane
335_c4_g3	variable	.	6h	-22.434	3.79044e-11	.	.	.	.	.
3404_c0_g1	consistent	.	6h	-3.9776	1.28279e-06	sigP	.	.	.	.
34291_c0_g1	variable	.	6h	-24.1061	1.23454e-12	sigP	.	.	.	.
348_c0_g2	consistent	Metabolism/transport	6h	-6.52841	1.22178e-06	sigP	PF01055.26^Glyco_hydro_31	UN13D_MOUSE^DNLI1_DICDI	A0A1X7VEN9_AMPQE	GO:0004553^molecular_function^hydrolase_activity,_hydrolyzing_O-glycosyl_compounds,GO:0004558^molecular_function^alpha-1,4-glucosidase_activity,GO:0005975^biological_process^carbohydrate_metabolic_process,GO:0030246^molecular_function^carbohydrate_binding,GO:0032450^molecular_function^maltose_alpha-glucosidase_activity
34853_c0_g1	variable	.	6h	-24.1952	1.01128e-12	.	.	.	.	.
34865_c0_g1	consistent	Signaling_cascades	6h	23.8327	1.49125e-12	sigP	.	.	A0A1X7T9H5_AMPQE	GO:0005164^molecular_function^tumor_necrosis_factor_receptor_binding,GO:0005813^cellular_component^centrosome,GO:0005829^cellular_component^cytosol,GO:0006915^biological_process^apoptotic_process,GO:0007165^biological_process^signal_transduction,GO:0008270^molecular_function^zinc_ion_binding,GO:0009898^cellular_component^cytoplasmic_side_of_plasma_membrane,GO:0031625^molecular_function^ubiquitin_…
35_c0_g3	variable	.	6h	-7.32788	1.51092e-07	sigP^Tm1	.	.	.	.
35_c0_g6	variable	.	6h	-12.7547	0.00333279	sigP^Tm2	.	.	.	.
3516_c0_g1	consistent	Metabolism/transport	6h	4.27275	0.000220187	sigP^Tm1	PF00264.20^Tyrosinase	.	.	GO:0004503^molecular_function^movariablephevariablel_movariableoxygenase_activity,GO:0005507^molecular_function^copper_ion_binding,GO:0006583^biological_process^melanin_biosynthetic_process_from_tyrosine,GO:0016021^cellular_component^integral_component_of_membrane,GO:0016491^molecular_function^oxidoreductase_activity,GO:0033162^cellular_component^melavariablesome_membrane,GO:0036263^molecular_fun…
3530_c0_g1	consistent	.	6h	-22.7781	1.96802e-11	sigP	.	.	.	.
36670_c0_g1	consistent	Recognition/cell_adhesion/protein_binding	6h	23.9082	1.26538e-12	sigP	PF12796.7^Ank_2	.	A0A1X7T0U0_AMPQE	GO:0005515^molecular_function^protein_binding
3681_c0_g1	consistent	Metabolism/transport	6h	23.1086	6.80639e-12	sigP	PF15135.6^UPF0515	GCP3_XENLA	.	.
3713_c0_g1	variable	.	6h	25.0003	1.42665e-13	sigP^Tm1	.	.	.	.
37446_c0_g1	variable	.	6h	-13.3776	0.00146182	sigP^Tm2	.	.	.	.
38638_c1_g3	variable	.	6h	-22.9563	1.36636e-11	.	.	.	.	.
3881_c0_g1	consistent	Metabolism/transport	6h	-23.4984	4.47621e-12	sigP	.	.	A0A1X7VLI1_AMPQE	.
38843_c1_g2	variable	.	6h	-27.9238	1.23452e-15	sigP	.	.	.	.
3918_c0_g1	variable	.	6h	-22.858	1.66958e-11	.	.	.	.	.
40064_c0_g2	consistent	.	6h	-7.61417	0.000117929	sigP	.	.	.	.
40267_c0_g2	variable	.	6h	-25.1257	1.52631e-13	sigP^Tm4	.	.	.	.
409_c1_g1	variable	Signaling_cascades	6h	-23.0532	1.12399e-11	.	.	TBC17_MOUSE	.	.
41412_c0_g1	consistent	DNA_regulation/transcription	6h	-22.0965	7.80952e-11	sigP	PF14608.6^zf-CCCH_2	.	A0A1X7VUV6_AMPQE	GO:0003723^molecular_function^RNA_binding,GO:0005634^cellular_component^nucleus,GO:0010608^biological_process^posttranscriptional_regulation_of_gene_expression,GO:0035196^biological_process^production_of_miRNAs_involved_in_gene_silencing_by_miRNA,GO:0035198^molecular_function^miRNA_binding,GO:0046872^molecular_function^metal_ion_binding
41653_c0_g1	consistent	.	6h	-3.77084	0.000211003	sigP	.	.	.	.
42101_c2_g2	variable	.	6h	-22.3279	4.68901e-11	.	.	.	.	.
4224_c1_g1	consistent	Unknown	6h	24.1852	6.72032e-13	sigP	.	.	A0A1X7TAE3_AMPQE	.
42280_c0_g1	variable	.	6h	25.0894	1.21584e-13	sigP	.	.	.	.
4317_c1_g1	variable	Metabolism/transport	6h	-9.58174	3.53579e-06	sigP^Tm2	.	LETM1_BOVIN^LETM1_CHICK	.	.
43221_c3_g1	variable	.	6h	-22.5108	3.27691e-11	sigP	.	.	.	.
4331_c0_g1	consistent	.	6h	-8.94245	3.94718e-07	sigP	.	.	.	.
4403_c2_g1	variable	.	6h	24.8844	1.65428e-13	sigP^Tm1	.	.	.	.
44047_c0_g1	variable	Metabolism/transport	6h	-25.9247	2.83848e-14	sigP	.	.	A0A1X7TIH6_AMPQE	GO:0005524^molecular_function^ATP_binding,GO:0005634^cellular_component^nucleus,GO:0005737^cellular_component^cytoplasm,GO:0070062^cellular_component^extracellular_exosome
44175_c0_g2	variable	Unknown	6h	-24.3559	6.83624e-13	sigP	.	.	A0A1X7TTX4_AMPQE	.
445_c0_g1	consistent	.	6h	-24.8112	2.74487e-13	sigP	.	.	.	.
45157_c3_g1	variable	.	6h	-22.5647	2.97617e-11	sigP	.	.	.	.
454_c1_g2	consistent	Recognition/cell_adhesion/protein_binding	6h	-3.54615	8.44614e-05	.	.	SRP68_HUMAN	.	.
463_c0_g2	consistent	.	6h	-25.1722	1.4468e-13	sigP	.	.	.	.
4802_c1_g2	variable	.	6h	-22.142	7.12335e-11	.	.	.	.	.
48703_c0_g1	consistent	Signaling_cascades	6h	-23.0882	1.04552e-11	sigP	.	.	A0A1X7VV98_AMPQE	.
48754_c0_g1	variable	Signaling_cascades	6h	24.4656	3.73198e-13	sigP	PF03160.14^Calx-beta	.	A0A1X7VE89_AMPQE	GO:0007154^biological_process^cell_communication,GO:0016021^cellular_component^integral_component_of_membrane
4898_c0_g2	variable	DNA_regulation/transcription	6h	-22.7873	1.94587e-11	.	.	2ABD_XENTR^TX261_HUMAN	.	.
4903_c1_g1	variable	.	6h	-22.3325	4.66947e-11	.	.	.	.	.
49263_c1_g1	variable	.	6h	-22.9349	1.41433e-11	.	.	.	.	.
4975_c0_g3	consistent	Signaling_cascades	6h	-8.95311	1.99397e-06	sigP	.	.	A0A1X7V438_AMPQE	.
49854_c0_g3	consistent	Metabolism/transport	6h	22.3685	3.06628e-11	sigP	PF18778.1^NAD1	.	.	.
4999_c2_g1	consistent	.	6h	-9.98767	6.64409e-08	sigP	.	.	.	.
5131_c1_g2	consistent	.	6h	-22.5669	2.97617e-11	sigP^Tm1	.	.	.	.
51600_c0_g3	consistent	DNA_regulation/transcription	6h	-6.74258	0.000706687	sigP	PF00643.24^zf-B_box	.	A0A1X7UZE3_AMPQE	GO:0005654^cellular_component^nucleoplasm,GO:0005829^cellular_component^cytosol,GO:0008270^molecular_function^zinc_ion_binding,GO:0045171^cellular_component^intercellular_bridge,GO:0060348^biological_process^bone_development
5218_c0_g4	variable	.	6h	-23.6364	3.34824e-12	sigP	.	.	.	.
5324_c0_g2	consistent	.	6h	-24.1986	7.89142e-15	sigP^Tm3	.	.	.	.
5333_c0_g2	variable	Metabolism/transport	6h	-23.9478	1.69509e-12	sigP	PF00651.31^BTB	SPOP_DANRE^SPOP_PONAB	A0A1X7V7J6_AMPQE	GO:0000122^biological_process^negative_regulation_of_transcription_by_RNA_polymerase_II,GO:0001085^molecular_function^RNA_polymerase_II_transcription_factor_binding,GO:0005515^molecular_function^protein_binding,GO:0005634^cellular_component^nucleus,GO:0016567^biological_process^protein_ubiquitination,GO:0016607^cellular_component^nuclear_speck,GO:0031463^cellular_component^Cul3-RING_ubiquitin_lig…
5496_c1_g1	consistent	Metabolism/transport	6h	5.67678	0.00236073	.	.	GGPPS_MOUSE^FXL20_HUMAN^FBXL2_MOUSE	.	GO:0004161^molecular_function^dimethylallyltranstransferase_activity,GO:0004311^molecular_function^farnesyltranstransferase_activity,GO:0004337^molecular_function^geranyltranstransferase_activity,GO:0008299^biological_process^isoprevariableid_biosynthetic_process,GO:0046872^molecular_function^metal_ion_binding
55386_c0_g1	variable	.	6h	-23.0957	1.04156e-11	sigP	.	.	.	.
5545_c0_g2	variable	Metabolism/transport	6h	-22.9964	1.25918e-11	.	.	FACE1_MOUSE	.	.
55628_c0_g2	consistent	.	6h	-22.6698	2.44979e-11	.	.	.	.	.
56287_c0_g1	consistent	.	6h	-6.76363	0.00105892	.	.	.	.	.
564_c10_g1	variable	.	6h	-23.4575	4.84848e-12	sigP^Tm1	.	.	.	.
57398_c0_g1	consistent	.	6h	22.5457	2.23751e-11	sigP^Tm1	.	.	.	.
57423_c1_g1	variable	.	6h	-22.4465	3.73e-11	.	.	.	.	.
58620_c0_g3	consistent	Metabolism/transport	6h	22.3969	2.97617e-11	sigP^Tm2	.	.	.	GO:0003774^molecular_function^motor_activity,GO:0005737^cellular_component^cytoplasm,GO:0005874^cellular_component^microtubule,GO:0009279^cellular_component^cell_outer_membrane,GO:0030286^cellular_component^dynein_complex,GO:0031514^cellular_component^motile_cilium,GO:0050825^molecular_function^ice_binding
59203_c0_g1	variable	.	6h	-23.5115	5.36867e-13	sigP^Tm2	.	.	.	.
59476_c0_g1	variable	.	6h	22.9703	9.36731e-12	sigP^Tm1	.	.	.	.
5983_c0_g1	consistent	.	6h	-3.03562	0.000344057	.	.	.	.	.
600_c0_g1	variable	Cell_damage	6h	-26.3126	1.49223e-14	sigP	PF16026.5^MIEAP	.	.	.
63120_c0_g1	variable	.	6h	8.29185	1.22509e-08	.	.	.	.	.
63318_c0_g2	consistent	Recognition/cell_adhesion/protein_binding	6h	-3.82365	1.46452e-05	sigP	PF00084.20^Sushi	.	A0A1X7SSJ6_AMPQE	.
63507_c0_g3	variable	Signaling_cascades	6h	-25.221	1.36922e-13	sigP	PF00169.29^PH	TBD2A_RAT	A0A1X7VH81_AMPQE	GO:0005096^molecular_function^GTPase_activator_activity,GO:0005623^cellular_component^cell,GO:0006886^biological_process^intracellular_protein_transport,GO:0017137^molecular_function^Rab_GTPase_binding,GO:0090630^biological_process^activation_of_GTPase_activity
6357_c0_g8	variable	.	6h	-23.0303	1.16645e-11	sigP	.	.	.	.
64001_c0_g1	variable	.	6h	-22.1702	6.73702e-11	.	.	.	.	.
6518_c0_g1	variable	.	6h	26.5804	6.32e-15	sigP^Tm3	.	.	.	.
66064_c0_g1	consistent	DNA_regulation/transcription	6h	6.24079	0.000299645	sigP	.	WDR36_HUMAN	.	.
66215_c0_g1	consistent	.	6h	-22.3761	4.27905e-11	sigP	.	.	.	.
66732_c0_g1	consistent	.	6h	-2.44963	0.000232188	.	.	.	.	.
6728_c0_g1	consistent	Recognition/cell_adhesion/protein_binding	6h	-25.8347	3.25933e-14	sigP^Tm1	PF13606.6^Ank_3	.	A0A1X7UV65_AMPQE	GO:0005515^molecular_function^protein_binding,GO:0007520^biological_process^myoblast_fusion,GO:0008542^biological_process^visual_learning,GO:0014069^cellular_component^postsynaptic_density,GO:0030054^cellular_component^cell_junction,GO:0030425^cellular_component^dendrite,GO:0043025^cellular_component^neuronal_cell_body,GO:0043679^cellular_component^axon_terminus,GO:0045211^cellular_component^post…
6728_c2_g1	consistent	Signaling_cascades	6h	24.8489	1.65428e-13	sigP^Tm2	.	FM1AA_MOUSE	A0A1X7UVH1_AMPQE	.
67997_c0_g1	consistent	.	6h	23.2275	5.2926e-12	.	.	.	.	.
683_c0_g2	variable	.	6h	-23.3945	5.36034e-12	.	.	.	.	.
684_c0_g1	variable	DNA_regulation/transcription	6h	-12.5375	0.00437326	sigP^Tm2	PF01057.17^Parvo_NS1	.	.	GO:0003677^molecular_function^DNA_binding,GO:0005524^molecular_function^ATP_binding,GO:0006260^biological_process^DNA_replication,GO:0019079^biological_process^viral_gevariableme_replication
6844_c0_g3	consistent	.	6h	23.3649	4.09242e-12	sigP	.	.	.	.
6892_c2_g2	consistent	Metabolism/transport	6h	-6.81149	0.00110112	.	.	.	.	GO:0000226^biological_process^microtubule_cytoskeleton_organization,GO:0000930^cellular_component^gamma-tubulin_complex,GO:0001578^biological_process^microtubule_bundle_formation,GO:0004674^molecular_function^protein_serine/threonine_kinase_activity,GO:0005524^molecular_function^ATP_binding,GO:0005737^cellular_component^cytoplasm,GO:0005813^cellular_component^centrosome,GO:0005815^cellular_compon…
69166_c0_g1	consistent	.	6h	-26.1794	1.82569e-14	sigP^Tm2	.	.	.	.
6993_c2_g1	variable	.	6h	-24.0733	1.29434e-12	sigP	.	.	.	.
70127_c0_g1	variable	.	6h	-5.19979	0.00254143	.	.	.	.	.
712_c0_g1	consistent	.	6h	-3.13521	0.00324706	sigP^Tm4	.	.	.	.
7124_c0_g1	variable	.	6h	-23.4077	5.2926e-12	sigP	.	.	.	.
724_c2_g2	variable	.	6h	-22.6419	2.58246e-11	.	.	.	.	.
7323_c0_g2	variable	.	6h	-22.8869	1.58208e-11	sigP	.	.	.	.
7375_c0_g4	consistent	Unknown	6h	-6.06195	0.0009226	sigP	.	.	A0A1X7SRF4_AMPQE	.
7377_c0_g1	variable	.	6h	24.5551	3.04344e-13	sigP	.	.	.	.
7377_c1_g2	variable	.	6h	-22.7053	2.28031e-11	.	.	.	.	.
7572_c1_g1	variable	.	6h	27.2509	2.53843e-15	sigP^Tm1	.	.	.	.
7593_c0_g2	variable	.	6h	25.5451	4.04462e-14	sigP	.	.	.	.
764_c9_g2	variable	Signaling_cascades	6h	-22.5724	2.97617e-11	sigP^Tm1	.	.	A0A1X7TIT3_AMPQE	.
7786_c0_g1	variable	.	6h	-22.8557	1.6695e-11	sigP^Tm1	.	.	.	.
7926_c1_g1	variable	.	6h	-26.6719	2.87692e-15	.	.	.	.	.
7970_c0_g1	variable	Signaling_cascades	6h	-23.2078	8.17368e-12	sigP^Tm1	.	RGL1_HUMAN^TRAF5_HUMAN	.	.
801_c0_g1	consistent	DNA_regulation/transcription	6h	-8.94128	1.46859e-06	sigP	.	.	.	GO:0000124^cellular_component^SAGA_complex,GO:0000125^cellular_component^PCAF_complex,GO:0000812^cellular_component^Swr1_complex,GO:0003712^molecular_function^transcription_coregulator_activity,GO:0005634^cellular_component^nucleus,GO:0005654^cellular_component^nucleoplasm,GO:0005794^cellular_component^Golgi_apparatus,GO:0006281^biological_process^DNA_repair,GO:0006355^biological_process^regulati…
8048_c0_g3	variable	.	6h	23.3504	4.19383e-12	.	.	.	.	.
80502_c0_g1	consistent	Metabolism/transport	6h	-22.6202	2.70369e-11	sigP^Tm3	.	RS12_DROME	.	.
8051_c0_g2	consistent	DNA_regulation/transcription	6h	-22.5557	2.99922e-11	sigP	PF00665.26^rve	.	A0A1X7SVU4_AMPQE	GO:0015074^biological_process^DNA_integration
8084_c0_g1	variable	.	6h	-22.4377	3.78381e-11	sigP	.	.	.	.
8170_c0_g2	consistent	Unknown	6h	-9.28021	0.000181158	sigP	.	.	A0A1X7TPG2_AMPQE	.
8188_c0_g1	variable	Metabolism/transport	6h	8.00333	0.00205812	sigP	.	.	A0A1X7TVT5_AMPQE	GO:0004252^molecular_function^serine-type_endopeptidase_activity,GO:0005576^cellular_component^extracellular_region
827_c0_g3	variable	Recognition/cell_adhesion/protein_binding	6h	-26.0075	2.74099e-14	sigP^Tm2	PF00084.20^Sushi	.	A0A1X7VMB2_AMPQE	.
8315_c1_g1	variable	.	6h	-22.2774	5.23915e-11	.	.	.	.	.
85414_c0_g1	consistent	DNA_regulation/transcription	6h	-7.29983	0.000566454	.	.	XPF_HUMAN	.	GO:0005524^molecular_function^ATP_binding,GO:0005887^cellular_component^integral_component_of_plasma_membrane,GO:0006855^biological_process^drug_transmembrane_transport,GO:0008559^molecular_function^ATPase-coupled_xevariablebiotic_transmembrane_transporter_activity,GO:0009925^cellular_component^basal_plasma_membrane,GO:0009986^cellular_component^cell_surface,GO:0015431^molecular_function^ATPase-c…
85744_c0_g1	consistent	.	6h	-2.18662	0.0049001	sigP	.	.	.	.
8666_c1_g2	variable	.	6h	-25.9007	2.86128e-14	sigP	.	.	.	.
8690_c0_g1	consistent	Metabolism/transport	6h	-22.3538	4.49291e-11	sigP	.	Avariable7_MOUSE	A0A1X7U7S7_AMPQE	.
8720_c0_g2	consistent	Recognition/cell_adhesion/protein_binding	6h	-4.40815	0.00456203	sigP	.	.	A0A1X7UYH5_AMPQE	.
8862_c0_g1	consistent	Recognition/cell_adhesion/protein_binding	6h	6.86035	0.00153335	sigP	PF01403.19^Sema	DEN6A_CHICK	.	GO:0005515^molecular_function^protein_binding
8894_c1_g1	consistent	.	6h	9.32794	2.52112e-05	sigP^Tm2	.	.	.	.
8969_c2_g2	variable	.	6h	-20.3458	4.4198e-09	.	.	.	.	.
9120_c0_g1	consistent	.	6h	22.308	3.49094e-11	.	.	.	.	.
91576_c1_g1	variable	.	6h	-22.2023	6.26658e-11	sigP	.	.	.	.
9197_c0_g2	consistent	.	6h	-22.7409	2.14163e-11	sigP	.	.	.	.
9421_c1_g1	variable	.	6h	-5.74242	0.000724657	.	.	.	.	.
9504_c8_g1	variable	.	6h	-21.6477	2.1656e-10	sigP	.	.	.	.
96312_c0_g1	consistent	.	6h	-7.97375	0.000973628	sigP^Tm2	.	.	.	.
9640_c0_g2	consistent	.	6h	-10.8144	5.15032e-08	sigP	.	.	.	.
9841_c0_g1	variable	.	6h	-7.43685	0.00110112	.	.	.	.	.
992_c0_g3	consistent	.	6h	3.4834	0.00287361	sigP	.	.	.	.
									.

## Sheet: EXPRESSION_TMMnormalizedTPM
geneID	in subcluster	timepoint	logFC	FDR	I10388-L1_S1	I10389-L1_S2	I10390-L1_S3	I10391-L1_S4	I10396-L1_S9	I10397-L1_S10	I10398-L1_S11	I10399-L1_S12	I10404-L1_S17	I10405-L1_S18	I10406-L1_S19	I10407-L1_S20	I10392-L1_S5	I10393-L1_S6	I10394-L1_S7	I10395-L1_S8	I10400-L1_S13	I10401-L1_S14	I10402-L1_S15	I10403-L1_S16	I10408-L1_S21	I10409-L1_S22	I10410-L1_S23
69166_c0_g1	consistent	1h	-26.6079	3.15729e-15	0	0	8.059	0	0	0	0	12.024	0	0	18.851	0.011	.	.	.	.	.	.	.	.	.	.	.
40267_c0_g2	consistent	1h	-26.2607	5.90198e-15	0	0	5.212	0	0	0	0	8.78	0	0	0	16.84	.	.	.	.	.	.	.	.	.	.	.
6728_c0_g1	consistent	1h	-25.9912	1.20207e-14	0	0	2.334	13.447	0	0	0	2.863	0	0	0	0	.	.	.	.	.	.	.	.	.	.	.
1026_c1_g3	consistent	1h	-25.9343	3.58062e-15	0	0	79.39	0.113	0	0	0	83.417	0	0	98.096	0	.	.	.	.	.	.	.	.	.	.	.
2759_c0_g2	consistent	1h	-25.9039	1.26003e-14	0	0	5.282	0	0	0	0	6.569	0	0	0	10.287	.	.	.	.	.	.	.	.	.	.	.
463_c0_g2	consistent	1h	-25.5718	2.51033e-14	0	0	34.307	50.412	0	0	0	28.887	0	0	0	0	.	.	.	.	.	.	.	.	.	.	.
31042_c0_g1	consistent	1h	-24.7642	1.44405e-13	0	0	9.377	0	0	0	0	7.167	0	0	0	0	.	.	.	.	.	.	.	.	.	.	.
23797_c0_g1	consistent	1h	-23.9932	9.02914e-13	0	0	0	12.606	0	0	0	0	0	0	16.025	0	.	.	.	.	.	.	.	.	.	.	.
12488_c0_g1	consistent	1h	-23.9022	5.47521e-14	0	0	1.388	9.618	0	0	0	0.734	0	0	0	0	.	.	.	.	.	.	.	.	.	.	.
9197_c0_g2	consistent	1h	-23.8475	6.1242e-13	0	0	5.614	0	0	0	0	4.603	0	0	0	0.023	.	.	.	.	.	.	.	.	.	.	.
3881_c0_g1	consistent	1h	-23.7928	1.43195e-12	0	0	0	5.369	0	0	0	0	0	0	2.137	0	.	.	.	.	.	.	.	.	.	.	.
6357_c0_g8	consistent	1h	-23.3981	3.2859e-12	0	0	4.326	0	0	0	0	8.282	0	0	0	0	.	.	.	.	.	.	.	.	.	.	.
4898_c0_g2	consistent	1h	-23.3785	2.32393e-12	0	0	3.099	0	0	0	0	4.078	0	0	0	0.023	.	.	.	.	.	.	.	.	.	.	.
20532_c0_g2	consistent	1h	-23.3402	1.24968e-14	0	0	17.737	0	0	0	0	16.79	0	0	0	15.882	.	.	.	.	.	.	.	.	.	.	.
13106_c0_g1	consistent	1h	-23.3035	4.15661e-12	0	0	7.526	0	0	0	0	6.153	0	0	0	0	.	.	.	.	.	.	.	.	.	.	.
16494_c0_g2	consistent	1h	-23.0309	7.68996e-12	0	0	0	0.883	0	0	0	0	0	0	0	2.154	.	.	.	.	.	.	.	.	.	.	.
22927_c0_g1	consistent	1h	-22.9828	8.37476e-12	0	0	2.737	0	0	0	0	4.494	0	0	0	0	.	.	.	.	.	.	.	.	.	.	.
55628_c0_g2	consistent	1h	-22.874	1.06962e-11	0	0	0	0	0	0	0	0	0	0	2.456	0.587	.	.	.	.	.	.	.	.	.	.	.
1740_c0_g1	consistent	1h	-22.8308	1.16543e-11	0	0	0	0	0	0	0	0	0	0	3.774	2.842	.	.	.	.	.	.	.	.	.	.	.
21466_c0_g2	consistent	1h	-22.7956	1.23032e-11	0	0	0	1.786	0	0	0	0	0	0	0	3.711	.	.	.	.	.	.	.	.	.	.	.
5662_c1_g2	consistent	1h	-22.7918	1.23032e-11	0	0	5.634	0	0	0	0	5.872	0	0	0	0	.	.	.	.	.	.	.	.	.	.	.
19171_c9_g1	consistent	1h	-22.7756	1.26826e-11	0	0	5.805	0	0	0	0	7.013	0	0	0	0	.	.	.	.	.	.	.	.	.	.	.
241170_c0_g1	consistent	1h	-22.7555	1.30951e-11	0	0	0	4.116	0	0	0	0	0	0	4.183	0	.	.	.	.	.	.	.	.	.	.	.
724_c2_g2	consistent	1h	-22.7543	1.30951e-11	0	0	5.181	0	0	0	0	7.031	0	0	0	0	.	.	.	.	.	.	.	.	.	.	.
217106_c1_g1	consistent	1h	-22.6999	1.45759e-11	0	0	1.348	0	0	0	0	3.108	0	0	0	0	.	.	.	.	.	.	.	.	.	.	.
8051_c0_g2	consistent	1h	-22.6853	1.48099e-11	0	0	0	2.741	0	0	0	0	0	0	0.689	0	.	.	.	.	.	.	.	.	.	.	.
1804_c0_g2	consistent	1h	-22.6497	1.589e-11	0	0	7.365	0	0	0	0	8.046	0	0	0	0	.	.	.	.	.	.	.	.	.	.	.
12746_c7_g1	consistent	1h	-22.6206	1.69477e-11	0	0	1.409	0	0	0	0	1.758	0	0	0	0	.	.	.	.	.	.	.	.	.	.	.
26838_c0_g2	consistent	1h	-22.5531	1.94377e-11	0	0	1.751	0	0	0	0	1.731	0	0	0	0	.	.	.	.	.	.	.	.	.	.	.
8315_c1_g1	consistent	1h	-22.5514	1.94377e-11	0	0	5.04	0	0	0	0	5.274	0	0	0	0	.	.	.	.	.	.	.	.	.	.	.
23884_c0_g2	consistent	1h	-22.5489	1.94377e-11	0	0	1.932	0	0	0	0	1.848	0	0	0	0	.	.	.	.	.	.	.	.	.	.	.
17986_c1_g2	consistent	1h	-22.5303	2.03243e-11	0	0	8.803	0	0	0	0	5.944	0	0	0	0	.	.	.	.	.	.	.	.	.	.	.
17560_c1_g1	consistent	1h	-22.4523	2.36509e-11	0	0	3.058	0	0	0	0	4.821	0	0	0	0	.	.	.	.	.	.	.	.	.	.	.
20064_c0_g4	consistent	1h	-22.4077	2.57734e-11	0	0	3.612	0	0	0	0	2.057	0	0	0	0	.	.	.	.	.	.	.	.	.	.	.
41412_c0_g1	consistent	1h	-22.3258	3.08784e-11	0	0	0	3.706	0	0	0	0	0	0	0	0.993	.	.	.	.	.	.	.	.	.	.	.
27754_c0_g2	consistent	1h	-20.6999	1.28242e-09	0	0	0	2.238	0	0	0	0	0	0	0	1.726	.	.	.	.	.	.	.	.	.	.	.
19238_c5_g1	consistent	1h	-12.4248	0.000405079	0	0	156.094	103.894	0	0	0	105.997	0.058	0	0	0.09	.	.	.	.	.	.	.	.	.	.	.
20670_c0_g1	consistent	1h	-11.8768	0.00304227	0	0	31.712	0	0	0	0	32.439	0	0	1.558	9.464	.	.	.	.	.	.	.	.	.	.	.
23515_c0_g3	consistent	1h	-11.8083	1.62672e-05	0	0	10.524	26.792	0	0	0	14.253	0	0	20.328	0.034	.	.	.	.	.	.	.	.	.	.	.
1224_c0_g2	consistent	1h	-10.2686	0.000116807	0	0	29.358	0	0	0	0	55.971	0	0	52.708	39.501	.	.	.	.	.	.	.	.	.	.	.
220296_c0_g1	consistent	1h	-10.1158	4.50598e-06	0	0	3.058	6.272	0	0	0	4.204	0	0	7.159	0.023	.	.	.	.	.	.	.	.	.	.	.
8170_c0_g2	consistent	1h	-9.25724	0.00117579	0	0	2.465	1.119	0	0	0	2.682	0	0	0	1.297	.	.	.	.	.	.	.	.	.	.	.
20562_c0_g2	consistent	1h	-9.20661	0.000167623	0	0.125	51.713	32.479	0.067	0	0	54.992	0.039	0	0	0.056	.	.	.	.	.	.	.	.	.	.	.
772_c14_g1	consistent	1h	-8.57028	0.000683593	0	0	20.735	22.07	0	0	0	29.104	0	0.118	16.165	0	.	.	.	.	.	.	.	.	.	.	.
9491_c0_g3	consistent	1h	-8.46033	0.000347967	0	0	13.914	0.287	0	0	0.155	10.33	0	0	39.538	0.282	.	.	.	.	.	.	.	.	.	.	.
4331_c0_g1	consistent	1h	-8.43239	7.0837e-07	0	0	110.639	38.197	0.457	0	0.406	88.554	0.299	0	33.468	1.072	.	.	.	.	.	.	.	.	.	.	.
2168_c4_g1	consistent	1h	-8.34737	0.000423888	0.185	0	2.787	0.565	0	0	0.203	2.918	0	0	0.409	0.406	.	.	.	.	.	.	.	.	.	.	.
1663_c1_g1	consistent	1h	-8.1843	2.80279e-05	0	0	1.288	7.997	0	0	0	2.483	0	0	1.488	3.045	.	.	.	.	.	.	.	.	.	.	.
71_c2_g1	consistent	1h	-7.73061	0.00217676	0	0	121.797	37.725	0	0	0	104.91	0	0	42.573	1.511	.	.	.	.	.	.	.	.	.	.	.
2161_c1_g1	consistent	1h	-7.49963	0.000161298	0	0	4.96	2.186	0	0	1.006	5.192	0.251	0.049	0.07	4.241	.	.	.	.	.	.	.	.	.	.	.
31627_c0_g2	consistent	1h	-7.28722	2.93938e-05	0.123	0.427	204.869	249.054	0.314	0.698	0	145.884	0.068	2.641	1.707	0.598	.	.	.	.	.	.	.	.	.	.	.
8753_c3_g1	consistent	1h	-6.91858	0.00204725	0	0	11.268	1.694	0	0	0	10.611	0	0	20.408	11.122	.	.	.	.	.	.	.	.	.	.	.
140911_c0_g1	consistent	1h	-6.88732	0.000563398	0	0	2.586	6.796	0	0	0	3.443	0	0	3.345	4.252	.	.	.	.	.	.	.	.	.	.	.
49954_c0_g1	consistent	1h	-6.86125	0.00334066	0	0	2.042	1.078	0	0	0	2.365	0	0	0.19	1.579	.	.	.	.	.	.	.	.	.	.	.
57187_c0_g1	consistent	1h	-6.56186	0.00304227	0	0.219	5.272	0	0	0	0.203	6.207	0.145	0	21.217	5.324	.	.	.	.	.	.	.	.	.	.	.
18928_c4_g1	consistent	1h	-6.5231	0.00169733	0	0	4.809	3.398	0	0	0	5.02	0	0	4.393	1.918	.	.	.	.	.	.	.	.	.	.	.
348_c0_g2	consistent	1h	-6.25183	1.06116e-07	0.103	0.125	31.943	3.213	0.514	0.121	0.358	36.951	0.502	0.089	36.044	2.346	.	.	.	.	.	.	.	.	.	.	.
521_c1_g1	consistent	1h	-6.03744	0.000566644	0	0	136.174	0.606	3.569	0	4.875	68.584	2.511	4.453	51.38	122.801	.	.	.	.	.	.	.	.	.	.	.
15802_c0_g1	consistent	1h	-5.95657	9.74958e-05	0	0	5.735	1.622	0.076	0.071	0.135	8.273	0.048	0.069	6.64	0.023	.	.	.	.	.	.	.	.	.	.	.
25021_c0_g1	consistent	1h	-5.69048	0.0045546	0	0	23.643	116.777	0.305	0	2.012	20.696	3.428	0	4.902	16.728	.	.	.	.	.	.	.	.	.	.	.
33102_c0_g1	consistent	1h	-5.65838	3.82564e-06	0	0	0.573	0.298	0.01	0.01	0.039	0.616	0.01	0.01	0.19	0.395	.	.	.	.	.	.	.	.	.	.	.
35_c0_g3	consistent	1h	-5.50982	0.000449159	19.761	10.76	331.746	20.797	10.221	8.645	7.061	306.411	6.2	5.399	3.684	252.539	.	.	.	.	.	.	.	.	.	.	.
4567_c1_g1	consistent	1h	-5.35727	0.00158183	0	0	53.322	3.644	0	0.86	2.128	39.951	0.792	0	10.504	8.347	.	.	.	.	.	.	.	.	.	.	.
15037_c0_g1	consistent	1h	-5.29499	0.000131803	0.308	2.732	110.478	0.154	1.199	2.207	0.851	52.246	0.879	0.059	59.816	64.136	.	.	.	.	.	.	.	.	.	.	.
8720_c0_g2	consistent	1h	-5.07406	0.00048762	1.694	6.714	70.195	234.857	6.243	8.878	6.103	81.088	6.2	1.379	4.064	0.417	.	.	.	.	.	.	.	.	.	.	.
24291_c0_g1	consistent	1h	-5.01911	0.00384491	0.595	0.354	10.514	5.974	0	0.354	0	7.874	0	0	4.193	12.114	.	.	.	.	.	.	.	.	.	.	.
18433_c0_g2	consistent	1h	-4.65871	0.00484573	0.072	0.073	0.06	2.515	0.086	0.071	0.068	0.109	0.097	0.02	0.06	7.038	.	.	.	.	.	.	.	.	.	.	.
1774_c0_g1	consistent	1h	-4.55958	0.00241665	0.852	0.209	46.481	64.773	2.265	0.395	1.489	35.357	1.082	0	0.579	4.726	.	.	.	.	.	.	.	.	.	.	.
23958_c0_g1	consistent	1h	-4.15552	0.00487451	0	0	5.081	1.006	0.171	0.071	0.068	4.395	0.097	0.305	2.057	2.944	.	.	.	.	.	.	.	.	.	.	.
3404_c0_g1	consistent	1h	-3.87595	7.32749e-09	5.841	5.755	16.882	7.997	1.294	3.472	1.586	12.305	0.86	1.025	17.982	13.524	.	.	.	.	.	.	.	.	.	.	.
12427_c0_g1	consistent	1h	-3.69378	0.00080359	7.925	4.973	12.667	144.236	3.55	4.059	4.73	14.416	3.892	7.823	199.238	10.795	.	.	.	.	.	.	.	.	.	.	.
6118_c0_g1	consistent	1h	-3.55121	0.00356941	0.164	0.334	4.497	0.287	0.247	0.051	0.271	3.461	0.087	0.158	2.975	0.271	.	.	.	.	.	.	.	.	.	.	.
18232_c0_g1	consistent	1h	-3.52038	0.00118976	0.37	0.302	6.197	0.534	0.476	0.213	0.58	6.705	0.473	0.217	1.228	0.587	.	.	.	.	.	.	.	.	.	.	.
712_c0_g1	consistent	1h	-3.40513	0.000330374	0.985	1.241	1.992	31.771	1.665	1.67	1.828	1.957	1.912	1.498	36.872	21.251	.	.	.	.	.	.	.	.	.	.	.
454_c1_g2	consistent	1h	-3.34474	2.09168e-05	0.698	0.094	6.187	7.227	0.466	0.354	1.209	8.608	1.198	0.365	7.149	1.85	.	.	.	.	.	.	.	.	.	.	.
15043_c0_g2	consistent	1h	-3.05905	0.000156632	0.123	0.427	0.895	1.037	0.228	0.698	0.222	1.115	0.367	0.236	1.318	1.196	.	.	.	.	.	.	.	.	.	.	.
2046_c2_g1	consistent	1h	-3.02892	0.00462615	0.051	0.083	1.65	0.852	0.324	0.081	0.513	1.848	0.348	0	1.158	1.094	.	.	.	.	.	.	.	.	.	.	.
11009_c0_g1	consistent	1h	-2.99979	0.00130272	20.274	3.451	56.441	39.685	3.245	6.398	3.095	49.981	6.49	7.242	11.722	57.086	.	.	.	.	.	.	.	.	.	.	.
19595_c1_g1	consistent	1h	-2.92494	0.000125016	2.002	1.418	16.681	4.096	1.266	1.346	1.973	14.788	1.719	0.995	14.397	5.595	.	.	.	.	.	.	.	.	.	.	.
17600_c2_g1	consistent	1h	-2.88128	0.00406039	3.388	8.257	20.232	85.396	3.274	4.434	1.76	16.301	2.598	7.833	104.097	8.336	.	.	.	.	.	.	.	.	.	.	.
30605_c3_g1	consistent	1h	-2.57118	0.00433633	0.76	0.167	3.34	1.468	0.676	0.658	1.306	5.672	0.666	0.68	3.355	1.929	.	.	.	.	.	.	.	.	.	.	.
39059_c0_g1	consistent	1h	-2.5206	0.000954246	2.967	2.189	23.251	13.899	1.38	2.409	3.008	14.543	0.908	2.059	6.35	5.888	.	.	.	.	.	.	.	.	.	.	.
37864_c0_g1	consistent	1h	-2.40834	0.00138455	0.021	0.094	0.584	0.482	0.362	0.091	0.339	0.598	0.251	0.079	0.639	0.598	.	.	.	.	.	.	.	.	.	.	.
20021_c0_g1	consistent	1h	-2.2637	0.00357296	0.318	3.837	8.924	1.991	0.856	2.176	1.431	8.2	1.304	3.527	4.084	6.418	.	.	.	.	.	.	.	.	.	.	.
23036_c0_g1	consistent	1h	-2.19595	0.000113909	6.498	3.899	52.055	24.985	12.676	4.697	11.142	49.555	15.172	7.833	63.71	37.302	.	.	.	.	.	.	.	.	.	.	.
21827_c0_g1	consistent	1h	-2.07753	0.000387438	1.909	1.46	8.481	9.598	3.54	1.124	4.701	10.176	3.67	1.498	18.421	4.704	.	.	.	.	.	.	.	.	.	.	.
2693_c3_g1	consistent	1h	2.23626	0.00471342	6.252	2.836	0.131	0.657	1.408	3.391	1.209	0.1	1.188	2.975	0.27	1.184	.	.	.	.	.	.	.	.	.	.	.
4002_c0_g3	consistent	1h	3.27651	0.00450627	0.524	4.212	0.06	0	1.104	4.09	0.416	0.181	0.831	2.601	0.21	0.474	.	.	.	.	.	.	.	.	.	.	.
2631_c0_g1	consistent	1h	3.49127	0.000474911	23.333	79.509	1.982	10.84	15.607	79.949	13.589	1.16	14.216	228.207	7.778	5.144	.	.	.	.	.	.	.	.	.	.	.
2074_c0_g1	consistent	1h	3.63863	0.00288001	0.144	2.992	0.131	0.103	0.295	2.956	0.077	0.127	0.251	2.532	0.28	0.023	.	.	.	.	.	.	.	.	.	.	.
21932_c0_g1	consistent	1h	3.73519	0.00194976	113.731	22.218	0.745	0.78	3.15	24.092	5.252	1.549	4.78	44.761	1.308	5.042	.	.	.	.	.	.	.	.	.	.	.
1916_c3_g1	consistent	1h	3.86925	0.00204725	3.675	4.973	0.362	0.216	1.132	4.282	0.329	0.326	0.599	0.305	1.548	0.237	.	.	.	.	.	.	.	.	.	.	.
27701_c0_g1	consistent	1h	3.88428	0.00487451	1.222	3.649	0.161	0.051	0.076	2.986	0.068	0.299	0.155	1.133	0.02	0.147	.	.	.	.	.	.	.	.	.	.	.
255_c0_g1	consistent	1h	5.6128	0.00446352	0	10.885	1.489	0.051	1.104	11.125	1.016	0.308	0.589	6.05	0	0.023	.	.	.	.	.	.	.	.	.	.	.
167168_c0_g1	consistent	1h	5.71671	0.00357691	29.441	62.39	0.916	0.318	0	58.721	0	0.426	0	26.366	1.428	0.338	.	.	.	.	.	.	.	.	.	.	.
25932_c0_g2	consistent	1h	6.3608	0.00153651	3.942	0.115	0.191	0.051	0	0.051	0.058	0.072	0.135	3.714	0.2	0.079	.	.	.	.	.	.	.	.	.	.	.
30291_c1_g1	consistent	1h	6.80801	8.01273e-06	39.604	34.927	0.443	0.154	0.181	32.767	0	0.616	0.232	48.672	0.17	0	.	.	.	.	.	.	.	.	.	.	.
7094_c0_g1	consistent	1h	7.45494	0.00316568	2.802	5.369	2.173	0	0	4.332	0	1.559	0	3.084	0	0	.	.	.	.	.	.	.	.	.	.	.
12599_c6_g1	consistent	1h	7.82719	0.00153651	24.791	36.752	0	0	0.352	18.342	0	0	0	32.898	0	0	.	.	.	.	.	.	.	.	.	.	.
36670_c0_g1	consistent	1h	10.2817	0.00298719	1.417	1.595	0	0	0	1.478	0	0	0	0	0	0	.	.	.	.	.	.	.	.	.	.	.
57398_c0_g1	consistent	1h	20.3835	2.60856e-09	0	4.911	0	0	0	2.824	0	0	0	0	0	0	.	.	.	.	.	.	.	.	.	.	.
113092_c0_g1	consistent	1h	20.8338	9.36354e-10	0	1.095	0	0	0	0.982	0	0	0	0	0	0	.	.	.	.	.	.	.	.	.	.	.
23986_c0_g1	consistent	1h	21.6326	1.45642e-10	0	1.501	0	0	0	1.346	0	0	0	0	0	0	.	.	.	.	.	.	.	.	.	.	.
14394_c0_g2	consistent	1h	21.7362	1.13637e-10	0	9.446	0	0	0	6.398	0	0	0	0	0	0	.	.	.	.	.	.	.	.	.	.	.
71155_c0_g1	consistent	1h	21.7721	1.04798e-10	0	3.086	0	0	0	3.887	0	0	0	0	0	0	.	.	.	.	.	.	.	.	.	.	.
15411_c0_g1	consistent	1h	21.9133	7.43698e-11	0	8.664	0	0	0	7.572	0	0	0	0	0	0	.	.	.	.	.	.	.	.	.	.	.
16253_c0_g2	consistent	1h	21.9429	7.07464e-11	4.732	0	0	0	0	0	0	0	0	3.675	0	0	.	.	.	.	.	.	.	.	.	.	.
4628_c1_g1	consistent	1h	21.95	7.0069e-11	2.145	0	0	0	0	0	0	0	0	3.054	0	0	.	.	.	.	.	.	.	.	.	.	.
19486_c1_g1	consistent	1h	22.0392	5.69814e-11	0	6.787	0	0	0	8.604	0	0	0	0	0	0	.	.	.	.	.	.	.	.	.	.	.
12757_c0_g3	consistent	1h	22.0816	5.16708e-11	0	1.241	0	0	0	1.306	0	0	0	0	0	0	.	.	.	.	.	.	.	.	.	.	.
7882_c0_g2	consistent	1h	22.2953	3.20277e-11	0	4.327	0	0	0	5.122	0	0	0	0	0	0	.	.	.	.	.	.	.	.	.	.	.
3681_c0_g1	consistent	1h	22.4394	2.36781e-11	0	9.237	0	0	0	5.851	0	0	0	0	0	0	.	.	.	.	.	.	.	.	.	.	.
67997_c0_g1	consistent	1h	22.4498	2.34985e-11	0	7.548	0	0	0	6.428	0	0	0	0	0	0	.	.	.	.	.	.	.	.	.	.	.
8299_c1_g4	consistent	1h	22.4915	2.15443e-11	0	3.899	0	0	0	3.553	0	0	0	0	0	0	.	.	.	.	.	.	.	.	.	.	.
134_c0_g3	consistent	1h	22.9405	8.96736e-12	0	5.234	0	0	0	4.596	0	0	0	0	0	0	.	.	.	.	.	.	.	.	.	.	.
15058_c6_g2	consistent	1h	23.5336	2.41385e-12	0	4.431	0	0	0	4.849	0	0	0	0	0	0	.	.	.	.	.	.	.	.	.	.	.
4224_c1_g1	consistent	1h	23.9466	9.95246e-13	0	6.214	0	0	0	6.64	0	0	0	0	0	0	.	.	.	.	.	.	.	.	.	.	.
6728_c2_g1	consistent	1h	24.7158	1.60035e-13	0	7.069	0	0	0	6.347	0	0	0	0	0	0	.	.	.	.	.	.	.	.	.	.	.
37446_c0_g1	variable	1h	-28.6395	4.65541e-17	0	0	1133.94	0	0	0	0	716.88	0	0	0	0.485	.	.	.	.	.	.	.	.	.	.	.
36144_c0_g1	variable	1h	-28.2088	9.18e-17	0	0	0	10.111	0	0	0	0	0	0	5.961	107.359	.	.	.	.	.	.	.	.	.	.	.
35_c0_g6	variable	1h	-28.0686	9.52783e-17	0	0	228.331	0	0	0	0	149.626	0	0	0	0.147	.	.	.	.	.	.	.	.	.	.	.
280422_c0_g1	variable	1h	-27.904	1.19766e-16	0	0	230.283	0	0	0	0	143.972	0	0	0	0	.	.	.	.	.	.	.	.	.	.	.
2327_c2_g1	variable	1h	-27.2064	8.27469e-16	0	0	135.509	0	0	0	0	95.595	0	0	0	0.102	.	.	.	.	.	.	.	.	.	.	.
1486_c0_g2	variable	1h	-26.7372	2.85732e-15	0	0	139.896	0	0	0	0	99.691	0	0	0	0.124	.	.	.	.	.	.	.	.	.	.	.
600_c0_g1	variable	1h	-26.6529	3.15327e-15	0	0	22.265	0	0	0	0	27.945	0	0	0	0.011	.	.	.	.	.	.	.	.	.	.	.
2420_c0_g1	variable	1h	-26.2796	5.90198e-15	0	0	0	76.691	0	0	0	0	0	0	0	22.48	.	.	.	.	.	.	.	.	.	.	.
30756_c0_g4	variable	1h	-25.9361	1.24968e-14	0	0	0	0	0	0	0	0	0	0	1036.76	1157.12	.	.	.	.	.	.	.	.	.	.	.
827_c0_g3	variable	1h	-25.8225	1.41661e-14	0	0	62.035	0	0	0	0	73.377	0	0	0	0.124	.	.	.	.	.	.	.	.	.	.	.
156436_c1_g1	variable	1h	-25.765	1.58426e-14	0	0	0	150.395	0	0	0	0	0	0	121.989	0	.	.	.	.	.	.	.	.	.	.	.
294_c0_g1	variable	1h	-25.4412	3.19601e-14	0	0	29.649	0	0	0	0	25.027	0	0	0	0	.	.	.	.	.	.	.	.	.	.	.
34853_c0_g1	variable	1h	-25.2389	5.05711e-14	0	0	161.245	0	0	0	0	82.918	0	0	0	0	.	.	.	.	.	.	.	.	.	.	.
296_c2_g1	variable	1h	-25.097	6.37618e-14	0	0	41.028	0	0	0	0	39.525	0	0	0	0.068	.	.	.	.	.	.	.	.	.	.	.
5333_c0_g2	variable	1h	-24.9689	8.7423e-14	0	0	0	23.107	0	0	0	0	0	0	0	11.934	.	.	.	.	.	.	.	.	.	.	.
6993_c2_g1	variable	1h	-24.8829	1.06557e-13	0	0	0	0	0	0	0	0	0	0	112.664	19.288	.	.	.	.	.	.	.	.	.	.	.
18630_c2_g3	variable	1h	-24.7508	5.06784e-14	0	0	8.642	0	0	0	0	10.819	0	0	0	0.023	.	.	.	.	.	.	.	.	.	.	.
19430_c0_g1	variable	1h	-24.6384	1.94194e-13	0	0	0	58.881	0	0	0	0	0	0	0	91.32	.	.	.	.	.	.	.	.	.	.	.
5218_c0_g4	variable	1h	-24.5696	2.29004e-13	0	0	12.727	0	0	0	0	14.652	0	0	0	0	.	.	.	.	.	.	.	.	.	.	.
7970_c0_g1	variable	1h	-24.5332	2.4368e-13	0	0	82.871	0	0	0	0	62.277	0	0	0	0	.	.	.	.	.	.	.	.	.	.	.
2917_c1_g1	variable	1h	-24.3152	4.09361e-13	0	0	0	15.459	0	0	0	0	0	0	0	8.415	.	.	.	.	.	.	.	.	.	.	.
7377_c1_g2	variable	1h	-24.1374	6.36683e-13	0	0	74.631	0	0	0	0	36.906	0	0	0	0	.	.	.	.	.	.	.	.	.	.	.
34291_c0_g1	variable	1h	-24.0465	7.97985e-13	0	0	78.465	0	0	0	0	142.024	0	0	0	0	.	.	.	.	.	.	.	.	.	.	.
59203_c0_g1	variable	1h	-24.0195	2.82439e-13	0	0	0	52.537	0	0	0	0	0	0	40.796	0.18	.	.	.	.	.	.	.	.	.	.	.
284_c1_g2	variable	1h	-23.9152	1.07046e-12	0	0	135.701	0	0	0	0	137.829	0	0	0	0	.	.	.	.	.	.	.	.	.	.	.
1165_c0_g2	variable	1h	-23.914	3.1807e-14	0	0	21.47	0.606	0	0	0	22.861	0	0	0	0	.	.	.	.	.	.	.	.	.	.	.
49263_c1_g1	variable	1h	-23.6809	1.86187e-12	0	0	16.46	0	0	0	0	18.285	0	0	0	0	.	.	.	.	.	.	.	.	.	.	.
564_c10_g1	variable	1h	-23.6567	1.94835e-12	0	0	18.462	0	0	0	0	22.417	0	0	0	0	.	.	.	.	.	.	.	.	.	.	.
3918_c0_g1	variable	1h	-23.6243	2.08475e-12	0	0	0	25.016	0	0	0	0	0	0	0	21.826	.	.	.	.	.	.	.	.	.	.	.
7323_c0_g2	variable	1h	-23.5996	1.30548e-12	0	0	22.667	0	0	0	0	25.824	0	0	0	0.135	.	.	.	.	.	.	.	.	.	.	.
335_c4_g3	variable	1h	-23.5912	2.19568e-12	0	0	10.675	0	0	0	0	9.786	0	0	0	0	.	.	.	.	.	.	.	.	.	.	.
22019_c2_g1	variable	1h	-23.5232	1.60927e-12	0	0	38.131	0	0	0	0	36.208	0	0	0	0.214	.	.	.	.	.	.	.	.	.	.	.
45157_c3_g1	variable	1h	-23.4962	2.62748e-12	0	0	0	20.818	0	0	0	0	0	0	0	23.338	.	.	.	.	.	.	.	.	.	.	.
23856_c0_g1	variable	1h	-23.4139	2.19568e-12	0	0	9.226	0	0	0	0	14.172	0	0	0	0.068	.	.	.	.	.	.	.	.	.	.	.
43221_c3_g1	variable	1h	-23.2952	4.18431e-12	0	0	52.125	0	0	0	0	42.433	0	0	0	0	.	.	.	.	.	.	.	.	.	.	.
8969_c2_g2	variable	1h	-23.2416	4.74993e-12	0	0	53.916	0	0	0	0	35.384	0	0	0	0	.	.	.	.	.	.	.	.	.	.	.
4802_c1_g2	variable	1h	-23.2313	4.8091e-12	0	0	10.202	0	0	0	0	12.976	0	0	0	0	.	.	.	.	.	.	.	.	.	.	.
20532_c2_g2	variable	1h	-23.0804	6.84862e-12	0	0	17.697	0	0	0	0	21.62	0	0	0	0	.	.	.	.	.	.	.	.	.	.	.
169754_c0_g1	variable	1h	-22.8153	1.19937e-11	0	0	0	73.314	0	0	0	0	0	0	0	87.282	.	.	.	.	.	.	.	.	.	.	.
91576_c1_g1	variable	1h	-22.7921	1.23032e-11	0	0	0	34.039	0	0	0	0	0	0	27.727	0	.	.	.	.	.	.	.	.	.	.	.
5157_c19_g1	variable	1h	-22.7247	1.39348e-11	0	0	0	309.885	0	0	0	0	0	0	316.485	0	.	.	.	.	.	.	.	.	.	.	.
22878_c0_g1	variable	1h	-22.7216	1.39348e-11	0	0	30.575	0	0	0	0	32.611	0	0	0	0	.	.	.	.	.	.	.	.	.	.	.
253_c0_g2	variable	1h	-22.6653	1.54308e-11	0	0	0	9.382	0	0	0	0	0	0	0	13.637	.	.	.	.	.	.	.	.	.	.	.
2987_c3_g1	variable	1h	-22.5551	1.94377e-11	0	0	14.739	0	0	0	0	25.099	0	0	0	0	.	.	.	.	.	.	.	.	.	.	.
27917_c0_g2	variable	1h	-22.4789	2.25171e-11	0	0	0	37.694	0	0	0	0	0	0	0	47.51	.	.	.	.	.	.	.	.	.	.	.
8343_c0_g6	variable	1h	-22.4256	2.48533e-11	0	0	22.597	0	0	0	0	19.373	0	0	0	0	.	.	.	.	.	.	.	.	.	.	.
50670_c0_g1	variable	1h	-22.3788	2.72165e-11	0	0	0	0	0	0	0	0	0	0	25.969	25.041	.	.	.	.	.	.	.	.	.	.	.
409_c1_g1	variable	1h	-22.2924	3.20413e-11	0	0	8.632	0	0	0	0	13.519	0	0	0	0	.	.	.	.	.	.	.	.	.	.	.
219_c0_g2	variable	1h	-22.273	3.31303e-11	0	0	15.423	0	0	0	0	17.271	0	0	0	0	.	.	.	.	.	.	.	.	.	.	.
38843_c1_g2	variable	1h	-14.1112	0.000473266	0	0	0	134.525	0	0	0	0	0	0.01	31.89	0	.	.	.	.	.	.	.	.	.	.	.
8666_c1_g2	variable	1h	-12.1467	0.00334066	0	0	0.04	0.041	0	0	0	0	0	0.03	74.683	73.622	.	.	.	.	.	.	.	.	.	.	.
44786_c3_g1	variable	1h	-11.6148	0.00299071	0	0	0	0	0.019	0	0.019	0	0.01	0.01	63.061	77.908	.	.	.	.	.	.	.	.	.	.	.
4317_c1_g1	variable	1h	-9.06967	1.16656e-06	0.164	0.271	308.606	0.421	0.2	0.354	0.058	263.942	0.203	0.167	0.14	0.158	.	.	.	.	.	.	.	.	.	.	.
21285_c0_g1	variable	1h	-8.45695	0.00422197	1.509	0	0	83.815	0.124	0	0.019	0	0.068	0	66.646	0.113	.	.	.	.	.	.	.	.	.	.	.
7812_c0_g1	variable	1h	-8.31559	0.00450627	0	0	9.417	0	0	0	0.029	9.451	0	0.049	0.31	0.068	.	.	.	.	.	.	.	.	.	.	.
15270_c1_g2	variable	1h	-7.62022	0.000131803	0.421	0	0.141	0.729	0.343	0	0.155	0.58	0.222	0.108	117.117	93.869	.	.	.	.	.	.	.	.	.	.	.
15732_c2_g3	variable	1h	-6.65144	0.00437244	0	0	2.264	116.961	0.324	0	12.496	3.19	0.608	0	90.309	0.259	.	.	.	.	.	.	.	.	.	.	.
27845_c0_g1	variable	1h	-6.05652	0.00357691	0.133	0	0.584	1.222	0.324	0	0.155	0.598	0	0.463	20.089	37.178	.	.	.	.	.	.	.	.	.	.	.
7375_c0_g4	variable	1h	-5.39146	0.00206954	0.113	0.209	0.03	3.192	0.067	0.061	0.068	0.082	0.019	0.236	3.804	22.864	.	.	.	.	.	.	.	.	.	.	.
70127_c0_g1	variable	1h	-5.28608	0.000102058	0.113	0.136	18.351	0.205	0.238	0.111	0.087	15.368	0.193	0.138	1.438	0.372	.	.	.	.	.	.	.	.	.	.	.
172_c0_g1	variable	1h	-5.22647	2.1104e-05	32.418	26.534	56.542	3838.07	13.552	27.513	14.285	66.463	12.893	38.593	3122.47	51.525	.	.	.	.	.	.	.	.	.	.	.
3447_c0_g1	variable	1h	-4.99207	0.00427567	3.624	6.276	64.359	3.531	3.835	0.921	7.651	58.544	3.525	1.488	10.254	0.056	.	.	.	.	.	.	.	.	.	.	.
12_c7_g1	variable	1h	3.90269	0.00217676	19.433	157.621	2.354	4.804	12.095	245.646	12.709	1.105	11.83	5.488	0.949	8.64	.	.	.	.	.	.	.	.	.	.	.
3941_c0_g1	variable	1h	4.17295	0.00204725	4.034	124.529	10.081	2.874	32.204	345.091	4.652	6.153	13.086	1.005	1.468	1.861	.	.	.	.	.	.	.	.	.	.	.
12293_c0_g2	variable	1h	6.22804	0.00357691	48.576	0	0.201	1.704	2.351	0.243	0.222	0.562	1.294	11.912	2.237	0.226	.	.	.	.	.	.	.	.	.	.	.
144_c0_g5	variable	1h	6.87803	0.000233308	0	34.886	0.131	0.133	0.057	33.455	0.106	0.082	0.058	1.123	0.359	0.259	.	.	.	.	.	.	.	.	.	.	.
8894_c1_g1	variable	1h	6.9545	0.000568147	0	78.498	0.201	0.616	0.247	82.975	0.648	0	0.782	52.603	0.23	0	.	.	.	.	.	.	.	.	.	.	.
193619_c0_g1	variable	1h	7.67679	0.00209851	1.622	470.904	0	0.862	4.968	453.676	4.836	0	2.974	0.167	0	0	.	.	.	.	.	.	.	.	.	.	.
23192_c0_g1	variable	1h	8.74607	0.00384696	0	225.954	0.181	0	0	199.74	0.967	1.269	0.734	0	0	1.026	.	.	.	.	.	.	.	.	.	.	.
4484_c1_g3	variable	1h	12.6121	0.0028571	1830.51	0	0	1.591	0	0	0	0	0	1819.15	0	0	.	.	.	.	.	.	.	.	.	.	.
69796_c0_g1	variable	1h	20.6873	1.30792e-09	0	28.13	0	0	0	18.828	0	0	0	0	0	0	.	.	.	.	.	.	.	.	.	.	.
53486_c0_g1	variable	1h	21.4881	1.99987e-10	0	35.115	0	0	0	26.703	0	0	0	0	0	0	.	.	.	.	.	.	.	.	.	.	.
80510_c0_g1	variable	1h	21.5116	1.9021e-10	0	96.118	0	0	0	117.777	0	0	0	0	0	0	.	.	.	.	.	.	.	.	.	.	.
33855_c0_g1	variable	1h	21.5481	1.75197e-10	0	28.15	0	0	0	38.365	0	0	0	0	0	0	.	.	.	.	.	.	.	.	.	.	.
25416_c0_g2	variable	1h	21.5886	1.59824e-10	0	50.806	0	0	0	54.986	0	0	0	0	0	0	.	.	.	.	.	.	.	.	.	.	.
104402_c0_g1	variable	1h	21.6239	1.47659e-10	0	207.437	0	0	0	182.511	0	0	0	0	0	0	.	.	.	.	.	.	.	.	.	.	.
28845_c0_g1	variable	1h	21.7721	1.04798e-10	0	26.753	0	0	0	23.474	0	0	0	0	0	0	.	.	.	.	.	.	.	.	.	.	.
15923_c0_g1	variable	1h	21.9007	7.7343e-11	4.496	0	0	0	0	0	0	0	0	7.547	0	0	.	.	.	.	.	.	.	.	.	.	.
5734_c1_g3	variable	1h	22.0025	6.19573e-11	0	18.756	0	0	0	16.399	0	0	0	0	0	0	.	.	.	.	.	.	.	.	.	.	.
27771_c0_g2	variable	1h	22.1074	4.88325e-11	0	85.661	0	0	0	65.585	0	0	0	0	0	0	.	.	.	.	.	.	.	.	.	.	.
28743_c0_g1	variable	1h	22.1886	4.01571e-11	0	19.611	0	0	0	24.122	0	0	0	0	0	0	.	.	.	.	.	.	.	.	.	.	.
10518_c0_g2	variable	1h	22.2076	3.85958e-11	0	17.401	0	0	0	13.099	0	0	0	0	0	0	.	.	.	.	.	.	.	.	.	.	.
34691_c0_g1	variable	1h	22.227	3.70721e-11	0	65.632	0	0	0	74.584	0	0	0	0	0	0	.	.	.	.	.	.	.	.	.	.	.
50091_c2_g1	variable	1h	22.3103	3.11075e-11	0	25.294	0	0	0	45.38	0	0	0	0	0	0	.	.	.	.	.	.	.	.	.	.	.
49340_c0_g1	variable	1h	22.3837	2.65301e-11	12.154	0	0	0	0	0	0	0	0	14.966	0	0	.	.	.	.	.	.	.	.	.	.	.
10902_c0_g1	variable	1h	22.4925	2.15443e-11	193.115	0	0	0	0	0	0	0	0	146.972	0	0	.	.	.	.	.	.	.	.	.	.	.
175809_c0_g1	variable	1h	22.6797	1.48099e-11	0	490.432	0	0	0	366.5	0	0	0	0	0	0	.	.	.	.	.	.	.	.	.	.	.
24785_c0_g1	variable	1h	22.8593	1.07297e-11	53.976	0	0	0	0	0	0	0	0	64.387	0	0	.	.	.	.	.	.	.	.	.	.	.
59476_c0_g1	variable	1h	22.9615	8.60184e-12	0	59.126	0	0	0	72.508	0	0	0	0	0	0	.	.	.	.	.	.	.	.	.	.	.
23911_c0_g3	variable	1h	22.9855	8.29601e-12	0	35.032	0	0	0	40.45	0	0	0	0	0	0	.	.	.	.	.	.	.	.	.	.	.
5468_c0_g1	variable	1h	23.018	7.72746e-12	8.49	0	0	0	0	0	0	0	0	11.823	0	0	.	.	.	.	.	.	.	.	.	.	.
5539_c0_g1	variable	1h	23.0888	6.69677e-12	5.892	0	0	0	0	0	0	0	0	8.542	0	0	.	.	.	.	.	.	.	.	.	.	.
8048_c0_g3	variable	1h	23.1042	6.52496e-12	0	37.252	0	0	0	37.464	0	0	0	0	0	0	.	.	.	.	.	.	.	.	.	.	.
3173_c0_g2	variable	1h	23.399	3.2859e-12	0	19.518	0	0	0	17.826	0	0	0	0	0	0	.	.	.	.	.	.	.	.	.	.	.
319_c0_g4	variable	1h	23.4898	2.62748e-12	0	106.669	0	0	0	103.686	0	0	0	0	0	0	.	.	.	.	.	.	.	.	.	.	.
101261_c0_g1	variable	1h	23.5842	2.19568e-12	0	209.606	0	0	0	161.092	0	0	0	0	0	0	.	.	.	.	.	.	.	.	.	.	.
11160_c0_g1	variable	1h	23.6722	2.62153e-14	161.014	26.065	0	0	0	33.303	0	0	0	0	0	0	.	.	.	.	.	.	.	.	.	.	.
28775_c0_g1	variable	1h	23.7786	1.41222e-14	36.432	8.862	0	0	0	9.394	0	0	0	0	0	0	.	.	.	.	.	.	.	.	.	.	.
4366_c1_g1	variable	1h	24.0063	3.36167e-15	0	475.032	0	0	0	451.196	0	0	0	380.43	0	0	.	.	.	.	.	.	.	.	.	.	.
1081_c0_g1	variable	1h	24.3519	3.76271e-13	0	34.145	0	0	0	31.947	0	0	0	116.035	0	0	.	.	.	.	.	.	.	.	.	.	.
34865_c0_g1	variable	1h	24.5271	2.4368e-13	0	19.57	0	0	0	15.478	0	0	0	0	0	0	.	.	.	.	.	.	.	.	.	.	.
1990_c0_g3	variable	1h	24.9622	8.7423e-14	10.532	198.21	0	0	0	188.413	0	0	0	0	0	0	.	.	.	.	.	.	.	.	.	.	.
4192_c0_g1	variable	1h	25.1032	6.37618e-14	9.855	0	0	0	0	0	0	0	0	34.267	0	0	.	.	.	.	.	.	.	.	.	.	.
42280_c0_g1	variable	1h	25.1295	6.1827e-14	0	43.862	0	0	0	39.995	0	0	0	0	0	0	.	.	.	.	.	.	.	.	.	.	.
30930_c0_g2	variable	1h	25.3293	4.04805e-14	0	13.596	0	0	0	11.833	0	0	0	0	0	0	.	.	.	.	.	.	.	.	.	.	.
7377_c0_g1	variable	1h	25.3856	3.58517e-14	80.461	44.061	0	0	0	45.957	0	0	0	0	0	0	.	.	.	.	.	.	.	.	.	.	.
8479_c0_g1	variable	1h	25.598	2.43784e-14	17.739	0	0	0	0	0	0	0	0	32.09	0	0	.	.	.	.	.	.	.	.	.	.	.
19238_c5_g1	consistent	6h	-26.5683	7.89142e-15	.	.	.	.	.	.	.	.	.	.	.	.	0	0	0	120.158	0	0	0	148.2	0	170.812	0
69166_c0_g1	consistent	6h	-26.1794	1.82569e-14	.	.	.	.	.	.	.	.	.	.	.	.	0	0	0	0	0	0	17.611	11.279	0	12.801	0
6728_c0_g1	consistent	6h	-25.8347	3.25933e-14	.	.	.	.	.	.	.	.	.	.	.	.	0	0	0	16.021	0	0	0	4.339	0	3.618	0
463_c0_g2	consistent	6h	-25.1722	1.4468e-13	.	.	.	.	.	.	.	.	.	.	.	.	0	0	0	59.982	0	0	0	33.073	0	31.024	0
445_c0_g1	consistent	6h	-24.8112	2.74487e-13	.	.	.	.	.	.	.	.	.	.	.	.	0	0	0	21.226	0	0	10.563	0	0	0	23.261
5324_c0_g2	consistent	6h	-24.1986	7.89142e-15	.	.	.	.	.	.	.	.	.	.	.	.	0	0	0	18.73	0	0	0	3.025	0	3.004	0
23884_c0_g2	consistent	6h	-23.7339	2.79349e-12	.	.	.	.	.	.	.	.	.	.	.	.	0	0	0	0	0	0	0	3.412	0	3.704	0
3881_c0_g1	consistent	6h	-23.4984	4.47621e-12	.	.	.	.	.	.	.	.	.	.	.	.	0	0	0	7.604	0	0	1.442	0	0	0	0
30970_c0_g5	consistent	6h	-23.4068	5.2926e-12	.	.	.	.	.	.	.	.	.	.	.	.	0	0	0	27.602	0	0	9.994	0	0	0	0
14625_c0_g2	consistent	6h	-23.2835	6.80639e-12	.	.	.	.	.	.	.	.	.	.	.	.	0	0	0	38.418	0	0	6.5	0	0	0	0
48703_c0_g1	consistent	6h	-23.0882	1.04552e-11	.	.	.	.	.	.	.	.	.	.	.	.	0	0	0	17.898	0	0	4.956	0	0	0	0
3530_c0_g1	consistent	6h	-22.7781	1.96802e-11	.	.	.	.	.	.	.	.	.	.	.	.	0	0	0	13.274	0	0	2.681	0	0	0	0
9197_c0_g2	consistent	6h	-22.7409	2.14163e-11	.	.	.	.	.	.	.	.	.	.	.	.	0	0	0	0	0	0	0	3.006	0	3.589	0
55628_c0_g2	consistent	6h	-22.6698	2.44979e-11	.	.	.	.	.	.	.	.	.	.	.	.	0	0	0	0	0	0	2.498	0	0	0	1.639
16494_c0_g2	consistent	6h	-22.6657	2.45362e-11	.	.	.	.	.	.	.	.	.	.	.	.	0	0	0	0.745	0	0	0	0	0	0	2.479
80502_c0_g1	consistent	6h	-22.6202	2.70369e-11	.	.	.	.	.	.	.	.	.	.	.	.	0	0	7.008	0	0	0	1.046	0	0	0	0
5131_c1_g2	consistent	6h	-22.5669	2.97617e-11	.	.	.	.	.	.	.	.	.	.	.	.	0	0	0	2.351	0	0	0	0	0	0	1.096
12942_c3_g1	consistent	6h	-22.5583	2.99922e-11	.	.	.	.	.	.	.	.	.	.	.	.	0	0	0	20.21	0	0	6.835	0	0	0	0
8051_c0_g2	consistent	6h	-22.5557	2.99922e-11	.	.	.	.	.	.	.	.	.	.	.	.	0	0	0	3.618	0	0	0.955	0	0	0	0
14011_c0_g1	consistent	6h	-22.4656	3.58367e-11	.	.	.	.	.	.	.	.	.	.	.	.	0	0	0	1.877	0	0	0	0	0	0	1.809
241170_c0_g1	consistent	6h	-22.4295	3.80483e-11	.	.	.	.	.	.	.	.	.	.	.	.	0	0	0	5.863	0	0	3.595	0	0	0	0
66215_c0_g1	consistent	6h	-22.3761	4.27905e-11	.	.	.	.	.	.	.	.	.	.	.	.	0	0	0	4.208	0	0	0	0	0	0	1.681
8690_c0_g1	consistent	6h	-22.3538	4.49291e-11	.	.	.	.	.	.	.	.	.	.	.	.	0	0	0	20.433	0	0	9.273	0	0	0	0
21466_c0_g2	consistent	6h	-22.1578	6.9e-11	.	.	.	.	.	.	.	.	.	.	.	.	0	0	0	1.703	0	0	0	0	0	0	3.128
41412_c0_g1	consistent	6h	-22.0965	7.80952e-11	.	.	.	.	.	.	.	.	.	.	.	.	0	0	0	5.766	0	0	0	0	0	0	0.67
27063_c3_g1	consistent	6h	-22.0859	7.92796e-11	.	.	.	.	.	.	.	.	.	.	.	.	0	0	0	0	0	0	0	1.624	0	1.689	0
1740_c0_g1	consistent	6h	-22.0847	7.92796e-11	.	.	.	.	.	.	.	.	.	.	.	.	0	0	0	0	0	0	3.859	0	0	0	1.852
16490_c0_g1	consistent	6h	-22.0395	8.74967e-11	.	.	.	.	.	.	.	.	.	.	.	.	0	0	0	0.271	0	0	2.214	0	0	0	0
23515_c0_g3	consistent	6h	-11.5156	0.00287137	.	.	.	.	.	.	.	.	.	.	.	.	0	0	0	25.483	0	0	21.522	10.022	0	11.084	0
27520_c0_g2	consistent	6h	-11.4622	4.5566e-11	.	.	.	.	.	.	.	.	.	.	.	.	0	0	0	151.998	0	0	45.928	146.151	0	155.851	77.52
20562_c0_g2	consistent	6h	-11.4156	0.0026343	.	.	.	.	.	.	.	.	.	.	.	.	0.069	0	0.096	72.347	0	0	0	83.678	0	76.645	0
9640_c0_g2	consistent	6h	-10.8144	5.15032e-08	.	.	.	.	.	.	.	.	.	.	.	.	0	0	0	4.015	0	0	37.731	15.125	0	16.88	1.447
220296_c0_g1	consistent	6h	-10.0417	0.000197683	.	.	.	.	.	.	.	.	.	.	.	.	0	0	0	6.163	0	0	7.922	3.769	0	5.806	0
4999_c2_g1	consistent	6h	-9.98767	6.64409e-08	.	.	.	.	.	.	.	.	.	.	.	.	0	0	0	62.517	0	0	13.153	20.663	0	19.835	11.993
3288_c0_g1	consistent	6h	-9.7552	1.18256e-07	.	.	.	.	.	.	.	.	.	.	.	.	0	0	0	46.573	0	0	10.674	14.178	0	12.091	13.174
309_c3_g1	consistent	6h	-9.56205	0.00110112	.	.	.	.	.	.	.	.	.	.	.	.	0	0	0	64.007	0	0	0	43.637	0	50.735	67.358
8170_c0_g2	consistent	6h	-9.28021	0.000181158	.	.	.	.	.	.	.	.	.	.	.	.	0	0	0	2.651	0.021	0	0	4.301	0	3.483	3.235
4975_c0_g3	consistent	6h	-8.95311	1.99397e-06	.	.	.	.	.	.	.	.	.	.	.	.	0	0	0	50.985	0	0	15.285	17.87	0	11.208	21.506
4331_c0_g1	consistent	6h	-8.94245	3.94718e-07	.	.	.	.	.	.	.	.	.	.	.	.	0	0	0.574	24.632	0	0	44.496	72.254	0	101.029	5.47
801_c0_g1	consistent	6h	-8.94128	1.46859e-06	.	.	.	.	.	.	.	.	.	.	.	.	0	0	0	11.474	0	0	3.413	5.316	0	5.518	2.607
27381_c0_g1	consistent	6h	-8.53123	2.52112e-05	.	.	.	.	.	.	.	.	.	.	.	.	0	0	0	3.415	0	0.115	32.328	7.799	0	10.278	1.703
10579_c0_g1	consistent	6h	-8.47481	0.000264485	.	.	.	.	.	.	.	.	.	.	.	.	0	0	0.22	80.609	0	0	85.487	214.365	1.277	161.062	0
1663_c1_g1	consistent	6h	-8.34454	0.000118131	.	.	.	.	.	.	.	.	.	.	.	.	0	0	0	11.774	0	0	2.519	1.72	0	1.152	1.937
32554_c1_g1	consistent	6h	-8.31508	2.14263e-05	.	.	.	.	.	.	.	.	.	.	.	.	0	0	0	51.653	0	0	17.246	22.403	0	23.232	10.567
96312_c0_g1	consistent	6h	-7.97375	0.000973628	.	.	.	.	.	.	.	.	.	.	.	.	0	0	0	75.946	0.576	0.386	44.099	52.837	0	60.264	0
13292_c0_g1	consistent	6h	-7.83618	0.000609927	.	.	.	.	.	.	.	.	.	.	.	.	0	0	0	446.541	32.013	2.803	576.634	248.791	4.711	222.89	1156.31
40064_c0_g2	consistent	6h	-7.61417	0.000117929	.	.	.	.	.	.	.	.	.	.	.	.	0	0	0	6.859	0	0	2.478	3.325	0	1.996	2.926
24395_c3_g1	consistent	6h	-7.49394	0.00127069	.	.	.	.	.	.	.	.	.	.	.	.	0	0	0	6.666	0	0	0.386	3.47	0	3.944	1.202
31627_c0_g2	consistent	6h	-7.48141	2.82808e-07	.	.	.	.	.	.	.	.	.	.	.	.	0.575	0.364	0.66	217.959	0.32	0.188	2.763	120.491	1.142	149.892	0.341
28906_c0_g1	consistent	6h	-7.38255	0.000989736	.	.	.	.	.	.	.	.	.	.	.	.	0	0	0	43.013	0	0	6.074	13.299	0	8.992	11.482
85414_c0_g1	consistent	6h	-7.29983	0.000566454	.	.	.	.	.	.	.	.	.	.	.	.	0	0	0	19.581	0	0	10.735	4.069	0	4.769	13.482
104287_c0_g2	consistent	6h	-7.18561	0.000566454	.	.	.	.	.	.	.	.	.	.	.	.	0	0	0	10.807	0	0	6.551	11.086	0	10.93	2.724
16473_c0_g1	consistent	6h	-6.97826	0.0028042	.	.	.	.	.	.	.	.	.	.	.	.	0	0	0	29.42	0	0	5.444	33.952	0	14.941	7.172
15322_c1_g1	consistent	6h	-6.82244	0.001372	.	.	.	.	.	.	.	.	.	.	.	.	0	0	0.268	64.094	0	0	24.64	17.261	0	3.071	9.875
6892_c2_g2	consistent	6h	-6.81149	0.00110112	.	.	.	.	.	.	.	.	.	.	.	.	0	0	0.067	0.058	0	0	1.381	2.339	0	1.094	1.852
56287_c0_g1	consistent	6h	-6.76363	0.00105892	.	.	.	.	.	.	.	.	.	.	.	.	0	0	0	4.847	0	0	3.484	9.182	0	7.878	4.874
51600_c0_g3	consistent	6h	-6.74258	0.000706687	.	.	.	.	.	.	.	.	.	.	.	.	0	0	0	2.535	0	0.167	9.974	6.794	0	10.028	2.416
25753_c0_g1	consistent	6h	-6.72443	0.00190181	.	.	.	.	.	.	.	.	.	.	.	.	0	0	0	1.161	0	0	1.066	2.503	0	2.936	0.862
140911_c0_g1	consistent	6h	-6.61869	0.00105892	.	.	.	.	.	.	.	.	.	.	.	.	0	0	0	5.292	0	0	4.804	3.74	0	3.675	3.458
348_c0_g2	consistent	6h	-6.52841	1.22178e-06	.	.	.	.	.	.	.	.	.	.	.	.	0.139	0.445	0.822	2.602	0.128	0	34.39	39.954	0.358	39.699	1.873
105848_c0_g1	consistent	6h	-6.35475	0.00459739	.	.	.	.	.	.	.	.	.	.	.	.	0	0	0	5.331	0	4.366	30.652	6.292	2.206	8.205	0.979
15874_c0_g1	consistent	6h	-6.26166	0.00292808	.	.	.	.	.	.	.	.	.	.	.	.	0	0	0	4.054	0	0.208	3.149	2.107	0	1.67	4.916
7375_c0_g4	consistent	6h	-6.06195	0.0009226	.	.	.	.	.	.	.	.	.	.	.	.	0	0.121	0.134	4.76	0.107	0.146	4.042	0.145	0.126	0.058	29.774
1774_c0_g1	consistent	6h	-5.08991	0.000392545	.	.	.	.	.	.	.	.	.	.	.	.	0.912	1.325	2.6	49.495	0	0.198	1.442	42.438	0.193	40.573	3.565
29924_c0_g1	consistent	6h	-4.4303	0.00255037	.	.	.	.	.	.	.	.	.	.	.	.	0.545	0.688	0.966	65.826	0.171	0.146	2.143	29.874	2.254	31.754	3.586
8720_c0_g2	consistent	6h	-4.40815	0.00456203	.	.	.	.	.	.	.	.	.	.	.	.	5.75	8.064	7.371	106.043	10.55	5.793	3.626	64.967	1.703	64.419	2.735
289_c1_g2	consistent	6h	-4.2278	0.00116288	.	.	.	.	.	.	.	.	.	.	.	.	0.178	0.556	0.201	16.921	0.715	0.448	11.04	11.172	0.88	10.508	1.085
3404_c0_g1	consistent	6h	-3.9776	1.28279e-06	.	.	.	.	.	.	.	.	.	.	.	.	0.833	0.496	0.975	16.176	9.654	5.668	17.012	18.295	1.035	14.481	5.15
11107_c0_g1	consistent	6h	-3.97397	0.000989736	.	.	.	.	.	.	.	.	.	.	.	.	0.843	0.698	0.583	1.026	0.427	0.771	27.189	9.394	1.461	6.429	8.907
1884_c0_g1	consistent	6h	-3.85031	0.000937394	.	.	.	.	.	.	.	.	.	.	.	.	1.864	1.255	1.176	20.307	0.725	0.146	20.699	22.268	0.726	15.181	0.511
63318_c0_g2	consistent	6h	-3.82365	1.46452e-05	.	.	.	.	.	.	.	.	.	.	.	.	1.13	0.951	1.061	13.573	0.384	0.448	5.19	9.462	0.464	6.372	17.973
41653_c0_g1	consistent	6h	-3.77084	0.000211003	.	.	.	.	.	.	.	.	.	.	.	.	0.615	1.265	1.491	8.881	1.749	0	0.945	5.209	0	4.27	3.586
454_c1_g2	consistent	6h	-3.54615	8.44614e-05	.	.	.	.	.	.	.	.	.	.	.	.	0.307	0.435	0.822	8.997	0.843	0.417	6.185	6.466	0.252	7.216	1.319
11009_c0_g1	consistent	6h	-3.41053	0.000156071	.	.	.	.	.	.	.	.	.	.	.	.	4.233	4.219	3.509	43.129	4.512	3.282	12.98	65.866	7.256	54.928	45.672
15725_c1_g2	consistent	6h	-3.37694	0.00430919	.	.	.	.	.	.	.	.	.	.	.	.	0.228	0.243	0.325	2.641	0.075	0.052	0.396	1.73	0	1.257	0.958
712_c0_g1	consistent	6h	-3.13521	0.00324706	.	.	.	.	.	.	.	.	.	.	.	.	2.508	2.206	2.696	42.936	2.347	2.251	52.113	2.484	2.37	3.08	20.857
5983_c0_g1	consistent	6h	-3.03562	0.000344057	.	.	.	.	.	.	.	.	.	.	.	.	1.219	1.072	1.214	4.828	0.021	0.188	3.423	1.788	1.18	2.936	2.586
15043_c0_g2	consistent	6h	-3.00454	0.000366168	.	.	.	.	.	.	.	.	.	.	.	.	0.238	0.172	0.306	2.09	0.683	0.323	1.127	1.585	0.793	1.545	1.288
19587_c0_g1	consistent	6h	-2.78515	0.00486726	.	.	.	.	.	.	.	.	.	.	.	.	0.664	1.831	1.539	21.555	2.731	2.157	20.11	14.246	1.974	17.177	2.575
21827_c0_g1	consistent	6h	-2.51187	0.00137718	.	.	.	.	.	.	.	.	.	.	.	.	2.459	2.712	2.352	10.526	1.077	1.094	17.713	12.97	1.142	9.855	4.033
66732_c0_g1	consistent	6h	-2.44963	0.000232188	.	.	.	.	.	.	.	.	.	.	.	.	7.733	16.613	17.18	107.282	5.739	6.335	74.386	79.048	16.698	77.268	85.331
23036_c0_g1	consistent	6h	-2.2817	0.000566454	.	.	.	.	.	.	.	.	.	.	.	.	11.55	13.821	9.934	40.343	5.312	4.782	69.034	55.302	8.03	55.687	29.135
85744_c0_g1	consistent	6h	-2.18662	0.0049001	.	.	.	.	.	.	.	.	.	.	.	.	1.1	1.568	0.86	10.41	2.934	2.23	13.884	15.812	3.531	12.533	9.119
19863_c0_g1	consistent	6h	2.42494	3.21431e-05	.	.	.	.	.	.	.	.	.	.	.	.	4.729	7.335	1.75	2.893	6.027	6.845	1.036	3.499	9.007	3.848	0
30326_c0_g1	consistent	6h	2.51845	0.0048909	.	.	.	.	.	.	.	.	.	.	.	.	49.75	17.059	13.557	11.61	118.857	86.469	25.066	14.459	15.488	15.843	25.081
22497_c0_g1	consistent	6h	3.36287	0.00277453	.	.	.	.	.	.	.	.	.	.	.	.	56.502	63.469	48.807	0.938	120.724	121.561	6.48	6.881	66.626	4.462	2.894
992_c0_g3	consistent	6h	3.4834	0.00287361	.	.	.	.	.	.	.	.	.	.	.	.	651.825	46.926	14.236	7.169	500.199	595.676	21.684	30.241	17.491	25.842	98.185
2631_c0_g1	consistent	6h	3.50068	0.000130261	.	.	.	.	.	.	.	.	.	.	.	.	16.448	18.87	13.758	6.153	79.462	81.978	9.334	2.01	155.581	4.088	1.777
2492_c1_g2	consistent	6h	3.53711	0.00413118	.	.	.	.	.	.	.	.	.	.	.	.	0.288	0.992	0.277	0.039	2.101	2.198	0	0.493	1.084	0.345	0.043
21932_c0_g1	consistent	6h	3.61781	0.00381088	.	.	.	.	.	.	.	.	.	.	.	.	4.045	5.15	3.404	0.493	26.573	20.724	1.391	0.937	66.829	0.403	4.863
2074_c0_g1	consistent	6h	3.69872	0.00324064	.	.	.	.	.	.	.	.	.	.	.	.	0.198	0.192	0.239	0.097	3.894	3.334	0.345	0.106	3.347	0.221	0.021
3144_c0_g1	consistent	6h	3.75099	0.000520085	.	.	.	.	.	.	.	.	.	.	.	.	132.782	9.369	7.323	10.062	175.48	161.393	7.435	7.065	6.859	5.7	17.654
3516_c0_g1	consistent	6h	4.27275	0.000220187	.	.	.	.	.	.	.	.	.	.	.	.	6.91	3.309	0.631	0.687	32.867	9.794	0.833	0.135	0.996	0.413	1.075
18299_c0_g2	consistent	6h	4.92063	0.000181267	.	.	.	.	.	.	.	.	.	.	.	.	0.753	0.749	0	0	3.051	2.157	0.051	0	0.532	0.077	0.021
2823_c1_g1	consistent	6h	5.34507	0.00412378	.	.	.	.	.	.	.	.	.	.	.	.	0	0.739	0.182	1.267	6.507	6.189	0.427	0.29	5.031	0	0.16
5496_c1_g1	consistent	6h	5.67678	0.00236073	.	.	.	.	.	.	.	.	.	.	.	.	0.268	0.111	0	0	1.515	1.042	0	0	0.435	0	0.053
66064_c0_g1	consistent	6h	6.24079	0.000299645	.	.	.	.	.	.	.	.	.	.	.	.	31.151	0.111	0.086	0.135	41.027	3.251	0.071	0.019	0.019	0.058	0.777
255_c0_g1	consistent	6h	6.4387	8.47786e-08	.	.	.	.	.	.	.	.	.	.	.	.	0.982	2.125	0.545	0.135	13.036	11.43	0	0.735	5.118	0.374	0.021
1679_c1_g2	consistent	6h	6.69727	0.00462256	.	.	.	.	.	.	.	.	.	.	.	.	0.535	0	0	0.116	12.012	12.92	0	0.213	3.144	0	0
8862_c0_g1	consistent	6h	6.86035	0.00153335	.	.	.	.	.	.	.	.	.	.	.	.	1.824	1.831	0	0	14.188	8.596	0	0	3.899	0	0
30291_c1_g1	consistent	6h	7.75652	0.00175083	.	.	.	.	.	.	.	.	.	.	.	.	0	0	0.229	0	34.851	41.145	0	0.184	33.395	0	0.202
8894_c1_g1	consistent	6h	9.32794	2.52112e-05	.	.	.	.	.	.	.	.	.	.	.	.	0.823	0	0	0	74.822	85.281	0.244	0	56.004	0	0
1081_c0_g1	consistent	6h	9.85487	0.00366777	.	.	.	.	.	.	.	.	.	.	.	.	0	0	0	0	34.893	34.748	0	0	74.134	0	0
19472_c0_g4	consistent	6h	21.9357	7.60314e-11	.	.	.	.	.	.	.	.	.	.	.	.	0	0	0	0	9.622	9.784	0	0	0	0	0
9120_c0_g1	consistent	6h	22.308	3.49094e-11	.	.	.	.	.	.	.	.	.	.	.	.	0	0	0	0	5.398	1.625	0	0	0	0	0
49854_c0_g3	consistent	6h	22.3685	3.06628e-11	.	.	.	.	.	.	.	.	.	.	.	.	0	0	0	0	4.011	5.512	0	0	0	0	0
58620_c0_g3	consistent	6h	22.3969	2.97617e-11	.	.	.	.	.	.	.	.	.	.	.	.	0	0	0	0	4.48	4.428	0	0	0	0	0
2468_c0_g2	consistent	6h	22.4024	2.97617e-11	.	.	.	.	.	.	.	.	.	.	.	.	0	0	0	0	5.408	4.407	0	0	0	0	0
17978_c0_g2	consistent	6h	22.5436	2.23751e-11	.	.	.	.	.	.	.	.	.	.	.	.	0	0	0	0	8.011	7.741	0	0	0	0	0
57398_c0_g1	consistent	6h	22.5457	2.23751e-11	.	.	.	.	.	.	.	.	.	.	.	.	0	0	0	0	3.755	4.397	0	0	0	0	0
113092_c0_g1	consistent	6h	22.6694	1.71765e-11	.	.	.	.	.	.	.	.	.	.	.	.	0	0	0	0	1.397	1.407	0	0	0	0	0
3173_c0_g2	consistent	6h	22.8578	1.16645e-11	.	.	.	.	.	.	.	.	.	.	.	.	0	0	0	0	12.214	17.619	0	0	0	0	0
15411_c0_g1	consistent	6h	22.9408	9.99472e-12	.	.	.	.	.	.	.	.	.	.	.	.	0	0	0	0	6.038	6.502	0	0	0	0	0
134_c0_g3	consistent	6h	22.9957	8.87221e-12	.	.	.	.	.	.	.	.	.	.	.	.	0	0	0	0	3.894	5.658	0	0	0	0	0
3681_c0_g1	consistent	6h	23.1086	6.80639e-12	.	.	.	.	.	.	.	.	.	.	.	.	0	0	0	0	10.209	12.722	0	0	0	0	0
67997_c0_g1	consistent	6h	23.2275	5.2926e-12	.	.	.	.	.	.	.	.	.	.	.	.	0	0	0	0	10.593	11.701	0	0	0	0	0
6844_c0_g3	consistent	6h	23.3649	4.09242e-12	.	.	.	.	.	.	.	.	.	.	.	.	0	0	0	0	4.768	6.356	0	0	0	0	0
11794_c0_g1	consistent	6h	23.7729	1.69487e-12	.	.	.	.	.	.	.	.	.	.	.	.	0	0	0	0	10.038	13.003	0	0	0	0	0
238560_c0_g1	consistent	6h	23.787	1.65937e-12	.	.	.	.	.	.	.	.	.	.	.	.	0	0	0	0	12.705	11.326	0	0	0	0	0
34865_c0_g1	consistent	6h	23.8327	1.49125e-12	.	.	.	.	.	.	.	.	.	.	.	.	0	0	0	0	12.492	14.222	0	0	0	0	0
36670_c0_g1	consistent	6h	23.9082	1.26538e-12	.	.	.	.	.	.	.	.	.	.	.	.	0	0	0	0	1.6	1.615	0	0	0	0	0
15058_c6_g2	consistent	6h	23.9509	1.17014e-12	.	.	.	.	.	.	.	.	.	.	.	.	0	0	0	0	5.515	4.907	0	0	0	0	0
4224_c1_g1	consistent	6h	24.1852	6.72032e-13	.	.	.	.	.	.	.	.	.	.	.	.	0	0	0	0	7.201	7.929	0	0	0	0	0
6728_c2_g1	consistent	6h	24.8489	1.65428e-13	.	.	.	.	.	.	.	.	.	.	.	.	0	0	0	0	8.225	9.002	0	0	0	0	0
38843_c1_g2	variable	6h	-27.9238	1.23452e-15	.	.	.	.	.	.	.	.	.	.	.	.	0	0	0	128.633	0	0	36.584	0	0	0.01	0
280422_c0_g1	variable	6h	-27.1156	3.0098e-15	.	.	.	.	.	.	.	.	.	.	.	.	0	0	0	0	0	0	0	164.002	0	147.791	0
3082_c1_g1	variable	6h	-27.0951	3.0098e-15	.	.	.	.	.	.	.	.	.	.	.	.	0	0	0	0	0	0	21.725	115.204	0	148.05	0
1454_c0_g1	variable	6h	-26.7104	6.69414e-15	.	.	.	.	.	.	.	.	.	.	.	.	0	0	0	18.798	0	0	116.627	0	0	0	0
7926_c1_g1	variable	6h	-26.6719	2.87692e-15	.	.	.	.	.	.	.	.	.	.	.	.	0	0	0	0	0	0	1.31	116.751	0	108.379	30.231
600_c0_g1	variable	6h	-26.3126	1.49223e-14	.	.	.	.	.	.	.	.	.	.	.	.	0	0	0	0	0	0	0	20.431	0	36.629	0
827_c0_g3	variable	6h	-26.0075	2.74099e-14	.	.	.	.	.	.	.	.	.	.	.	.	0	0	0	0	0	0	0	66.822	0	69.543	0
2420_c0_g1	variable	6h	-25.9838	2.74099e-14	.	.	.	.	.	.	.	.	.	.	.	.	0	0	0	95.217	0	0	0	0	0	0	20.516
1486_c0_g2	variable	6h	-25.9538	2.78612e-14	.	.	.	.	.	.	.	.	.	.	.	.	0	0	0	0	0	0	0	89.641	0	130.297	0
44047_c0_g1	variable	6h	-25.9247	2.83848e-14	.	.	.	.	.	.	.	.	.	.	.	.	0	0	0	0	0	0	0	15.377	0	25.871	0
8666_c1_g2	variable	6h	-25.9007	2.86128e-14	.	.	.	.	.	.	.	.	.	.	.	.	0	0	0	0.213	0	0	72.345	0	0	0	56.057
13995_c0_g1	variable	6h	-25.4952	7.64739e-14	.	.	.	.	.	.	.	.	.	.	.	.	0	0	0	0	0	0	0	22.297	0	24.403	2.064
30756_c0_g4	variable	6h	-25.279	1.21584e-13	.	.	.	.	.	.	.	.	.	.	.	.	0	0	0	0	0	0	990.845	0	0	0	931.063
63507_c0_g3	variable	6h	-25.221	1.36922e-13	.	.	.	.	.	.	.	.	.	.	.	.	0	0	0	0	0	0	0	24.529	0	22.148	0
40267_c0_g2	variable	6h	-25.1257	1.52631e-13	.	.	.	.	.	.	.	.	.	.	.	.	0	0	0	0	0	0	0	6.388	0	6.218	12.663
12_c15_g1	variable	6h	-25.0688	1.65428e-13	.	.	.	.	.	.	.	.	.	.	.	.	0	0	0	0	0	0	0	24.056	0	23.674	0
296_c2_g1	variable	6h	-25.0424	1.65428e-13	.	.	.	.	.	.	.	.	.	.	.	.	0	0	0	0	0	0	0	59.931	0	45.332	0
2759_c0_g2	variable	6h	-25.0337	1.65428e-13	.	.	.	.	.	.	.	.	.	.	.	.	0	0	0	0	0	0	0	4.919	0	5.019	6.725
10510_c0_g1	variable	6h	-25.0261	1.65428e-13	.	.	.	.	.	.	.	.	.	.	.	.	0	0	0	10.671	0	0	57.953	0	0	0	0
19430_c0_g1	variable	6h	-24.9018	2.20191e-13	.	.	.	.	.	.	.	.	.	.	.	.	0	0	0	75.975	0	0	0	0	0	0	202.479
294_c0_g1	variable	6h	-24.7671	3.00963e-13	.	.	.	.	.	.	.	.	.	.	.	.	0	0	0	0	0	0	0	31.053	0	32.723	0
1829_c1_g1	variable	6h	-24.7358	3.04344e-13	.	.	.	.	.	.	.	.	.	.	.	.	0	0	0	6.124	0	0	51.229	0	0	0	0
28117_c0_g1	variable	6h	-24.5837	4.38581e-13	.	.	.	.	.	.	.	.	.	.	.	.	0	0	0	2.496	0	0	0	9.529	0	6.266	0
143_c0_g2	variable	6h	-24.5658	4.49979e-13	.	.	.	.	.	.	.	.	.	.	.	.	0	0	0	0	0	0	0	31.729	0	43.279	0
31042_c0_g1	variable	6h	-24.3864	6.5733e-13	.	.	.	.	.	.	.	.	.	.	.	.	0	0	0	0	0	0	0	8.872	0	9.673	0
18630_c2_g3	variable	6h	-24.3863	6.5733e-13	.	.	.	.	.	.	.	.	.	.	.	.	0	0	0	0	0	0	0	12.516	0	9.308	0
15657_c0_g1	variable	6h	-24.3849	6.5733e-13	.	.	.	.	.	.	.	.	.	.	.	.	0	0	0	0	0	0	0	4.32	0	5.441	2.682
44175_c0_g2	variable	6h	-24.3559	6.83624e-13	.	.	.	.	.	.	.	.	.	.	.	.	0	0	0	0	0	0	0	8.466	0	11.563	0
34853_c0_g1	variable	6h	-24.1952	1.01128e-12	.	.	.	.	.	.	.	.	.	.	.	.	0	0	0	0	0	0	0	69.364	0	109.982	0
34291_c0_g1	variable	6h	-24.1061	1.23454e-12	.	.	.	.	.	.	.	.	.	.	.	.	0	0	0	0	0	0	0	196.408	0	202.268	0
6993_c2_g1	variable	6h	-24.0733	1.29434e-12	.	.	.	.	.	.	.	.	.	.	.	.	0	0	0	0	0	0	179.587	0	0	0	23.9
5333_c0_g2	variable	6h	-23.9478	1.69509e-12	.	.	.	.	.	.	.	.	.	.	.	.	0	0	0	12.683	0	0	0	0	0	0	11.216
10297_c0_g1	variable	6h	-23.9137	1.82401e-12	.	.	.	.	.	.	.	.	.	.	.	.	0	0	0	18.865	0	0	36.248	0	0	0	0
26399_c0_g1	variable	6h	-23.7774	2.56773e-12	.	.	.	.	.	.	.	.	.	.	.	.	0	0	0	0	0	0	192.577	0	0	0	204.618
2917_c1_g1	variable	6h	-23.7714	2.56773e-12	.	.	.	.	.	.	.	.	.	.	.	.	0	0	0	18.943	0	0	0	0	0	0	7.406
1704_c0_g1	variable	6h	-23.7084	2.93956e-12	.	.	.	.	.	.	.	.	.	.	.	.	0	0	0	3.183	0	0	16.646	0	0	0	0
217106_c1_g1	variable	6h	-23.6893	3.04588e-12	.	.	.	.	.	.	.	.	.	.	.	.	0	0	0	0	0	0	0	6.601	0	6.909	0
21241_c0_g1	variable	6h	-23.6578	3.24127e-12	.	.	.	.	.	.	.	.	.	.	.	.	0	0	0	3.609	0	0	12.767	0	0	0	0
33066_c0_g1	variable	6h	-23.6414	3.34824e-12	.	.	.	.	.	.	.	.	.	.	.	.	0	0	0	0	0	0	0	8.37	0	9.222	0
5218_c0_g4	variable	6h	-23.6364	3.34824e-12	.	.	.	.	.	.	.	.	.	.	.	.	0	0	0	0	0	0	0	7.655	0	12.139	0
3110_c0_g1	variable	6h	-23.5624	4.00363e-12	.	.	.	.	.	.	.	.	.	.	.	.	0	0	0	2.515	0	0	17.032	0	0	0	0
104913_c0_g1	variable	6h	-23.5151	5.39027e-13	.	.	.	.	.	.	.	.	.	.	.	.	0	0	0	88.668	0	0	56.196	0	0	0	0.543
59203_c0_g1	variable	6h	-23.5115	5.36867e-13	.	.	.	.	.	.	.	.	.	.	.	.	0	0	0	46.041	0	0	43.307	0	0	0	0.266
2259_c2_g1	variable	6h	-23.4801	4.63211e-12	.	.	.	.	.	.	.	.	.	.	.	.	0	0	0	14.154	0	0	26.549	0	0	0	0
564_c10_g1	variable	6h	-23.4575	4.84848e-12	.	.	.	.	.	.	.	.	.	.	.	.	0	0	0	0	0	0	0	25.737	0	26.265	0
7124_c0_g1	variable	6h	-23.4077	5.2926e-12	.	.	.	.	.	.	.	.	.	.	.	.	0	0	0	3.821	0	0	34.766	0	0	0	0
284_c1_g2	variable	6h	-23.4041	5.2926e-12	.	.	.	.	.	.	.	.	.	.	.	.	0	0	0	0	0	0	0	146.209	0	145.785	0
683_c0_g2	variable	6h	-23.3945	5.36034e-12	.	.	.	.	.	.	.	.	.	.	.	.	0	0	0	0	0	0	0	346.56	0	405.15	0
23797_c0_g1	variable	6h	-23.3313	6.23411e-12	.	.	.	.	.	.	.	.	.	.	.	.	0	0	0	10.71	0	0	14.707	0	0	0	0
219_c0_g2	variable	6h	-23.3043	6.6032e-12	.	.	.	.	.	.	.	.	.	.	.	.	0	0	0	0	0	0	0	16.73	0	20.056	0
7970_c0_g1	variable	6h	-23.2078	8.17368e-12	.	.	.	.	.	.	.	.	.	.	.	.	0	0	0	0	0	0	0	46.256	0	38.884	0
55386_c0_g1	variable	6h	-23.0957	1.04156e-11	.	.	.	.	.	.	.	.	.	.	.	.	0	0	0	0	0	0	0	6.301	0	9.625	0
23856_c0_g1	variable	6h	-23.0857	1.04552e-11	.	.	.	.	.	.	.	.	.	.	.	.	0	0	0	0	0	0	0	14.188	0	13.962	0
409_c1_g1	variable	6h	-23.0532	1.12399e-11	.	.	.	.	.	.	.	.	.	.	.	.	0	0	0	0	0	0	0	14.874	0	14.289	0
6357_c0_g8	variable	6h	-23.0303	1.16645e-11	.	.	.	.	.	.	.	.	.	.	.	.	0	0	0	0	0	0	0	6.611	0	7.936	0
5545_c0_g2	variable	6h	-22.9964	1.25918e-11	.	.	.	.	.	.	.	.	.	.	.	.	0	0	0	0	0	0	0	5.335	0	6.727	0
22927_c0_g1	variable	6h	-22.9797	1.30032e-11	.	.	.	.	.	.	.	.	.	.	.	.	0	0	0	0	0	0	0	5.548	0	5.134	0
38638_c1_g3	variable	6h	-22.9563	1.36636e-11	.	.	.	.	.	.	.	.	.	.	.	.	0	0	0	0	0	0	0	42.757	0	36.744	0
49263_c1_g1	variable	6h	-22.9349	1.41433e-11	.	.	.	.	.	.	.	.	.	.	.	.	0	0	0	0	0	0	0	16.807	0	11.247	0
7323_c0_g2	variable	6h	-22.8869	1.58208e-11	.	.	.	.	.	.	.	.	.	.	.	.	0	0	0	0	0	0	0	20.499	0	24.125	0
3918_c0_g1	variable	6h	-22.858	1.66958e-11	.	.	.	.	.	.	.	.	.	.	.	.	0	0	0	15.808	0	0	0	0	0	0	19.303
7786_c0_g1	variable	6h	-22.8557	1.6695e-11	.	.	.	.	.	.	.	.	.	.	.	.	0	0	0	5.766	0	0	10.075	0	0	0	0
4898_c0_g2	variable	6h	-22.7873	1.94587e-11	.	.	.	.	.	.	.	.	.	.	.	.	0	0	0	0	0	0	0	5.103	0	4.28	0
7377_c1_g2	variable	6h	-22.7053	2.28031e-11	.	.	.	.	.	.	.	.	.	.	.	.	0	0	0	0	0	0	0	26.559	0	32.512	0
724_c2_g2	variable	6h	-22.6419	2.58246e-11	.	.	.	.	.	.	.	.	.	.	.	.	0	0	0	0	0	0	0	8.631	0	8.31	0
764_c9_g2	variable	6h	-22.5724	2.97617e-11	.	.	.	.	.	.	.	.	.	.	.	.	0	0	0	0	0	0	0	6.214	0	7.571	0
45157_c3_g1	variable	6h	-22.5647	2.97617e-11	.	.	.	.	.	.	.	.	.	.	.	.	0	0	0	14.976	0	0	0	0	0	0	19.75
43221_c3_g1	variable	6h	-22.5108	3.27691e-11	.	.	.	.	.	.	.	.	.	.	.	.	0	0	0	0	0	0	0	42.409	0	41.168	0
17560_c1_g1	variable	6h	-22.4887	3.43609e-11	.	.	.	.	.	.	.	.	.	.	.	.	0	0	0	0	0	0	0	7.21	0	4.923	0
57423_c1_g1	variable	6h	-22.4465	3.73e-11	.	.	.	.	.	.	.	.	.	.	.	.	0	0	0	11.803	0	0	0	0	0	0	38.063
8084_c0_g1	variable	6h	-22.4377	3.78381e-11	.	.	.	.	.	.	.	.	.	.	.	.	0	0	0	0	0	0	0	21.765	0	35.333	0
335_c4_g3	variable	6h	-22.434	3.79044e-11	.	.	.	.	.	.	.	.	.	.	.	.	0	0	0	0	0	0	0	5.673	0	7.408	0
13106_c0_g1	variable	6h	-22.3803	4.26675e-11	.	.	.	.	.	.	.	.	.	.	.	.	0	0	0	0	0	0	0	5.016	0	5.595	0
4903_c1_g1	variable	6h	-22.3325	4.66947e-11	.	.	.	.	.	.	.	.	.	.	.	.	0	0	0	0	0	0	0	45.096	0	48.614	0
42101_c2_g2	variable	6h	-22.3279	4.68901e-11	.	.	.	.	.	.	.	.	.	.	.	.	0	0	0	0	0	0	0	9.819	0	7.744	0
19171_c9_g1	variable	6h	-22.314	4.81932e-11	.	.	.	.	.	.	.	.	.	.	.	.	0	0	0	0	0	0	0	8.553	0	5.182	0
8315_c1_g1	variable	6h	-22.2774	5.23915e-11	.	.	.	.	.	.	.	.	.	.	.	.	0	0	0	0	0	0	0	5.867	0	6.852	0
91576_c1_g1	variable	6h	-22.2023	6.26658e-11	.	.	.	.	.	.	.	.	.	.	.	.	0	0	0	30.049	0	0	25.381	0	0	0	0
64001_c0_g1	variable	6h	-22.1702	6.73702e-11	.	.	.	.	.	.	.	.	.	.	.	.	0	0	0	0	0	0	0	35.547	0	32.186	0
4802_c1_g2	variable	6h	-22.142	7.12335e-11	.	.	.	.	.	.	.	.	.	.	.	.	0	0	0	0	0	0	0	10.235	0	5.614	0
20532_c2_g2	variable	6h	-22.0735	8.09523e-11	.	.	.	.	.	.	.	.	.	.	.	.	0	0	0	0	0	0	0	12.671	0	16.937	0
10562_c0_g1	variable	6h	-21.8867	1.24607e-10	.	.	.	.	.	.	.	.	.	.	.	.	0	0	0	0	0	0	0	4.765	0	4.27	0
169754_c0_g1	variable	6h	-21.7081	1.90106e-10	.	.	.	.	.	.	.	.	.	.	.	.	0	0	0	68.332	0	0	0	0	0	0	76.829
9504_c8_g1	variable	6h	-21.6477	2.1656e-10	.	.	.	.	.	.	.	.	.	.	.	.	0	0	0	0	0	0	0	5.789	0	5.441	0
8969_c2_g2	variable	6h	-20.3458	4.4198e-09	.	.	.	.	.	.	.	.	.	.	.	.	0	0	0	0	0	0	0	42.245	0	30.804	0
37446_c0_g1	variable	6h	-13.3776	0.00146182	.	.	.	.	.	.	.	.	.	.	.	.	0	0	0	0	0	0	0	906.422	0.097	789.775	0
3349_c1_g3	variable	6h	-12.9891	0.00251896	.	.	.	.	.	.	.	.	.	.	.	.	0	0	0	133.722	0	0.042	320.061	0	0	0	0
35_c0_g6	variable	6h	-12.7547	0.00333279	.	.	.	.	.	.	.	.	.	.	.	.	0	0	0	0	0	0	0	132.582	0.039	184.976	0
684_c0_g1	variable	6h	-12.5375	0.00437326	.	.	.	.	.	.	.	.	.	.	.	.	0	0	0	14.802	0	0	80.5	0	0	0	0
20670_c0_g1	variable	6h	-11.7537	0.000486474	.	.	.	.	.	.	.	.	.	.	.	.	0.059	0	0	0	0	0	1.767	54.268	0	51.196	18.92
2883_c0_g4	variable	6h	-9.75883	0.00404442	.	.	.	.	.	.	.	.	.	.	.	.	0.01	0	0.019	16.147	0	0	0.01	0.01	0.01	0	9.098
4317_c1_g1	variable	6h	-9.58174	3.53579e-06	.	.	.	.	.	.	.	.	.	.	.	.	0.357	0.121	0.287	0.609	0.032	0.031	0.223	274.596	0.232	304.688	0.223
20820_c0_g2	variable	6h	-9.22925	0.000130416	.	.	.	.	.	.	.	.	.	.	.	.	0.01	0.324	0	0.532	0	0.229	0.843	131.924	0	131.266	6.033
1224_c0_g2	variable	6h	-8.58884	0.000221928	.	.	.	.	.	.	.	.	.	.	.	.	0	0	0	0	0	0.146	42.383	47.241	0.145	29.067	34.573
2443_c2_g2	variable	6h	-8.5367	0.000214051	.	.	.	.	.	.	.	.	.	.	.	.	0	0	0	0.861	0	0	1.117	9.085	0	8.953	0.575
9841_c0_g1	variable	6h	-7.43685	0.00110112	.	.	.	.	.	.	.	.	.	.	.	.	0.04	0.091	29.724	26.257	0	0	15.611	0.039	0.213	0.163	0
35_c0_g3	variable	6h	-7.32788	1.51092e-07	.	.	.	.	.	.	.	.	.	.	.	.	4.352	6.779	6.807	12.461	10.166	5.751	6.277	356.611	1.799	349.56	255.95
15037_c0_g1	variable	6h	-6.4717	1.27607e-05	.	.	.	.	.	.	.	.	.	.	.	.	0.099	0.212	0.813	0	1.109	0.583	81.435	44.574	0.252	80.627	32.743
9421_c1_g1	variable	6h	-5.74242	0.000724657	.	.	.	.	.	.	.	.	.	.	.	.	0.109	0.506	0.134	0.174	0.288	0.521	0.569	13.424	0	11.17	9.62
70127_c0_g1	variable	6h	-5.19979	0.00254143	.	.	.	.	.	.	.	.	.	.	.	.	0.218	0.142	0.076	0.145	0.064	0.188	2.214	14.942	0.058	12.792	0.064
172_c0_g1	variable	6h	-4.97615	0.00234708	.	.	.	.	.	.	.	.	.	.	.	.	16.696	17.382	16.836	4131.23	38.915	38.03	3497.34	81.561	53.15	71.635	52.035
12427_c0_g1	variable	6h	-3.74234	0.00298191	.	.	.	.	.	.	.	.	.	.	.	.	6.504	7.062	6.578	247.708	6.422	6.377	229.475	19.533	11.677	17.83	8.321
18232_c0_g1	variable	6h	-3.71466	0.00366241	.	.	.	.	.	.	.	.	.	.	.	.	0.545	0.779	0.621	0.697	0.149	0.198	1.148	7.867	0.193	7.264	0.702
12_c7_g1	variable	6h	4.35613	3.79187e-05	.	.	.	.	.	.	.	.	.	.	.	.	37.992	12.678	10.861	3.889	154.977	163.384	0.995	1.517	4.508	1.507	2.554
23192_c0_g1	variable	6h	7.18225	0.000612705	.	.	.	.	.	.	.	.	.	.	.	.	1.239	0	0	1.171	166.925	135.137	2.468	1.131	2.138	0.326	0.5
144_c0_g5	variable	6h	7.6029	2.02109e-05	.	.	.	.	.	.	.	.	.	.	.	.	0.188	0.03	0	0	33.336	34.029	0.254	0.232	1.267	0.019	0.351
8188_c0_g1	variable	6h	8.00333	0.00205812	.	.	.	.	.	.	.	.	.	.	.	.	5.066	11.372	1.396	0	247.945	160.487	0	0	0	0	0
63120_c0_g1	variable	6h	8.29185	1.22509e-08	.	.	.	.	.	.	.	.	.	.	.	.	105.3	69.965	2.906	1.238	573.549	306.668	0	0	11.338	0	0
18065_c0_g1	variable	6h	8.82786	0.00254275	.	.	.	.	.	.	.	.	.	.	.	.	6.305	0.82	0	0	103.176	55.284	0	0	0	0	0
193619_c0_g1	variable	6h	9.53541	4.66223e-05	.	.	.	.	.	.	.	.	.	.	.	.	3.916	4.27	1.883	0	423.958	395.836	0	0	0.232	0	0
319_c0_g4	variable	6h	21.8295	9.4207e-11	.	.	.	.	.	.	.	.	.	.	.	.	0	0	0	0	81.745	91.033	0	0	0	0	0
23911_c0_g3	variable	6h	21.9257	7.74066e-11	.	.	.	.	.	.	.	.	.	.	.	.	0	0	0	0	39.79	46.668	0	0	0	0	0
27771_c0_g2	variable	6h	22.3792	3.00829e-11	.	.	.	.	.	.	.	.	.	.	.	.	0	0	0	0	97.48	99.17	0	0	0	0	0
175809_c0_g1	variable	6h	22.5009	2.44901e-11	.	.	.	.	.	.	.	.	.	.	.	.	0	0	0	0	389.022	405.828	0	0	0	0	0
173120_c0_g1	variable	6h	22.6074	1.96802e-11	.	.	.	.	.	.	.	.	.	.	.	.	0	0	0	0	26.242	34.488	0	0	0	0	0
10518_c0_g2	variable	6h	22.7701	1.39341e-11	.	.	.	.	.	.	.	.	.	.	.	.	0	0	0	0	18.721	26.798	0	0	0	0	0
59476_c0_g1	variable	6h	22.9703	9.36731e-12	.	.	.	.	.	.	.	.	.	.	.	.	0	0	0	0	66.533	66.027	0	0	0	0	0
8048_c0_g3	variable	6h	23.3504	4.19383e-12	.	.	.	.	.	.	.	.	.	.	.	.	0	0	0	0	39.246	48.022	0	0	0	0	0
135351_c0_g1	variable	6h	23.3692	4.09242e-12	.	.	.	.	.	.	.	.	.	.	.	.	0	0	0	0	132.576	105.547	0	0	0	0	0
101261_c0_g1	variable	6h	24.1366	7.37274e-13	.	.	.	.	.	.	.	.	.	.	.	.	0	0	0	0	235.122	267.742	0	0	0	0	0
48754_c0_g1	variable	6h	24.4656	3.73198e-13	.	.	.	.	.	.	.	.	.	.	.	.	0	0	0	0	143.638	104.64	0	0	0	0	0
7377_c0_g1	variable	6h	24.5551	3.04344e-13	.	.	.	.	.	.	.	.	.	.	.	.	0	0	0	0	45.412	42.083	0	0	0	0	0
2327_c4_g1	variable	6h	24.5609	3.04344e-13	.	.	.	.	.	.	.	.	.	.	.	.	0	0	0	0	51.865	49.429	0	0	0	0	0
1990_c0_g3	variable	6h	24.7806	1.88214e-13	.	.	.	.	.	.	.	.	.	.	.	.	0	0	0	0	167.373	167.853	0	0	0	0	0
4403_c2_g1	variable	6h	24.8844	1.65428e-13	.	.	.	.	.	.	.	.	.	.	.	.	0	0	0	0	28.696	28.861	0	0	0	0	0
10372_c1_g1	variable	6h	24.9681	1.4468e-13	.	.	.	.	.	.	.	.	.	.	.	.	0	0	0	0	66.117	73.351	0	0	0	0	0
3713_c0_g1	variable	6h	25.0003	1.42665e-13	.	.	.	.	.	.	.	.	.	.	.	.	0	0	0	0	98.248	93.679	0	0	0	0	0
42280_c0_g1	variable	6h	25.0894	1.21584e-13	.	.	.	.	.	.	.	.	.	.	.	.	0	0	0	0	51.193	48.501	0	0	0	0	0
13846_c1_g2	variable	6h	25.2732	7.91273e-14	.	.	.	.	.	.	.	.	.	.	.	.	0	0	0	0	23.447	27.236	0	0	0.077	0	0
7593_c0_g2	variable	6h	25.5451	4.04462e-14	.	.	.	.	.	.	.	.	.	.	.	.	0	0	0	0	34.819	47.178	0	0	0	0	0
30143_c0_g2	variable	6h	25.9913	1.82569e-14	.	.	.	.	.	.	.	.	.	.	.	.	0	0	0	0	778.909	687.219	0	0	0	0	0
6518_c0_g1	variable	6h	26.5804	6.32e-15	.	.	.	.	.	.	.	.	.	.	.	.	0	0	0	0	103.368	103.848	0	0	0	0	0
7572_c1_g1	variable	6h	27.2509	2.53843e-15	.	.	.	.	.	.	.	.	.	.	.	.	0	0	0	0	167.405	134.543	0	0	0	0	0
