# Supplementary material for: Individuality in the Immune Repertoire and Induced Response of the Sponge Halichondria panicea
Source: Front Immunol. 2021 Jun 16;12:689051. doi: 10.3389/fimmu.2021.689051 (PMC8242945; doi:10.3389/fimmu.2021.689051)
Supplement: Supplementary file 9 [file Table_6.xlsx]

## Sheet: TABLE DESCRIPTION
Supplementary Table 6
Full H. panicea transcriptome annotation.

## Sheet: ANNOTATION
geneID	sigP	pfam	blastp	blastp_Amphimedonqueenslandica	GO
0_c0_g1	sigP	PF12796.7^Ank_2^PF13857.6^Ank_5	ACBP2_ARATH^MIB2_RAT^ESPNL_HUMAN^ANKR1_CHICK^KRIT1_HUMAN^GLS2_CAEEL	A0A1X7VC90	GO:0000062^molecular_function^fatty-acyl-CoA_binding,GO:0001525^biological_process^angiogenesis,GO:0001666^biological_process^response_to_hypoxia,GO:0001937^biological_process^negative_regulation_of_endothelial_cell_proliferation,GO:0003779^molecular_function^actin_binding,GO:0004359^molecular_function^glutaminase_activity,GO:0004842^molecular_function^ubiquitin-protein_transferase_activity,GO:00…
0_c1_g1	sigP	PF00047.25^ig	.	A0A1X7TC69	.
0_c10_g1	sigP	.	.	.	.
0_c11_g1	.	.	.	.	.
0_c115_g1	.	.	TONSL_DANRE	.	GO:0000724^biological_process^double-strand_break_repair_via_homologous_recombination,GO:0005737^cellular_component^cytoplasm,GO:0031297^biological_process^replication_fork_processing,GO:0042393^molecular_function^histone_binding,GO:0043596^cellular_component^nuclear_replication_fork
0_c115_g2	.	.	LCTA_LATTR	.	GO:0005576^cellular_component^extracellular_region,GO:0006887^biological_process^exocytosis,GO:0016021^cellular_component^integral_component_of_membrane,GO:0044218^cellular_component^other_organism_cell_membrane,GO:0090729^molecular_function^toxin_activity
0_c13_g1	sigP	.	.	A0A1X7UU73	.
0_c160_g1	.	.	.	.	.
0_c162_g1	.	.	.	.	.
0_c2_g1	.	.	.	.	.
0_c2_g2	.	.	.	.	.
0_c2_g3	.	.	.	.	.
0_c25_g1	.	.	.	.	.
0_c25_g2	.	.	.	.	.
0_c26_g1	.	.	.	.	.
0_c3_g1	.	.	.	.	.
0_c3_g2	.	.	.	.	.
0_c37_g1	.	.	.	.	.
0_c4_g1	.	.	.	.	.
0_c43_g1	.	.	IFT52_HUMAN	.	GO:0001841^biological_process^neural_tube_formation,GO:0001947^biological_process^heart_looping,GO:0005813^cellular_component^centrosome,GO:0005814^cellular_component^centriole,GO:0005929^cellular_component^cilium,GO:0007224^biological_process^smoothened_signaling_pathway,GO:0008022^molecular_function^protein_C-terminus_binding,GO:0009953^biological_process^dorsal/ventral_pattern_formation,GO:003…
0_c5_g1	.	.	.	.	.
0_c54_g1	.	.	.	.	.
0_c6_g1	.	.	.	.	.
0_c7_g1	sigP	PF00656.22^Peptidase_C14	CASP3_RAT	A0A1X7VAD9	GO:0001554^biological_process^luteolysis,GO:0001666^biological_process^response_to_hypoxia,GO:0001782^biological_process^B_cell_homeostasis,GO:0002020^molecular_function^protease_binding,GO:0004190^molecular_function^aspartic-type_endopeptidase_activity,GO:0004861^molecular_function^cyclin-dependent_protein_serine/threonine_kinase_inhibitor_activity,GO:0005123^molecular_function^death_receptor_bi…
0_c8_g1	sigP	PF12796.7^Ank_2^PF13637.6^Ank_4^PF13857.6^Ank_5	TANC1_MOUSE^INVS_HUMAN^ANKR7_MACFA^ANKR7_HUMAN^EHMT1_HUMAN^SKOR_ARATH^PSD10_HUMAN^AN30A_HUMAN^KDIS_HUMAN^FM1AA_MOUSE^TANC1_RAT	A0A1X7VDC4	GO:0000122^biological_process^negative_regulation_of_transcription_by_RNA_polymerase_II,GO:0000165^biological_process^MAPK_cascade,GO:0000186^biological_process^activation_of_MAPKK_activity,GO:0000209^biological_process^protein_polyubiquitination,GO:0000502^cellular_component^proteasome_complex,GO:0001701^biological_process^in_utero_embryonic_development,GO:0002039^molecular_function^p53_binding,…
0_c8_g2	sigP	PF13606.6^Ank_3	TONSL_MOUSE	A0A1X7VSD5	GO:0000724^biological_process^double-strand_break_repair_via_homologous_recombination,GO:0005515^molecular_function^protein_binding,GO:0005654^cellular_component^nucleoplasm,GO:0005737^cellular_component^cytoplasm,GO:0016604^cellular_component^nuclear_body,GO:0031297^biological_process^replication_fork_processing,GO:0042393^molecular_function^histone_binding,GO:0043596^cellular_component^nuclear_…
0_c84_g1	.	.	.	.	.
0_c9_g1	.	.	.	.	.
1_c0_g1	sigP	PF00023.30^Ank^PF12796.7^Ank_2	ANR29_DANRE	A0A1X7TDB8	GO:0005515^molecular_function^protein_binding
1_c0_g2	sigP	PF12796.7^Ank_2^PF13637.6^Ank_4^PF13857.6^Ank_5	ANK3_HUMAN^CTTB2_MUSPF^SECG_DICDI^ANR29_HUMAN^CTTB2_AOTNA^ANKH1_HUMAN^ASB2_HUMAN	A0A1X7VUB4	GO:0000151^cellular_component^ubiquitin_ligase_complex,GO:0000281^biological_process^mitotic_cytokinesis,GO:0003723^molecular_function^RNA_binding,GO:0005086^molecular_function^ARF_guanyl-nucleotide_exchange_factor_activity,GO:0005200^molecular_function^structural_constituent_of_cytoskeleton,GO:0005515^molecular_function^protein_binding,GO:0005737^cellular_component^cytoplasm,GO:0005764^cellular_…
1_c1_g1	sigP	PF02809.20^UIM	.	A0A1X7U1H7	.
1_c1_g2	sigP	PF00514.23^Arm	ARMC1_BOVIN	A0A1X7UU08	GO:0005515^molecular_function^protein_binding,GO:0030001^biological_process^metal_ion_transport,GO:0046872^molecular_function^metal_ion_binding
1_c1_g3	.	.	.	.	.
1_c11_g1	.	.	.	.	.
1_c12_g1	.	.	.	.	.
1_c16_g2	.	.	.	.	.
1_c16_g3	.	.	.	.	.
1_c2_g1	.	.	.	.	.
1_c2_g2	.	.	.	.	.
1_c23_g1	.	.	.	.	.
1_c23_g2	.	.	.	.	.
1_c3_g1	.	.	.	.	.
1_c3_g2	.	.	.	.	.
1_c3_g3	.	.	.	.	.
1_c33_g1	.	.	.	.	.
1_c34_g1	.	.	.	.	.
1_c38_g1	sigP	PF00023.30^Ank	CTTB2_RHIFE	A0A1X7SET4	GO:0005515^molecular_function^protein_binding,GO:0005938^cellular_component^cell_cortex,GO:0043197^cellular_component^dendritic_spine
1_c4_g1	.	.	.	.	.
1_c48_g1	.	.	.	.	.
1_c49_g1	.	.	ANR39_HUMAN	.	.
1_c5_g1	sigP^Tm1	.	TRF6B_XENLA	.	GO:0004842^molecular_function^ubiquitin-protein_transferase_activity,GO:0005164^molecular_function^tumor_necrosis_factor_receptor_binding,GO:0005737^cellular_component^cytoplasm,GO:0007250^biological_process^activation_of_NF-kappaB-inducing_kinase_activity,GO:0008270^molecular_function^zinc_ion_binding,GO:0042981^biological_process^regulation_of_apoptotic_process,GO:0043122^biological_process^reg…
1_c8_g2	.	.	.	.	.
10_c0_g1	.	.	TAR1_YEAST	.	GO:0005739^cellular_component^mitochondrion,GO:0043457^biological_process^regulation_of_cellular_respiration
10_c0_g2	sigP	.	.	.	.
10_c127_g2	.	.	.	.	.
10_c189_g1	.	.	.	.	.
10_c19_g1	.	.	.	.	.
10_c25_g1	.	.	.	.	.
10_c31_g1	.	.	.	.	.
10_c34_g1	.	.	.	.	.
10_c5_g1	.	.	.	.	.
100_c0_g1	.	.	.	.	.
100_c0_g2	.	.	.	.	.
100_c0_g3	sigP	.	.	A0A1X7VAB5	.
100_c0_g4	sigP	.	.	.	.
1000_c0_g1	sigP^Tm7	PF00002.24^7tm_2^PF01825.21^GPS^PF07714.17^Pkinase_Tyr^PF16489.5^GAIN^PF16546.5^SGTA_dimer	TESK2_RAT	A0A1X7VIB1	GO:0001764^biological_process^neuron_migration,GO:0003723^molecular_function^RNA_binding,GO:0004175^molecular_function^endopeptidase_activity,GO:0004672^molecular_function^protein_kinase_activity,GO:0004674^molecular_function^protein_serine/threonine_kinase_activity,GO:0004712^molecular_function^protein_serine/threonine/tyrosine_kinase_activity,GO:0004713^molecular_function^protein_tyrosine_kinas…
1000_c1_g1	sigP^Tm1	.	.	.	.
1000_c1_g2	.	.	.	.	.
1000_c1_g3	.	.	.	.	.
10000_c0_g1	.	.	.	.	.
10000_c0_g2	.	.	.	.	.
10000_c0_g3	sigP	PF07714.17^Pkinase_Tyr	RCH2_ARATH^SPLA_DICDI	A0A1X7UI64	GO:0004672^molecular_function^protein_kinase_activity,GO:0004674^molecular_function^protein_serine/threonine_kinase_activity,GO:0004712^molecular_function^protein_serine/threonine/tyrosine_kinase_activity,GO:0004713^molecular_function^protein_tyrosine_kinase_activity,GO:0004715^molecular_function^non-membrane_spanning_protein_tyrosine_kinase_activity,GO:0005524^molecular_function^ATP_binding,GO:0…
10000_c0_g4	sigP^Tm1	PF07714.17^Pkinase_Tyr	7TMK1_DICDI	A0A1X7UI64	GO:0004672^molecular_function^protein_kinase_activity,GO:0004714^molecular_function^transmembrane_receptor_protein_tyrosine_kinase_activity,GO:0005524^molecular_function^ATP_binding,GO:0006468^biological_process^protein_phosphorylation,GO:0016021^cellular_component^integral_component_of_membrane
10000_c0_g5	.	.	.	.	.
10000_c1_g1	sigP	PF00069.25^Pkinase	RCH2_ARATH	A0A1X7VAB5	GO:0004672^molecular_function^protein_kinase_activity,GO:0004674^molecular_function^protein_serine/threonine_kinase_activity,GO:0004713^molecular_function^protein_tyrosine_kinase_activity,GO:0005515^molecular_function^protein_binding,GO:0005524^molecular_function^ATP_binding,GO:0005886^cellular_component^plasma_membrane,GO:0005938^cellular_component^cell_cortex,GO:0006468^biological_process^prote…
10000_c2_g1	.	.	.	.	.
100000_c0_g1	.	.	.	.	.
100001_c0_g1	.	.	.	.	.
100002_c0_g1	sigP	PF08711.11^Med26	MED26_BOVIN	A0A1X7U1T4	GO:0003712^molecular_function^transcription_coregulator_activity,GO:0005634^cellular_component^nucleus,GO:0006357^biological_process^regulation_of_transcription_by_RNA_polymerase_II,GO:0010628^biological_process^positive_regulation_of_gene_expression,GO:0016592^cellular_component^mediator_complex,GO:0070847^cellular_component^core_mediator_complex
100002_c1_g1	.	.	.	.	.
100002_c2_g1	.	.	.	.	.
100003_c0_g1	sigP	.	.	.	.
100003_c0_g2	sigP	.	.	A0A1X7TEB3	.
100003_c1_g1	.	.	.	.	.
100004_c0_g1	.	.	.	.	.
100008_c0_g1	sigP	PF00890.24^FAD_binding_2	SDHA_RAT	A0A1X7V1N8	GO:0000104^molecular_function^succinate_dehydrogenase_activity,GO:0005743^cellular_component^mitochondrial_inner_membrane,GO:0005749^cellular_component^mitochondrial_respiratory_chain_complex_II,_succinate_dehydrogenase_complex_(ubiquinone),GO:0006099^biological_process^tricarboxylic_acid_cycle,GO:0006105^biological_process^succinate_metabolic_process,GO:0006121^biological_process^mitochondrial_e…
100009_c0_g1	.	.	.	.	.
10001_c0_g1	.	.	.	.	.
100010_c0_g1	.	.	.	.	.
100011_c0_g1	.	.	.	.	.
100012_c0_g1	.	.	.	.	.
100012_c1_g1	.	.	.	.	.
100013_c0_g1	.	.	.	.	.
100015_c0_g1	sigP	.	.	.	.
100016_c0_g1	.	.	CATL1_MOUSE	.	GO:0004175^molecular_function^endopeptidase_activity,GO:0004177^molecular_function^aminopeptidase_activity,GO:0004197^molecular_function^cysteine-type_endopeptidase_activity,GO:0005615^cellular_component^extracellular_space,GO:0005634^cellular_component^nucleus,GO:0005730^cellular_component^nucleolus,GO:0005737^cellular_component^cytoplasm,GO:0005764^cellular_component^lysosome,GO:0005773^cellula…
100018_c0_g1	.	.	.	.	.
100018_c0_g2	.	.	.	.	.
100018_c0_g3	.	.	.	.	.
100019_c0_g1	.	.	.	.	.
100019_c1_g1	.	.	.	.	.
10002_c0_g1	sigP	.	.	.	.
10002_c1_g1	sigP	.	SRFB1_XENTR	.	GO:0005634^cellular_component^nucleus,GO:0030490^biological_process^maturation_of_SSU-rRNA,GO:0030686^cellular_component^90S_preribosome,GO:0048471^cellular_component^perinuclear_region_of_cytoplasm
10002_c1_g2	.	.	.	.	.
100020_c0_g1	sigP^Tm6	PF00209.18^SNF	SC6A5_HUMAN	A0A1X7UNH0	GO:0005886^cellular_component^plasma_membrane,GO:0007268^biological_process^chemical_synaptic_transmission,GO:0015375^molecular_function^glycine:sodium_symporter_activity,GO:0016021^cellular_component^integral_component_of_membrane,GO:0046872^molecular_function^metal_ion_binding,GO:0060012^biological_process^synaptic_transmission,_glycinergic,GO:0098690^cellular_component^glycinergic_synapse,GO:0…
100021_c0_g1	sigP	.	.	.	.
100021_c1_g1	.	.	.	.	.
100022_c0_g1	.	.	.	.	.
100023_c0_g1	.	.	.	.	.
100023_c1_g1	.	.	.	.	.
100024_c0_g1	.	.	.	.	.
100024_c0_g2	.	.	.	.	.
100025_c0_g1	.	.	.	.	.
100025_c0_g2	sigP	.	.	.	.
100026_c0_g1	sigP	PF00373.18^FERM_M	MYLIA_DANRE	A0A1X7VC52	GO:0004842^molecular_function^ubiquitin-protein_transferase_activity,GO:0005737^cellular_component^cytoplasm,GO:0005829^cellular_component^cytosol,GO:0005856^cellular_component^cytoskeleton,GO:0006511^biological_process^ubiquitin-dependent_protein_catabolic_process,GO:0007369^biological_process^gastrulation,GO:0030178^biological_process^negative_regulation_of_Wnt_signaling_pathway,GO:0046872^mole…
100028_c0_g1	.	.	MAGI3_MOUSE	.	GO:0005109^molecular_function^frizzled_binding,GO:0005524^molecular_function^ATP_binding,GO:0005634^cellular_component^nucleus,GO:0005737^cellular_component^cytoplasm,GO:0005886^cellular_component^plasma_membrane,GO:0005911^cellular_component^cell-cell_junction,GO:0005923^cellular_component^bicellular_tight_junction,GO:0007165^biological_process^signal_transduction,GO:0030054^cellular_component^c…
100029_c0_g1	.	.	.	.	.
10003_c0_g1	sigP	.	.	A0A1X7UYH5	.
10003_c0_g2	.	.	.	.	.
10003_c0_g3	.	.	.	.	.
100031_c0_g1	.	.	.	.	.
100031_c0_g2	.	.	.	.	.
100031_c0_g3	.	.	.	.	.
100031_c0_g4	.	.	.	.	.
100031_c0_g5	.	.	.	.	.
100031_c1_g1	.	.	.	.	.
100031_c1_g2	sigP^Tm1	.	.	.	.
100032_c0_g1	.	.	.	.	.
100033_c0_g1	sigP	.	EFCB7_HUMAN	A0A1X7UI41	GO:0005509^molecular_function^calcium_ion_binding,GO:0005929^cellular_component^cilium,GO:0019898^cellular_component^extrinsic_component_of_membrane,GO:0042307^biological_process^positive_regulation_of_protein_import_into_nucleus,GO:0045944^biological_process^positive_regulation_of_transcription_by_RNA_polymerase_II,GO:0060170^cellular_component^ciliary_membrane,GO:0098797^cellular_component^plas…
100034_c0_g1	.	.	NLTP_HUMAN	.	GO:0000062^molecular_function^fatty-acyl-CoA_binding,GO:0005102^molecular_function^signaling_receptor_binding,GO:0005654^cellular_component^nucleoplasm,GO:0005739^cellular_component^mitochondrion,GO:0005777^cellular_component^peroxisome,GO:0005782^cellular_component^peroxisomal_matrix,GO:0005829^cellular_component^cytosol,GO:0006625^biological_process^protein_targeting_to_peroxisome,GO:0006694^bi…
100035_c0_g1	.	.	VIP1_RAT	.	GO:0000827^molecular_function^inositol-1,3,4,5,6-pentakisphosphate_kinase_activity,GO:0000828^molecular_function^inositol_hexakisphosphate_kinase_activity,GO:0000829^molecular_function^inositol_heptakisphosphate_kinase_activity,GO:0000832^molecular_function^inositol_hexakisphosphate_5-kinase_activity,GO:0005524^molecular_function^ATP_binding,GO:0005829^cellular_component^cytosol,GO:0005886^cellul…
100036_c0_g1	sigP^Tm1	PF02176.18^zf-TRAF	TRF6B_XENLA	A0A1X7UCM8	GO:0004842^molecular_function^ubiquitin-protein_transferase_activity,GO:0005164^molecular_function^tumor_necrosis_factor_receptor_binding,GO:0005737^cellular_component^cytoplasm,GO:0007250^biological_process^activation_of_NF-kappaB-inducing_kinase_activity,GO:0008270^molecular_function^zinc_ion_binding,GO:0042981^biological_process^regulation_of_apoptotic_process,GO:0043122^biological_process^reg…
100036_c0_g2	sigP^Tm3	PF02176.18^zf-TRAF	TRF6B_XENLA	A0A1X7T659	GO:0004842^molecular_function^ubiquitin-protein_transferase_activity,GO:0005164^molecular_function^tumor_necrosis_factor_receptor_binding,GO:0005737^cellular_component^cytoplasm,GO:0007250^biological_process^activation_of_NF-kappaB-inducing_kinase_activity,GO:0008270^molecular_function^zinc_ion_binding,GO:0042981^biological_process^regulation_of_apoptotic_process,GO:0043122^biological_process^reg…
100036_c0_g3	.	.	.	.	.
100036_c0_g4	.	.	.	.	.
100037_c0_g1	.	.	.	.	.
100037_c0_g2	sigP	.	.	.	.
100038_c0_g1	.	.	.	.	.
100039_c0_g1	sigP	.	.	A0A1X7V2J1	.
100039_c1_g1	sigP	.	.	A0A1X7V2J1	.
10004_c0_g1	sigP	.	.	.	.
100040_c0_g1	sigP	.	.	.	.
100041_c0_g1	.	.	.	.	.
100042_c0_g1	sigP^Tm1	.	.	.	.
100043_c0_g1	.	.	.	.	.
100044_c0_g1	.	.	.	.	.
100045_c0_g1	.	.	.	.	.
100046_c0_g1	.	.	.	.	.
100047_c0_g1	.	.	.	.	.
100048_c0_g1	.	.	.	.	.
100049_c0_g1	.	.	.	.	.
10005_c0_g1	.	.	.	.	.
100050_c0_g1	.	.	.	.	.
100051_c0_g1	.	.	.	.	.
100051_c0_g2	.	.	.	.	.
100053_c0_g1	sigP	PF13639.6^zf-RING_2	TRAF4_HUMAN	A0A1X7U8K5	GO:0003677^molecular_function^DNA_binding,GO:0005164^molecular_function^tumor_necrosis_factor_receptor_binding,GO:0005634^cellular_component^nucleus,GO:0005737^cellular_component^cytoplasm,GO:0005856^cellular_component^cytoskeleton,GO:0005886^cellular_component^plasma_membrane,GO:0005923^cellular_component^bicellular_tight_junction,GO:0006915^biological_process^apoptotic_process,GO:0007165^biolog…
100053_c1_g1	.	.	.	.	.
100054_c0_g1	.	.	.	.	.
100054_c1_g1	.	.	.	.	.
100055_c0_g1	.	.	.	.	.
100056_c0_g1	.	.	.	.	.
100058_c0_g1	sigP	PF02493.20^MORN	MORN3_XENLA	A0A1X7UIA4	.
100059_c0_g1	sigP^Tm2	PF01201.22^Ribosomal_S8e	NSA2_HUMAN	A0A1X7UDJ5	GO:0003723^molecular_function^RNA_binding,GO:0005730^cellular_component^nucleolus,GO:0006364^biological_process^rRNA_processing,GO:0030687^cellular_component^preribosome,_large_subunit_precursor
10006_c0_g1	sigP	.	.	A0A1X7TKD4	.
10006_c0_g2	sigP^Tm2	.	.	A0A1X7TDI8	.
10006_c0_g3	sigP	.	.	A0A1X7TAL4	.
10006_c1_g1	sigP	.	.	A0A1X7TAL4	.
100060_c0_g1	.	.	.	.	.
100061_c0_g1	.	.	FXDC2_HUMAN	.	GO:0000254^molecular_function^C-4_methylsterol_oxidase_activity,GO:0005506^molecular_function^iron_ion_binding,GO:0005789^cellular_component^endoplasmic_reticulum_membrane,GO:0016021^cellular_component^integral_component_of_membrane,GO:0016126^biological_process^sterol_biosynthetic_process
100062_c0_g1	.	.	NGLY1_CAEEL	.	GO:0000224^molecular_function^peptide-N4-(N-acetyl-beta-glucosaminyl)asparagine_amidase_activity,GO:0005634^cellular_component^nucleus,GO:0005737^cellular_component^cytoplasm,GO:0005783^cellular_component^endoplasmic_reticulum,GO:0005829^cellular_component^cytosol,GO:0006515^biological_process^protein_quality_control_for_misfolded_or_incompletely_synthesized_proteins,GO:0006516^biological_process…
100063_c0_g1	.	.	.	.	.
100065_c0_g1	.	.	.	.	.
100066_c0_g1	.	.	.	.	.
100066_c0_g2	.	.	.	.	.
100067_c0_g1	.	.	.	.	.
100068_c0_g1	.	.	.	.	.
100069_c0_g1	.	.	.	.	.
10007_c0_g1	.	.	.	.	.
10007_c0_g2	.	.	.	.	.
10007_c0_g3	sigP^Tm2	.	.	.	.
10007_c1_g1	.	.	.	.	.
10007_c2_g1	.	.	.	.	.
10007_c4_g1	.	.	.	.	.
10007_c5_g1	.	.	.	.	.
10007_c6_g1	.	.	.	.	.
100071_c0_g1	.	.	.	.	.
100072_c0_g1	.	.	.	.	.
100073_c0_g1	.	.	.	.	.
100073_c0_g2	sigP	PF00612.27^IQ	.	.	GO:0005515^molecular_function^protein_binding
100073_c1_g1	.	.	.	.	.
100073_c2_g1	.	.	.	.	.
100073_c3_g1	.	.	.	.	.
100073_c3_g2	.	.	.	.	.
100073_c4_g1	sigP	PF00612.27^IQ	.	A0A1X7T2K4	GO:0005515^molecular_function^protein_binding,GO:0005929^cellular_component^cilium,GO:0035108^biological_process^limb_morphogenesis,GO:0060170^cellular_component^ciliary_membrane
100074_c0_g1	.	.	.	.	.
100076_c0_g1	.	.	.	.	.
100078_c1_g1	.	.	.	.	.
100078_c2_g1	.	.	.	.	.
100079_c0_g1	.	.	TBA1_HOMAM	.	GO:0003924^molecular_function^GTPase_activity,GO:0005200^molecular_function^structural_constituent_of_cytoskeleton,GO:0005525^molecular_function^GTP_binding,GO:0005737^cellular_component^cytoplasm,GO:0005874^cellular_component^microtubule,GO:0007017^biological_process^microtubule-based_process
10008_c0_g1	.	.	.	.	.
10008_c1_g1	.	.	.	.	.
10008_c1_g2	.	.	.	.	.
10008_c1_g3	.	.	.	.	.
10008_c4_g1	.	.	.	.	.
100080_c0_g1	.	.	.	.	.
100080_c0_g2	.	.	.	.	.
100081_c0_g1	.	.	.	.	.
100082_c0_g1	.	.	.	.	.
100083_c0_g1	.	.	.	.	.
100084_c0_g1	.	.	.	.	.
100085_c0_g1	sigP^Tm1	.	.	.	.
100085_c1_g1	.	.	.	.	.
100086_c0_g1	.	.	.	.	.
100087_c0_g1	.	.	.	.	.
100087_c1_g1	.	.	.	.	.
100088_c0_g1	.	.	.	.	.
10009_c0_g1	sigP^Tm2	PF16174.5^IHABP4_N	.	A0A1X7TTK2	GO:0003723^molecular_function^RNA_binding,GO:0003730^molecular_function^mRNA_3'-UTR_binding,GO:0005634^cellular_component^nucleus,GO:0005737^cellular_component^cytoplasm,GO:0005829^cellular_component^cytosol,GO:0005886^cellular_component^plasma_membrane,GO:0016020^cellular_component^membrane,GO:0030578^biological_process^PML_body_organization,GO:0032183^molecular_function^SUMO_binding,GO:0042981^…
10009_c0_g2	sigP	PF16174.5^IHABP4_N	.	A0A1X7TTK2	GO:0003730^molecular_function^mRNA_3'-UTR_binding,GO:0005634^cellular_component^nucleus,GO:0005737^cellular_component^cytoplasm,GO:0005829^cellular_component^cytosol,GO:0005886^cellular_component^plasma_membrane,GO:0009986^cellular_component^cell_surface,GO:0030578^biological_process^PML_body_organization,GO:0032183^molecular_function^SUMO_binding,GO:0042981^biological_process^regulation_of_apopt…
10009_c0_g3	sigP	.	.	.	GO:0005576^cellular_component^extracellular_region,GO:0007218^biological_process^neuropeptide_signaling_pathway
100090_c0_g1	sigP^Tm1	.	.	.	.
100091_c0_g1	sigP	PF04950.12^RIBIOP_C	BMS1_HUMAN	A0A1X7TXW4	GO:0000462^biological_process^maturation_of_SSU-rRNA_from_tricistronic_rRNA_transcript_(SSU-rRNA,_5.8S_rRNA,_LSU-rRNA),GO:0003723^molecular_function^RNA_binding,GO:0003924^molecular_function^GTPase_activity,GO:0005524^molecular_function^ATP_binding,GO:0005525^molecular_function^GTP_binding,GO:0005634^cellular_component^nucleus,GO:0005654^cellular_component^nucleoplasm,GO:0005730^cellular_componen…
100093_c0_g1	.	.	.	.	.
100093_c0_g2	.	.	.	.	.
100093_c0_g3	.	.	.	.	.
100094_c0_g1	.	.	.	.	.
100095_c0_g1	.	.	.	.	.
100096_c0_g1	sigP	PF13637.6^Ank_4	ANR17_HUMAN	A0A1X7TU83	GO:0000785^cellular_component^chromatin,GO:0001955^biological_process^blood_vessel_maturation,GO:0003682^molecular_function^chromatin_binding,GO:0003723^molecular_function^RNA_binding,GO:0005515^molecular_function^protein_binding,GO:0005634^cellular_component^nucleus,GO:0005737^cellular_component^cytoplasm,GO:0006275^biological_process^regulation_of_DNA_replication,GO:0016020^cellular_component^m…
100096_c1_g1	.	.	HACE1_MOUSE	.	GO:0000139^cellular_component^Golgi_membrane,GO:0000209^biological_process^protein_polyubiquitination,GO:0004842^molecular_function^ubiquitin-protein_transferase_activity,GO:0005737^cellular_component^cytoplasm,GO:0005783^cellular_component^endoplasmic_reticulum,GO:0006511^biological_process^ubiquitin-dependent_protein_catabolic_process,GO:0007030^biological_process^Golgi_organization,GO:0007049^…
100096_c2_g1	.	.	.	.	.
100097_c0_g1	.	.	.	.	.
100098_c0_g1	.	.	.	.	.
100099_c0_g1	.	.	.	.	.
1001_c0_g1	sigP	PF00084.20^Sushi^PF03160.14^Calx-beta	.	A0A1X7VFU8	GO:0001917^cellular_component^photoreceptor_inner_segment,GO:0001965^molecular_function^G-protein_alpha-subunit_binding,GO:0004930^molecular_function^G_protein-coupled_receptor_activity,GO:0007154^biological_process^cell_communication,GO:0007166^biological_process^cell_surface_receptor_signaling_pathway,GO:0007194^biological_process^negative_regulation_of_adenylate_cyclase_activity,GO:0010739^bio…
1001_c1_g1	sigP^Tm1	PF17517.2^IgGFc_binding	.	A0A1X7V5I7	.
1001_c2_g1	sigP	PF00084.20^Sushi	LYAM3_SHEEP^LYAM2_CANLF	A0A1X7VLN3	GO:0005509^molecular_function^calcium_ion_binding,GO:0005886^cellular_component^plasma_membrane,GO:0005887^cellular_component^integral_component_of_plasma_membrane,GO:0007155^biological_process^cell_adhesion,GO:0016021^cellular_component^integral_component_of_membrane,GO:0016339^biological_process^calcium-dependent_cell-cell_adhesion_via_plasma_membrane_cell_adhesion_molecules,GO:0030246^molecula…
1001_c2_g2	sigP	PF03160.14^Calx-beta	.	.	GO:0007154^biological_process^cell_communication,GO:0016021^cellular_component^integral_component_of_membrane
1001_c3_g1	sigP	PF03160.14^Calx-beta	.	A0A1X7VFU8	GO:0007154^biological_process^cell_communication,GO:0016021^cellular_component^integral_component_of_membrane
10010_c0_g1	sigP	PF00069.25^Pkinase^PF00297.22^Ribosomal_L3^PF09011.10^HMG_box_2	RK3B_ARATH^DYRK4_MOUSE^DYRK4_HUMAN	A0A1X7VLG3	GO:0000151^cellular_component^ubiquitin_ligase_complex,GO:0000287^molecular_function^magnesium_ion_binding,GO:0003735^molecular_function^structural_constituent_of_ribosome,GO:0004672^molecular_function^protein_kinase_activity,GO:0004674^molecular_function^protein_serine/threonine_kinase_activity,GO:0004712^molecular_function^protein_serine/threonine/tyrosine_kinase_activity,GO:0004713^molecular_f…
10010_c0_g2	.	.	IF2B_DROME	.	GO:0001731^biological_process^formation_of_translation_preinitiation_complex,GO:0001732^biological_process^formation_of_cytoplasmic_translation_initiation_complex,GO:0003729^molecular_function^mRNA_binding,GO:0003743^molecular_function^translation_initiation_factor_activity,GO:0005829^cellular_component^cytosol,GO:0005850^cellular_component^eukaryotic_translation_initiation_factor_2_complex,GO:00…
10010_c0_g3	sigP	PF00297.22^Ribosomal_L3	RK3B_ARATH	A0A1X7VFL3	GO:0003735^molecular_function^structural_constituent_of_ribosome,GO:0005622^cellular_component^intracellular,GO:0005739^cellular_component^mitochondrion,GO:0005762^cellular_component^mitochondrial_large_ribosomal_subunit,GO:0005840^cellular_component^ribosome,GO:0006412^biological_process^translation,GO:0019843^molecular_function^rRNA_binding
10010_c0_g4	.	.	.	.	.
10010_c1_g1	sigP^Tm1	.	.	.	.
100100_c0_g1	.	.	.	.	.
100100_c0_g2	.	.	.	.	.
100100_c0_g3	.	.	.	.	.
100100_c1_g1	.	.	.	.	.
100101_c0_g1	.	.	.	.	.
100101_c0_g2	.	.	.	.	.
100101_c1_g1	.	.	.	.	.
100101_c2_g1	.	.	.	.	.
100102_c0_g1	sigP	PF01565.23^FAD_binding_4	D2HDH_HUMAN^D2HDH_RAT	A0A1X7VF92	GO:0003824^molecular_function^catalytic_activity,GO:0005739^cellular_component^mitochondrion,GO:0005759^cellular_component^mitochondrial_matrix,GO:0006103^biological_process^2-oxoglutarate_metabolic_process,GO:0010042^biological_process^response_to_manganese_ion,GO:0010043^biological_process^response_to_zinc_ion,GO:0016491^molecular_function^oxidoreductase_activity,GO:0032025^biological_process^r…
100102_c0_g2	.	.	YN53_SCHPO^D2HDH_BOVIN	.	GO:0004458^molecular_function^D-lactate_dehydrogenase_(cytochrome)_activity,GO:0005739^cellular_component^mitochondrion,GO:0005759^cellular_component^mitochondrial_matrix,GO:0006091^biological_process^generation_of_precursor_metabolites_and_energy,GO:0016491^molecular_function^oxidoreductase_activity,GO:0071949^molecular_function^FAD_binding,GO:0099615^molecular_function^(D)-2-hydroxyglutarate-py…
100102_c1_g1	.	.	.	.	.
100102_c2_g1	.	.	D2HDH_HUMAN	.	GO:0005739^cellular_component^mitochondrion,GO:0005759^cellular_component^mitochondrial_matrix,GO:0006103^biological_process^2-oxoglutarate_metabolic_process,GO:0010042^biological_process^response_to_manganese_ion,GO:0010043^biological_process^response_to_zinc_ion,GO:0032025^biological_process^response_to_cobalt_ion,GO:0044267^biological_process^cellular_protein_metabolic_process,GO:0051990^molec…
100102_c3_g1	.	.	.	.	.
100102_c4_g1	.	.	.	.	.
100103_c0_g1	.	.	.	.	.
100104_c0_g1	.	.	.	.	.
100105_c0_g1	.	.	.	.	.
100105_c1_g1	.	.	.	.	.
100107_c0_g1	.	.	.	.	.
100108_c0_g1	.	.	TRAF3_MOUSE	.	GO:0001817^biological_process^regulation_of_cytokine_production,GO:0002224^biological_process^toll-like_receptor_signaling_pathway,GO:0005164^molecular_function^tumor_necrosis_factor_receptor_binding,GO:0005768^cellular_component^endosome,GO:0006915^biological_process^apoptotic_process,GO:0008063^biological_process^Toll_signaling_pathway,GO:0008270^molecular_function^zinc_ion_binding,GO:0009898^c…
100109_c0_g1	.	.	.	.	.
100109_c1_g1	.	.	.	.	.
10011_c0_g1	.	.	SVEP1_HUMAN^SVEP1_RAT	.	GO:0003682^molecular_function^chromatin_binding,GO:0005509^molecular_function^calcium_ion_binding,GO:0005576^cellular_component^extracellular_region,GO:0005737^cellular_component^cytoplasm,GO:0007155^biological_process^cell_adhesion,GO:0016020^cellular_component^membrane
10011_c0_g2	.	.	.	.	.
10011_c0_g3	sigP	PF00084.20^Sushi	.	A0A1X7VPD3	.
100110_c0_g1	.	.	.	.	.
100111_c0_g1	.	.	.	.	.
100111_c0_g2	.	.	.	.	.
100112_c0_g1	.	.	.	.	.
100112_c0_g2	sigP	.	CEP95_HUMAN	.	GO:0000922^cellular_component^spindle_pole,GO:0005737^cellular_component^cytoplasm,GO:0005813^cellular_component^centrosome
100113_c0_g1	.	.	.	.	.
100114_c0_g1	.	.	RL39_SPOFR	.	GO:0003735^molecular_function^structural_constituent_of_ribosome,GO:0005840^cellular_component^ribosome,GO:0006412^biological_process^translation
100115_c0_g1	.	.	.	.	.
100115_c0_g2	.	.	.	.	.
100115_c1_g1	.	.	.	.	.
100116_c0_g1	.	.	.	.	.
100117_c0_g1	.	.	TRAF4_HUMAN	.	GO:0003677^molecular_function^DNA_binding,GO:0005164^molecular_function^tumor_necrosis_factor_receptor_binding,GO:0005634^cellular_component^nucleus,GO:0005737^cellular_component^cytoplasm,GO:0005856^cellular_component^cytoskeleton,GO:0005886^cellular_component^plasma_membrane,GO:0005923^cellular_component^bicellular_tight_junction,GO:0006915^biological_process^apoptotic_process,GO:0007165^biolog…
100118_c0_g1	.	.	.	.	.
100118_c1_g1	.	.	.	.	.
100119_c0_g1	.	.	.	.	.
10012_c0_g1	.	.	.	.	.
10012_c1_g1	.	.	.	.	.
100120_c0_g1	.	.	.	.	.
100121_c0_g1	.	.	NAGAB_CHICK	.	GO:0004557^molecular_function^alpha-galactosidase_activity,GO:0005737^cellular_component^cytoplasm,GO:0005764^cellular_component^lysosome,GO:0008456^molecular_function^alpha-N-acetylgalactosaminidase_activity,GO:0009311^biological_process^oligosaccharide_metabolic_process,GO:0016139^biological_process^glycoside_catabolic_process,GO:0046477^biological_process^glycosylceramide_catabolic_process
100122_c0_g1	.	.	RL23_CAEEL	.	GO:0003735^molecular_function^structural_constituent_of_ribosome,GO:0006412^biological_process^translation,GO:0022625^cellular_component^cytosolic_large_ribosomal_subunit,GO:0070180^molecular_function^large_ribosomal_subunit_rRNA_binding
100123_c0_g1	.	.	.	.	.
100124_c0_g1	sigP	.	.	A0A1X7TJX3	.
100125_c0_g1	.	.	.	.	.
100126_c0_g1	.	.	VWDE_HUMAN	.	GO:0005102^molecular_function^signaling_receptor_binding,GO:0005576^cellular_component^extracellular_region,GO:0009986^cellular_component^cell_surface,GO:0048856^biological_process^anatomical_structure_development
100127_c0_g1	.	.	.	.	.
100128_c0_g1	.	.	.	.	.
100129_c0_g1	.	.	.	.	.
10013_c0_g1	.	.	.	.	.
10013_c0_g2	.	.	.	.	.
100130_c0_g1	sigP	.	.	.	.
100131_c0_g1	.	.	GANAB_MOUSE	.	GO:0005783^cellular_component^endoplasmic_reticulum,GO:0005794^cellular_component^Golgi_apparatus,GO:0005975^biological_process^carbohydrate_metabolic_process,GO:0006491^biological_process^N-glycan_processing,GO:0015926^molecular_function^glucosidase_activity,GO:0017177^cellular_component^glucosidase_II_complex,GO:0030246^molecular_function^carbohydrate_binding,GO:0033919^molecular_function^gluca…
100133_c0_g1	.	.	.	.	.
100134_c0_g1	.	.	.	.	.
100134_c0_g2	.	.	.	.	.
100134_c1_g1	.	.	.	.	.
100134_c2_g1	.	.	.	.	.
100134_c3_g1	.	.	.	.	.
100134_c4_g1	.	.	.	.	.
100135_c0_g1	.	.	.	.	.
100136_c0_g1	.	.	.	.	.
100137_c0_g1	.	.	.	.	.
100138_c0_g1	.	.	.	.	.
100138_c1_g1	.	.	.	.	.
100139_c0_g1	sigP	PF13516.6^LRR_6	.	A0A1X7VBL0	GO:0005515^molecular_function^protein_binding,GO:0005524^molecular_function^ATP_binding,GO:0005737^cellular_component^cytoplasm,GO:0005815^cellular_component^microtubule_organizing_center,GO:0005829^cellular_component^cytosol,GO:0007249^biological_process^I-kappaB_kinase/NF-kappaB_signaling,GO:0014067^biological_process^negative_regulation_of_phosphatidylinositol_3-kinase_signaling,GO:0031396^bio…
100139_c0_g2	.	.	.	.	.
10014_c0_g1	.	.	.	.	.
10014_c0_g2	.	.	.	.	.
10014_c1_g1	.	.	.	.	.
10014_c2_g1	.	.	.	.	.
10014_c3_g1	.	.	.	.	.
10014_c4_g1	.	.	.	.	.
100140_c0_g1	.	.	.	.	.
100141_c0_g1	.	.	.	.	.
100142_c0_g1	sigP^Tm1	PF03476.16^MOSC_N	MARC2_BOVIN	A0A1X7VLM0	GO:0003824^molecular_function^catalytic_activity,GO:0005741^cellular_component^mitochondrial_outer_membrane,GO:0005777^cellular_component^peroxisome,GO:0008940^molecular_function^nitrate_reductase_activity,GO:0030151^molecular_function^molybdenum_ion_binding,GO:0030170^molecular_function^pyridoxal_phosphate_binding,GO:0042126^biological_process^nitrate_metabolic_process,GO:0043546^molecular_funct…
100143_c0_g1	.	.	.	.	.
100144_c0_g2	.	.	DOC2B_RAT	.	GO:0005509^molecular_function^calcium_ion_binding,GO:0005544^molecular_function^calcium-dependent_phospholipid_binding,GO:0005737^cellular_component^cytoplasm,GO:0005886^cellular_component^plasma_membrane,GO:0006887^biological_process^exocytosis,GO:0008104^biological_process^protein_localization,GO:0031340^biological_process^positive_regulation_of_vesicle_fusion,GO:0032024^biological_process^posi…
100145_c0_g1	.	.	.	.	.
100146_c0_g1	.	.	.	.	.
100147_c0_g1	.	.	.	.	.
100148_c0_g1	.	.	.	.	.
100149_c0_g1	.	.	.	.	.
100149_c1_g1	.	.	.	.	.
10015_c0_g1	sigP	PF00084.20^Sushi	LFC_TACTR^CSMD2_HUMAN^LEV9_CAEEL^SVEP1_RAT	A0A1X7UHV7	GO:0003682^molecular_function^chromatin_binding,GO:0004252^molecular_function^serine-type_endopeptidase_activity,GO:0005509^molecular_function^calcium_ion_binding,GO:0005576^cellular_component^extracellular_region,GO:0005615^cellular_component^extracellular_space,GO:0005737^cellular_component^cytoplasm,GO:0005886^cellular_component^plasma_membrane,GO:0007155^biological_process^cell_adhesion,GO:00…
10015_c1_g1	.	.	.	.	.
10015_c1_g2	.	.	.	.	.
10015_c2_g1	.	.	.	.	.
10015_c2_g2	.	.	.	.	.
10015_c3_g1	sigP	PF00084.20^Sushi	CSMD1_HUMAN^CSMD3_MOUSE^SVEP1_RAT^CSMD1_MOUSE	A0A1X7VUM7	GO:0001964^biological_process^startle_response,GO:0005509^molecular_function^calcium_ion_binding,GO:0005576^cellular_component^extracellular_region,GO:0005737^cellular_component^cytoplasm,GO:0005886^cellular_component^plasma_membrane,GO:0007155^biological_process^cell_adhesion,GO:0016020^cellular_component^membrane,GO:0016021^cellular_component^integral_component_of_membrane,GO:0042593^biological…
10015_c3_g2	.	.	CSMD2_HUMAN	.	GO:0005886^cellular_component^plasma_membrane,GO:0016021^cellular_component^integral_component_of_membrane
10015_c3_g3	sigP	PF00084.20^Sushi	LYAM3_HUMAN	A0A1X7UHV7	GO:0001530^molecular_function^lipopolysaccharide_binding,GO:0002576^biological_process^platelet_degranulation,GO:0002687^biological_process^positive_regulation_of_leukocyte_migration,GO:0005509^molecular_function^calcium_ion_binding,GO:0005615^cellular_component^extracellular_space,GO:0005886^cellular_component^plasma_membrane,GO:0005887^cellular_component^integral_component_of_plasma_membrane,GO…
10015_c4_g1	.	.	SVEP1_HUMAN	.	GO:0003682^molecular_function^chromatin_binding,GO:0005509^molecular_function^calcium_ion_binding,GO:0005576^cellular_component^extracellular_region,GO:0005737^cellular_component^cytoplasm,GO:0007155^biological_process^cell_adhesion,GO:0016020^cellular_component^membrane
100150_c0_g1	.	.	.	.	.
100151_c0_g1	.	.	.	.	.
100152_c0_g1	.	.	.	.	.
100152_c1_g1	.	.	.	.	.
100153_c0_g1	.	.	.	.	.
100154_c0_g1	.	.	.	.	.
100155_c0_g1	.	.	.	.	.
100156_c0_g1	.	.	.	.	.
100157_c0_g1	sigP	PF13516.6^LRR_6	.	.	GO:0005515^molecular_function^protein_binding
100158_c0_g1	.	.	.	.	.
10016_c0_g1	sigP	.	.	A0A1X7URK9	.
10016_c0_g2	sigP	.	.	A0A1X7URK9	.
10016_c2_g1	.	.	.	.	.
100160_c0_g1	sigP^Tm2	.	.	A0A1X7VRC5	GO:0030430^cellular_component^host_cell_cytoplasm
100161_c0_g1	.	.	.	.	.
100162_c0_g1	.	.	.	.	.
100164_c0_g1	.	.	.	.	.
100165_c0_g1	.	.	.	.	.
100167_c0_g1	.	.	.	.	.
100167_c0_g2	.	.	.	.	.
100168_c0_g1	.	.	.	.	.
100168_c1_g1	.	.	.	.	.
100169_c0_g1	.	.	.	.	.
10017_c0_g1	.	.	.	.	.
10017_c0_g2	.	.	.	.	.
10017_c0_g3	.	.	.	.	.
100170_c0_g1	.	.	ERLN2_PONAB	.	GO:0005789^cellular_component^endoplasmic_reticulum_membrane,GO:0008203^biological_process^cholesterol_metabolic_process,GO:0016021^cellular_component^integral_component_of_membrane,GO:0031625^molecular_function^ubiquitin_protein_ligase_binding
100171_c0_g1	.	.	.	.	.
100172_c0_g1	.	.	AP2A2_RAT	.	GO:0005886^cellular_component^plasma_membrane,GO:0006886^biological_process^intracellular_protein_transport,GO:0008021^cellular_component^synaptic_vesicle,GO:0030122^cellular_component^AP-2_adaptor_complex,GO:0035091^molecular_function^phosphatidylinositol_binding,GO:0035615^molecular_function^clathrin_adaptor_activity,GO:0044877^molecular_function^protein-containing_complex_binding,GO:0072583^bi…
100173_c0_g1	.	.	.	.	.
100173_c0_g2	sigP^Tm1	.	.	.	.
100173_c1_g1	.	.	.	.	.
100173_c1_g2	.	.	.	.	.
100173_c2_g1	.	.	.	.	.
100173_c3_g1	.	.	.	.	.
100173_c4_g1	.	.	.	.	.
100174_c0_g1	.	.	.	.	.
100175_c0_g1	sigP^Tm1	.	.	A0A1X7V7F8	.
100177_c0_g1	.	.	.	.	.
100178_c0_g1	.	.	.	.	.
100178_c0_g2	.	.	.	.	.
100179_c0_g1	.	.	.	.	.
100179_c0_g2	sigP^Tm4	.	CCD96_MOUSE	.	GO:0005737^cellular_component^cytoplasm,GO:0005815^cellular_component^microtubule_organizing_center
100179_c0_g3	sigP	.	.	.	.
10018_c0_g1	.	.	.	.	.
10018_c0_g2	.	.	.	.	.
10018_c1_g1	sigP	PF00248.21^Aldo_ket_red	AK1A1_RAT^A1A1A_DANRE	A0A1X7V191	GO:0004032^molecular_function^alditol:NADP+_1-oxidoreductase_activity,GO:0005829^cellular_component^cytosol,GO:0008106^molecular_function^alcohol_dehydrogenase_(NADP+)_activity,GO:0016324^cellular_component^apical_plasma_membrane,GO:0016491^molecular_function^oxidoreductase_activity,GO:0019726^molecular_function^mevaldate_reductase_(NADPH)_activity,GO:0019853^biological_process^L-ascorbic_acid_bi…
10018_c2_g1	.	.	.	.	.
10018_c4_g1	.	.	.	.	.
10018_c4_g2	.	.	.	.	.
100180_c0_g1	.	.	.	.	.
100181_c0_g1	.	.	.	.	.
100182_c0_g1	.	.	.	.	.
100183_c0_g1	.	.	.	.	.
100185_c0_g1	sigP	PF01201.22^Ribosomal_S8e	RS8_RAT	A0A1X7UUJ9	GO:0000462^biological_process^maturation_of_SSU-rRNA_from_tricistronic_rRNA_transcript_(SSU-rRNA,_5.8S_rRNA,_LSU-rRNA),GO:0003735^molecular_function^structural_constituent_of_ribosome,GO:0006412^biological_process^translation,GO:0016020^cellular_component^membrane,GO:0022627^cellular_component^cytosolic_small_ribosomal_subunit,GO:1990904^cellular_component^ribonucleoprotein_complex
100186_c0_g1	.	.	.	.	.
100187_c0_g1	sigP	.	.	.	.
100188_c0_g1	sigP	PF01398.21^JAB	EIF3F_HUMAN	A0A1X7V2D9	GO:0001732^biological_process^formation_of_cytoplasmic_translation_initiation_complex,GO:0003743^molecular_function^translation_initiation_factor_activity,GO:0004843^molecular_function^thiol-dependent_ubiquitin-specific_protease_activity,GO:0005515^molecular_function^protein_binding,GO:0005829^cellular_component^cytosol,GO:0005852^cellular_component^eukaryotic_translation_initiation_factor_3_comp…
100189_c0_g1	.	.	.	.	.
10019_c0_g1	sigP^Tm3	PF07815.14^Abi_HHR	ABI2_MOUSE	A0A1X7UZC4	GO:0003677^molecular_function^DNA_binding,GO:0005515^molecular_function^protein_binding,GO:0005634^cellular_component^nucleus,GO:0005737^cellular_component^cytoplasm,GO:0005829^cellular_component^cytosol,GO:0005856^cellular_component^cytoskeleton,GO:0005912^cellular_component^adherens_junction,GO:0005913^cellular_component^cell-cell_adherens_junction,GO:0007010^biological_process^cytoskeleton_org…
100190_c0_g1	.	.	.	.	.
100191_c0_g1	sigP^Tm1	.	GP158_BOVIN	.	GO:0004930^molecular_function^G_protein-coupled_receptor_activity,GO:0005886^cellular_component^plasma_membrane,GO:0016021^cellular_component^integral_component_of_membrane
100191_c0_g2	sigP	.	.	.	.
100192_c0_g1	.	.	EP300_HUMAN	.	GO:0000122^biological_process^negative_regulation_of_transcription_by_RNA_polymerase_II,GO:0000123^cellular_component^histone_acetyltransferase_complex,GO:0000977^molecular_function^RNA_polymerase_II_regulatory_region_sequence-specific_DNA_binding,GO:0000978^molecular_function^RNA_polymerase_II_proximal_promoter_sequence-specific_DNA_binding,GO:0001085^molecular_function^RNA_polymerase_II_transcr…
100193_c0_g1	.	.	.	.	.
100195_c0_g1	.	.	.	.	.
100195_c1_g1	.	.	.	.	.
100197_c0_g1	.	.	.	.	.
100199_c0_g1	.	.	.	.	.
1002_c0_g1	sigP	.	.	.	.
1002_c0_g2	sigP	.	.	.	.
1002_c0_g3	sigP	.	.	.	.
10020_c0_g1	sigP^Tm2	PF00047.25^ig^PF17825.1^DUF5587	SHOC1_MOUSE	A0A1X7UGL7	GO:0000712^biological_process^resolution_of_meiotic_recombination_intermediates,GO:0000794^cellular_component^condensed_nuclear_chromosome,GO:0003697^molecular_function^single-stranded_DNA_binding,GO:0016887^molecular_function^ATPase_activity
10020_c1_g1	.	.	.	.	.
10020_c3_g1	.	.	.	.	.
10020_c4_g1	sigP	PF13688.6^Reprolysin_5	ADA10_PIG	A0A1X7U7R3	GO:0000139^cellular_component^Golgi_membrane,GO:0001701^biological_process^in_utero_embryonic_development,GO:0004175^molecular_function^endopeptidase_activity,GO:0004222^molecular_function^metalloendopeptidase_activity,GO:0005634^cellular_component^nucleus,GO:0005798^cellular_component^Golgi-associated_vesicle,GO:0005912^cellular_component^adherens_junction,GO:0006468^biological_process^protein_p…
10020_c5_g1	.	.	.	.	.
100200_c0_g1	.	.	.	.	.
100201_c0_g1	sigP	PF01257.19^2Fe-2S_thioredx	NDUV2_ARATH	A0A1X7VAS9	GO:0005739^cellular_component^mitochondrion,GO:0005747^cellular_component^mitochondrial_respiratory_chain_complex_I,GO:0005829^cellular_component^cytosol,GO:0006120^biological_process^mitochondrial_electron_transport,_NADH_to_ubiquinone,GO:0006979^biological_process^response_to_oxidative_stress,GO:0008137^molecular_function^NADH_dehydrogenase_(ubiquinone)_activity,GO:0008270^molecular_function^zi…
100202_c0_g1	.	.	.	.	.
100202_c0_g2	sigP	.	.	.	.
100203_c0_g1	.	.	.	.	.
100203_c0_g2	.	.	.	.	.
100204_c0_g1	.	.	.	.	.
100204_c1_g1	.	.	.	.	.
100204_c3_g1	.	.	.	.	.
100204_c4_g1	.	.	.	.	.
100204_c5_g1	.	.	.	.	.
100205_c0_g1	.	.	.	.	.
100206_c0_g1	.	.	.	.	.
100206_c0_g2	.	.	.	.	.
100206_c1_g1	.	.	.	.	.
100206_c2_g1	.	.	.	.	.
100206_c3_g1	.	.	.	.	.
100207_c0_g1	.	.	.	.	.
10021_c0_g1	.	.	.	.	.
10021_c0_g2	.	.	ATP9B_BOVIN	.	GO:0000287^molecular_function^magnesium_ion_binding,GO:0005524^molecular_function^ATP_binding,GO:0005768^cellular_component^endosome,GO:0005802^cellular_component^trans-Golgi_network,GO:0005886^cellular_component^plasma_membrane,GO:0006890^biological_process^retrograde_vesicle-mediated_transport,_Golgi_to_endoplasmic_reticulum,GO:0006897^biological_process^endocytosis,GO:0016021^cellular_componen…
10021_c0_g3	.	.	.	.	.
10021_c0_g4	.	.	LCAP_RAT	.	GO:0004177^molecular_function^aminopeptidase_activity,GO:0005737^cellular_component^cytoplasm,GO:0005886^cellular_component^plasma_membrane,GO:0006508^biological_process^proteolysis,GO:0008270^molecular_function^zinc_ion_binding,GO:0009725^biological_process^response_to_hormone,GO:0009986^cellular_component^cell_surface,GO:0010813^biological_process^neuropeptide_catabolic_process,GO:0016021^cellu…
10021_c1_g1	.	.	.	.	.
10021_c2_g1	.	.	.	.	.
10021_c3_g1	.	.	.	.	.
10021_c5_g1	.	.	.	.	.
10021_c7_g1	sigP^Tm2	PF13418.6^Kelch_4	TEA3_SCHPO	A0A1X7UPK5	GO:0000917^biological_process^division_septum_assembly,GO:0005737^cellular_component^cytoplasm,GO:0008360^biological_process^regulation_of_cell_shape,GO:0030428^cellular_component^cell_septum,GO:0032153^cellular_component^cell_division_site,GO:0051285^cellular_component^cell_cortex_of_cell_tip,GO:0061160^biological_process^regulation_of_establishment_of_bipolar_cell_polarity_regulating_cell_shape…
100210_c0_g1	.	.	.	.	.
100211_c0_g1	.	.	.	.	.
100212_c0_g1	.	.	.	.	.
100212_c1_g1	.	.	.	.	.
100212_c2_g1	.	.	.	.	.
100213_c0_g1	.	.	.	.	.
100214_c0_g1	.	.	DUOX_DROME	.	GO:0002385^biological_process^mucosal_immune_response,GO:0004601^molecular_function^peroxidase_activity,GO:0005509^molecular_function^calcium_ion_binding,GO:0005886^cellular_component^plasma_membrane,GO:0006952^biological_process^defense_response,GO:0006979^biological_process^response_to_oxidative_stress,GO:0007476^biological_process^imaginal_disc-derived_wing_morphogenesis,GO:0008365^biological_…
100215_c0_g1	.	.	.	.	.
100216_c0_g1	.	.	ARP2_RAT	.	GO:0005200^molecular_function^structural_constituent_of_cytoskeleton,GO:0005524^molecular_function^ATP_binding,GO:0005634^cellular_component^nucleus,GO:0005737^cellular_component^cytoplasm,GO:0005829^cellular_component^cytosol,GO:0005885^cellular_component^Arp2/3_protein_complex,GO:0007163^biological_process^establishment_or_maintenance_of_cell_polarity,GO:0008092^molecular_function^cytoskeletal_…
100217_c0_g1	.	.	COX3_METSE	.	GO:0004129^molecular_function^cytochrome-c_oxidase_activity,GO:0005743^cellular_component^mitochondrial_inner_membrane,GO:0016021^cellular_component^integral_component_of_membrane,GO:0019646^biological_process^aerobic_electron_transport_chain
100218_c0_g1	.	.	.	.	.
100219_c0_g1	sigP^Tm1	PF16213.5^DCB	MON2_XENLA	A0A1X7VR56	GO:0005519^molecular_function^cytoskeletal_regulatory_protein_binding,GO:0005768^cellular_component^endosome,GO:0005794^cellular_component^Golgi_apparatus,GO:0007318^biological_process^pole_plasm_protein_localization,GO:0015031^biological_process^protein_transport,GO:0031532^biological_process^actin_cytoskeleton_reorganization
100219_c1_g1	.	.	.	.	.
100219_c2_g1	.	.	.	.	.
100219_c3_g1	.	.	.	.	.
100219_c4_g1	.	.	.	.	.
10022_c0_g1	.	.	.	.	.
10022_c0_g2	sigP^Tm7	PF00003.22^7tm_3	GABR2_RAT	A0A1X7VPL5	GO:0004930^molecular_function^G_protein-coupled_receptor_activity,GO:0004965^molecular_function^G_protein-coupled_GABA_receptor_activity,GO:0005887^cellular_component^integral_component_of_plasma_membrane,GO:0007186^biological_process^G_protein-coupled_receptor_signaling_pathway,GO:0007214^biological_process^gamma-aminobutyric_acid_signaling_pathway,GO:0016021^cellular_component^integral_componen…
10022_c0_g3	.	.	.	.	.
10022_c0_g4	sigP^Tm2	PF00106.25^adh_short	RDHE2_HUMAN	A0A1X7UU39	GO:0000122^biological_process^negative_regulation_of_transcription_by_RNA_polymerase_II,GO:0003714^molecular_function^transcription_corepressor_activity,GO:0004745^molecular_function^retinol_dehydrogenase_activity,GO:0005634^cellular_component^nucleus,GO:0005783^cellular_component^endoplasmic_reticulum,GO:0005789^cellular_component^endoplasmic_reticulum_membrane,GO:0005811^cellular_component^lipi…
10022_c1_g1	.	.	.	.	.
10022_c10_g1	.	.	.	.	.
10022_c11_g1	.	.	.	.	.
10022_c12_g1	.	.	.	.	.
10022_c2_g1	.	.	.	.	.
10022_c3_g1	.	.	.	.	.
10022_c3_g2	.	.	.	.	.
10022_c4_g1	.	.	.	.	.
10022_c7_g1	.	.	.	.	.
10022_c8_g1	.	.	.	.	.
100220_c0_g1	.	.	.	.	.
100220_c1_g1	sigP	.	.	.	.
100220_c1_g2	.	.	.	.	.
100220_c2_g1	.	.	.	.	.
100221_c0_g1	sigP	.	.	.	.
100222_c0_g1	.	.	.	.	.
100223_c0_g1	.	.	.	.	.
100224_c0_g1	.	.	.	.	.
100225_c0_g2	.	.	.	.	.
100226_c0_g1	.	.	.	.	.
100227_c0_g1	.	.	.	.	.
100227_c0_g2	.	.	.	.	.
100227_c1_g1	.	.	.	.	.
100229_c0_g1	.	.	.	.	.
10023_c0_g1	sigP^Tm1	PF01762.21^Galactosyl_T	B3GT6_MOUSE	A0A1X7VKE1	GO:0000139^cellular_component^Golgi_membrane,GO:0005783^cellular_component^endoplasmic_reticulum,GO:0005794^cellular_component^Golgi_apparatus,GO:0005797^cellular_component^Golgi_medial_cisterna,GO:0006024^biological_process^glycosaminoglycan_biosynthetic_process,GO:0006486^biological_process^protein_glycosylation,GO:0006493^biological_process^protein_O-linked_glycosylation,GO:0008375^molecular_f…
10023_c0_g2	.	.	.	.	.
100230_c0_g1	.	.	.	.	.
100232_c0_g1	.	.	.	.	.
100233_c0_g1	.	.	MSH4_HUMAN	.	GO:0000228^cellular_component^nuclear_chromosome,GO:0000712^biological_process^resolution_of_meiotic_recombination_intermediates,GO:0000795^cellular_component^synaptonemal_complex,GO:0001541^biological_process^ovarian_follicle_development,GO:0003677^molecular_function^DNA_binding,GO:0005524^molecular_function^ATP_binding,GO:0005634^cellular_component^nucleus,GO:0005713^cellular_component^recombin…
100236_c0_g1	.	.	.	.	.
100237_c0_g1	.	.	.	.	.
100238_c0_g1	.	.	.	.	.
100239_c0_g1	.	.	.	.	.
100239_c2_g1	.	.	.	.	.
10024_c0_g1	sigP	.	.	.	.
10024_c0_g2	.	.	.	.	.
10024_c0_g3	.	.	.	.	.
10024_c0_g4	.	.	.	.	.
10024_c1_g1	.	.	.	.	.
100240_c0_g1	.	.	.	.	.
100241_c0_g1	.	.	.	.	.
100242_c0_g1	.	.	.	.	.
100243_c0_g1	.	.	.	.	.
100243_c0_g2	sigP	.	.	.	.
100244_c0_g1	.	.	.	.	.
100245_c0_g1	.	.	.	.	.
100246_c0_g1	.	.	.	.	.
100247_c0_g1	.	.	VWKA_DICDI	.	GO:0000281^biological_process^mitotic_cytokinesis,GO:0000331^cellular_component^contractile_vacuole,GO:0004672^molecular_function^protein_kinase_activity,GO:0004674^molecular_function^protein_serine/threonine_kinase_activity,GO:0005516^molecular_function^calmodulin_binding,GO:0005524^molecular_function^ATP_binding,GO:0005737^cellular_component^cytoplasm,GO:0005829^cellular_component^cytosol,GO:00…
100249_c0_g1	.	.	.	.	.
100249_c1_g1	.	.	.	.	.
100249_c2_g1	sigP	PF10607.9^CLTH	RMD5A_MOUSE^RMD5A_XENLA	A0A1X7V8C5	GO:0000151^cellular_component^ubiquitin_ligase_complex,GO:0000209^biological_process^protein_polyubiquitination,GO:0004842^molecular_function^ubiquitin-protein_transferase_activity,GO:0005634^cellular_component^nucleus,GO:0005654^cellular_component^nucleoplasm,GO:0005737^cellular_component^cytoplasm,GO:0005829^cellular_component^cytosol,GO:0006511^biological_process^ubiquitin-dependent_protein_ca…
100249_c3_g1	.	.	RMD5B_HUMAN	.	GO:0005634^cellular_component^nucleus,GO:0005737^cellular_component^cytoplasm,GO:0005829^cellular_component^cytosol,GO:0006511^biological_process^ubiquitin-dependent_protein_catabolic_process,GO:0016567^biological_process^protein_ubiquitination,GO:0016740^molecular_function^transferase_activity,GO:0034657^cellular_component^GID_complex,GO:0043161^biological_process^proteasome-mediated_ubiquitin-d…
100249_c4_g1	.	.	.	.	.
100249_c6_g1	sigP	.	.	.	.
100249_c7_g1	.	.	.	.	.
10025_c0_g1	.	.	.	.	.
10025_c1_g1	.	.	.	.	.
10025_c11_g1	.	.	.	.	.
10025_c2_g1	.	.	.	.	.
10025_c2_g2	.	.	.	.	.
10025_c3_g1	.	.	.	.	.
10025_c4_g1	.	.	.	.	.
10025_c5_g1	.	.	KPYR_CANLF^KPYM_CHICK	.	GO:0000287^molecular_function^magnesium_ion_binding,GO:0004743^molecular_function^pyruvate_kinase_activity,GO:0005524^molecular_function^ATP_binding,GO:0005737^cellular_component^cytoplasm,GO:0005829^cellular_component^cytosol,GO:0006096^biological_process^glycolytic_process,GO:0016301^molecular_function^kinase_activity,GO:0030955^molecular_function^potassium_ion_binding,GO:0032869^biological_pro…
10025_c5_g2	.	.	.	.	.
10025_c5_g3	.	.	.	.	.
10025_c5_g4	.	.	.	.	.
10025_c6_g1	.	.	.	.	.
10025_c7_g1	.	.	.	.	.
10025_c8_g1	.	.	.	.	.
10025_c9_g1	.	.	.	.	.
100250_c0_g1	.	.	COX2_ONCFA	.	GO:0004129^molecular_function^cytochrome-c_oxidase_activity,GO:0005507^molecular_function^copper_ion_binding,GO:0005743^cellular_component^mitochondrial_inner_membrane,GO:0016021^cellular_component^integral_component_of_membrane,GO:0070469^cellular_component^respirasome
100251_c0_g1	.	.	.	.	.
100252_c0_g1	.	.	.	.	.
100253_c0_g1	.	.	.	.	.
100254_c0_g1	.	.	.	.	.
100255_c0_g1	.	.	SMAL1_XENTR^SMAL1_MOUSE	.	GO:0004386^molecular_function^helicase_activity,GO:0005524^molecular_function^ATP_binding,GO:0005634^cellular_component^nucleus,GO:0005654^cellular_component^nucleoplasm,GO:0005662^cellular_component^DNA_replication_factor_A_complex,GO:0006259^biological_process^DNA_metabolic_process,GO:0006281^biological_process^DNA_repair,GO:0006357^biological_process^regulation_of_transcription_by_RNA_polymera…
100255_c0_g2	.	.	.	.	.
100255_c0_g3	sigP	.	SMAL1_XENTR	.	GO:0004386^molecular_function^helicase_activity,GO:0005524^molecular_function^ATP_binding,GO:0005634^cellular_component^nucleus,GO:0006259^biological_process^DNA_metabolic_process,GO:0006281^biological_process^DNA_repair,GO:0006357^biological_process^regulation_of_transcription_by_RNA_polymerase_II,GO:0006974^biological_process^cellular_response_to_DNA_damage_stimulus,GO:0008094^molecular_functio…
100256_c0_g1	.	.	.	.	.
100257_c0_g1	.	.	.	.	.
100258_c0_g1	.	.	.	.	.
100259_c0_g1	.	.	.	.	.
10026_c0_g1	sigP^Tm1	PF04146.15^YTH	YTHD2_MOUSE	A0A1X7UUI9	GO:0000932^cellular_component^P-body,GO:0001556^biological_process^oocyte_maturation,GO:0003723^molecular_function^RNA_binding,GO:0005634^cellular_component^nucleus,GO:0005737^cellular_component^cytoplasm,GO:0005815^cellular_component^microtubule_organizing_center,GO:0005829^cellular_component^cytosol,GO:0006402^biological_process^mRNA_catabolic_process,GO:0036464^cellular_component^cytoplasmic_r…
100260_c0_g1	sigP	PF00188.26^CAP	PI15_CHICK	A0A1X7V1D1	GO:0005615^cellular_component^extracellular_space,GO:0007275^biological_process^multicellular_organism_development,GO:0030414^molecular_function^peptidase_inhibitor_activity
100261_c0_g1	.	.	.	.	.
100262_c0_g1	.	.	.	.	.
100263_c0_g1	.	.	UCK_DROME	.	GO:0004849^molecular_function^uridine_kinase_activity,GO:0005524^molecular_function^ATP_binding,GO:0005829^cellular_component^cytosol,GO:0016301^molecular_function^kinase_activity,GO:0044206^biological_process^UMP_salvage,GO:0044211^biological_process^CTP_salvage
100264_c0_g1	.	.	.	.	.
100264_c0_g2	.	.	.	.	.
100265_c0_g1	.	.	.	.	.
100266_c0_g1	sigP^Tm4	PF01222.17^ERG4_ERG24	LBR_CHICK	A0A1X7SRN4	GO:0003677^molecular_function^DNA_binding,GO:0005634^cellular_component^nucleus,GO:0005637^cellular_component^nuclear_inner_membrane,GO:0005737^cellular_component^cytoplasm,GO:0005789^cellular_component^endoplasmic_reticulum_membrane,GO:0006695^biological_process^cholesterol_biosynthetic_process,GO:0016020^cellular_component^membrane,GO:0016021^cellular_component^integral_component_of_membrane,GO…
100267_c0_g1	.	.	.	.	.
10027_c0_g1	.	.	.	.	.
10027_c0_g2	sigP^Tm5	.	.	A0A1X7VH61	.
10027_c0_g3	sigP	.	.	.	.
10027_c0_g4	.	.	.	.	.
10027_c0_g5	sigP^Tm1	.	.	A0A1X7V7F2	.
10027_c1_g1	.	.	.	.	.
100270_c0_g1	.	.	LMAN2_MOUSE	.	GO:0000139^cellular_component^Golgi_membrane,GO:0005537^molecular_function^mannose_binding,GO:0005615^cellular_component^extracellular_space,GO:0005789^cellular_component^endoplasmic_reticulum_membrane,GO:0005793^cellular_component^endoplasmic_reticulum-Golgi_intermediate_compartment,GO:0005794^cellular_component^Golgi_apparatus,GO:0005887^cellular_component^integral_component_of_plasma_membrane,…
100271_c0_g1	.	.	.	.	.
100272_c0_g1	.	.	.	.	.
100273_c0_g1	.	.	.	.	.
100274_c0_g1	.	.	.	.	.
100278_c0_g1	.	.	.	.	.
100278_c1_g1	.	.	.	.	.
100279_c0_g1	sigP	.	.	.	.
10028_c0_g1	sigP^Tm1	PF01151.18^ELO	ELOV4_HUMAN^ELOV4_MOUSE	A0A1X7U8J7	GO:0005783^cellular_component^endoplasmic_reticulum,GO:0005789^cellular_component^endoplasmic_reticulum_membrane,GO:0006633^biological_process^fatty_acid_biosynthetic_process,GO:0006636^biological_process^unsaturated_fatty_acid_biosynthetic_process,GO:0008020^molecular_function^G_protein-coupled_photoreceptor_activity,GO:0009922^molecular_function^fatty_acid_elongase_activity,GO:0016021^cellular_…
100281_c0_g1	.	.	TRAF5_MOUSE	.	GO:0005164^molecular_function^tumor_necrosis_factor_receptor_binding,GO:0005813^cellular_component^centrosome,GO:0005829^cellular_component^cytosol,GO:0006915^biological_process^apoptotic_process,GO:0007165^biological_process^signal_transduction,GO:0008270^molecular_function^zinc_ion_binding,GO:0008284^biological_process^positive_regulation_of_cell_population_proliferation,GO:0009898^cellular_com…
100281_c0_g2	sigP	.	TRAF5_MOUSE	A0A1X7T2G9	GO:0005164^molecular_function^tumor_necrosis_factor_receptor_binding,GO:0005813^cellular_component^centrosome,GO:0005829^cellular_component^cytosol,GO:0006915^biological_process^apoptotic_process,GO:0007165^biological_process^signal_transduction,GO:0008270^molecular_function^zinc_ion_binding,GO:0008284^biological_process^positive_regulation_of_cell_population_proliferation,GO:0009898^cellular_com…
100284_c0_g1	.	.	.	.	.
100285_c0_g1	.	.	.	.	.
100286_c0_g1	sigP	PF00362.18^Integrin_beta	ITBX_DROME	A0A1X7VMI9	GO:0003344^biological_process^pericardium_morphogenesis,GO:0005178^molecular_function^integrin_binding,GO:0005886^cellular_component^plasma_membrane,GO:0005887^cellular_component^integral_component_of_plasma_membrane,GO:0005925^cellular_component^focal_adhesion,GO:0005927^cellular_component^muscle_tendon_junction,GO:0006930^biological_process^substrate-dependent_cell_migration,_cell_extension,GO:…
100286_c0_g2	sigP	PF17205.3^PSI_integrin	ITB1A_XENLA	A0A1X7VMI9	GO:0007160^biological_process^cell-matrix_adhesion,GO:0007229^biological_process^integrin-mediated_signaling_pathway,GO:0008305^cellular_component^integrin_complex,GO:0030027^cellular_component^lamellipodium,GO:0030054^cellular_component^cell_junction,GO:0032154^cellular_component^cleavage_furrow,GO:0032587^cellular_component^ruffle_membrane,GO:0038023^molecular_function^signaling_receptor_activi…
100287_c0_g1	.	.	.	.	.
100287_c0_g2	.	.	.	.	.
100287_c0_g3	.	.	.	.	.
100287_c0_g4	.	.	.	.	.
100287_c1_g1	.	.	.	.	.
100288_c0_g1	sigP^Tm1	.	.	.	.
100288_c0_g2	sigP	.	.	.	.
100288_c0_g3	sigP	.	.	.	.
100288_c1_g1	.	.	.	.	.
100288_c1_g2	.	.	.	.	.
100288_c2_g1	.	.	.	.	.
100289_c0_g1	.	.	RBBP6_MOUSE	.	GO:0001701^biological_process^in_utero_embryonic_development,GO:0003676^molecular_function^nucleic_acid_binding,GO:0004842^molecular_function^ubiquitin-protein_transferase_activity,GO:0005694^cellular_component^chromosome,GO:0005730^cellular_component^nucleolus,GO:0005737^cellular_component^cytoplasm,GO:0005813^cellular_component^centrosome,GO:0006260^biological_process^DNA_replication,GO:0006275…
10029_c0_g1	sigP	.	.	.	.
100290_c0_g1	sigP^Tm1	.	.	A0A1X7TR05	.
100292_c0_g1	.	.	.	.	.
100293_c0_g1	.	.	.	.	.
100294_c0_g1	sigP	.	.	.	.
100295_c0_g1	.	.	.	.	.
100296_c0_g1	.	.	.	.	.
100297_c0_g1	sigP	PF00285.21^Citrate_synt	CISY_PIG	A0A1X7V0U2	GO:0004108^molecular_function^citrate_(Si)-synthase_activity,GO:0005759^cellular_component^mitochondrial_matrix,GO:0005975^biological_process^carbohydrate_metabolic_process,GO:0006099^biological_process^tricarboxylic_acid_cycle,GO:0006101^biological_process^citrate_metabolic_process,GO:0036440^molecular_function^citrate_synthase_activity,GO:0046912^molecular_function^transferase_activity,_transfe…
100298_c0_g1	sigP	PF00084.20^Sushi	.	A0A1X7VM65	.
100299_c0_g1	.	.	.	.	.
1003_c0_g1	sigP^Tm1	.	.	A0A1X7UX77	.
1003_c18_g1	.	.	.	.	.
1003_c3_g1	.	.	.	.	.
10030_c0_g1	sigP	.	.	.	.
10030_c1_g1	sigP	.	.	.	.
10030_c3_g1	sigP	.	.	.	.
100300_c0_g1	.	.	.	.	.
100300_c2_g1	.	.	.	.	.
100301_c0_g1	.	.	.	.	.
100301_c1_g1	.	.	.	.	.
100301_c2_g1	.	.	.	.	.
100301_c2_g2	.	.	.	.	.
100302_c0_g1	sigP^Tm1	.	.	.	.
100303_c0_g1	.	.	.	.	.
100304_c0_g1	.	.	.	.	.
100305_c0_g1	sigP	PF02747.15^PCNA_C	PCNA_MACFA	A0A1X7VKX8	GO:0000701^molecular_function^purine-specific_mismatch_base_pair_DNA_N-glycosylase_activity,GO:0000785^cellular_component^chromatin,GO:0003677^molecular_function^DNA_binding,GO:0003682^molecular_function^chromatin_binding,GO:0003684^molecular_function^damaged_DNA_binding,GO:0005813^cellular_component^centrosome,GO:0006260^biological_process^DNA_replication,GO:0006275^biological_process^regulation…
100306_c0_g1	.	.	.	.	.
100307_c0_g1	.	.	TBB_PENDI	.	GO:0003924^molecular_function^GTPase_activity,GO:0005200^molecular_function^structural_constituent_of_cytoskeleton,GO:0005525^molecular_function^GTP_binding,GO:0005737^cellular_component^cytoplasm,GO:0005874^cellular_component^microtubule,GO:0007017^biological_process^microtubule-based_process
100308_c0_g1	.	.	.	.	.
10031_c0_g1	sigP^Tm2	.	.	A0A1X7U6X6	.
100310_c0_g1	.	.	.	.	.
100311_c1_g1	.	.	.	.	.
100312_c0_g1	.	.	OTU1_XENLA	.	GO:0003676^molecular_function^nucleic_acid_binding,GO:0004843^molecular_function^thiol-dependent_ubiquitin-specific_protease_activity,GO:0005737^cellular_component^cytoplasm,GO:0016236^biological_process^macroautophagy,GO:0030433^biological_process^ubiquitin-dependent_ERAD_pathway,GO:0030968^biological_process^endoplasmic_reticulum_unfolded_protein_response,GO:0035523^biological_process^protein_K…
100315_c0_g1	.	.	.	.	.
100316_c0_g1	.	.	.	.	.
100317_c0_g1	.	.	.	.	.
100318_c0_g1	.	.	.	.	.
100319_c0_g1	sigP	PF13516.6^LRR_6	PPR37_CAEEL	A0A1X7TME3	GO:0005515^molecular_function^protein_binding
100319_c0_g2	.	.	.	.	.
100319_c0_g3	.	.	.	.	.
10032_c0_g1	.	.	.	.	.
10032_c1_g1	sigP	.	.	A0A1X7SXF1	.
10032_c1_g2	sigP^Tm1	PF08477.13^Roc^PF16095.5^COR	.	A0A1X7VCD2	.
10032_c1_g3	sigP	.	.	A0A1X7SXF1	.
10032_c3_g1	.	.	.	.	.
10032_c4_g1	.	.	.	.	.
100321_c0_g1	.	.	N6MT1_MOUSE	.	GO:0003676^molecular_function^nucleic_acid_binding,GO:0005634^cellular_component^nucleus,GO:0008276^molecular_function^protein_methyltransferase_activity,GO:0008757^molecular_function^S-adenosylmethionine-dependent_methyltransferase_activity,GO:0009007^molecular_function^site-specific_DNA-methyltransferase_(adenine-specific)_activity,GO:0009404^biological_process^toxin_metabolic_process,GO:001836…
100321_c0_g2	.	.	.	.	.
100322_c0_g1	.	.	.	.	.
100323_c0_g1	.	.	.	.	.
100324_c0_g1	.	.	.	.	.
100324_c0_g2	.	.	.	.	.
100324_c0_g3	.	.	.	.	.
100325_c0_g1	.	.	.	.	.
100326_c0_g1	.	.	.	.	.
100327_c0_g1	.	.	.	.	.
100328_c0_g1	.	.	.	.	.
10033_c0_g1	sigP	.	.	.	.
100330_c0_g1	.	.	.	.	.
100331_c0_g1	sigP	PF03398.14^Ist1	IST1_MOUSE	A0A1X7VEA3	GO:0000785^cellular_component^chromatin,GO:0005635^cellular_component^nuclear_envelope,GO:0005793^cellular_component^endoplasmic_reticulum-Golgi_intermediate_compartment,GO:0005813^cellular_component^centrosome,GO:0005829^cellular_component^cytosol,GO:0008104^biological_process^protein_localization,GO:0009838^biological_process^abscission,GO:0015031^biological_process^protein_transport,GO:0019076…
100331_c0_g2	.	.	.	.	.
100331_c0_g3	.	.	IST1_BOVIN	.	GO:0005635^cellular_component^nuclear_envelope,GO:0005815^cellular_component^microtubule_organizing_center,GO:0007049^biological_process^cell_cycle,GO:0008104^biological_process^protein_localization,GO:0015031^biological_process^protein_transport,GO:0030496^cellular_component^midbody,GO:0031410^cellular_component^cytoplasmic_vesicle,GO:0051301^biological_process^cell_division
100332_c0_g1	.	.	.	.	.
100333_c0_g1	sigP	.	.	.	.
100334_c0_g1	.	.	.	.	.
100335_c0_g1	.	.	CHD5_HUMAN	.	GO:0000792^cellular_component^heterochromatin,GO:0003677^molecular_function^DNA_binding,GO:0003678^molecular_function^DNA_helicase_activity,GO:0005524^molecular_function^ATP_binding,GO:0005634^cellular_component^nucleus,GO:0005654^cellular_component^nucleoplasm,GO:0005829^cellular_component^cytosol,GO:0008285^biological_process^negative_regulation_of_cell_population_proliferation,GO:0016020^cellu…
100336_c0_g1	.	.	.	.	.
100337_c0_g1	.	.	.	.	.
100338_c0_g1	.	.	.	.	.
100338_c1_g1	.	.	.	.	.
100339_c0_g1	.	.	.	.	.
100339_c0_g2	.	.	.	.	.
10034_c0_g1	.	.	.	.	.
10034_c0_g2	.	.	.	.	.
100340_c0_g1	.	.	.	.	.
100341_c0_g1	.	.	.	.	.
100342_c0_g1	.	.	.	.	.
100343_c0_g1	.	.	.	.	.
100345_c0_g1	.	.	.	.	.
100345_c1_g1	.	.	.	.	.
100346_c0_g1	sigP	.	DCAF7_MOUSE	A0A1X7TEA0	GO:0005634^cellular_component^nucleus,GO:0005654^cellular_component^nucleoplasm,GO:0005829^cellular_component^cytosol,GO:0007275^biological_process^multicellular_organism_development,GO:0016363^cellular_component^nuclear_matrix,GO:0016567^biological_process^protein_ubiquitination,GO:0016604^cellular_component^nuclear_body,GO:0032991^cellular_component^protein-containing_complex,GO:0080008^cellula…
100346_c0_g2	.	.	DCAF7_MOUSE	.	GO:0005634^cellular_component^nucleus,GO:0005654^cellular_component^nucleoplasm,GO:0005829^cellular_component^cytosol,GO:0007275^biological_process^multicellular_organism_development,GO:0016363^cellular_component^nuclear_matrix,GO:0016567^biological_process^protein_ubiquitination,GO:0016604^cellular_component^nuclear_body,GO:0032991^cellular_component^protein-containing_complex,GO:0080008^cellula…
100346_c0_g3	sigP	PF00400.32^WD40	DCAF7_MOUSE	A0A1X7V6P9	GO:0005515^molecular_function^protein_binding,GO:0005634^cellular_component^nucleus,GO:0005654^cellular_component^nucleoplasm,GO:0005829^cellular_component^cytosol,GO:0007275^biological_process^multicellular_organism_development,GO:0016363^cellular_component^nuclear_matrix,GO:0016567^biological_process^protein_ubiquitination,GO:0016604^cellular_component^nuclear_body,GO:0032991^cellular_component…
100347_c0_g1	.	.	COPA_HUMAN	.	GO:0000139^cellular_component^Golgi_membrane,GO:0005179^molecular_function^hormone_activity,GO:0005198^molecular_function^structural_molecule_activity,GO:0005615^cellular_component^extracellular_space,GO:0005737^cellular_component^cytoplasm,GO:0005789^cellular_component^endoplasmic_reticulum_membrane,GO:0005829^cellular_component^cytosol,GO:0006886^biological_process^intracellular_protein_transpo…
100348_c0_g1	.	.	.	.	.
100348_c0_g2	.	.	.	.	.
100348_c1_g1	.	.	.	.	.
100348_c2_g1	.	.	.	.	.
100349_c0_g1	.	.	MOXD1_CHICK	.	GO:0004500^molecular_function^dopamine_beta-monooxygenase_activity,GO:0005507^molecular_function^copper_ion_binding,GO:0005615^cellular_component^extracellular_space,GO:0005737^cellular_component^cytoplasm,GO:0005789^cellular_component^endoplasmic_reticulum_membrane,GO:0006589^biological_process^octopamine_biosynthetic_process,GO:0016021^cellular_component^integral_component_of_membrane,GO:001671…
100349_c0_g2	.	.	.	.	.
10035_c0_g1	sigP	PF13202.6^EF-hand_5	.	.	GO:0005509^molecular_function^calcium_ion_binding
100350_c0_g1	.	.	.	.	.
100351_c0_g1	.	.	.	.	.
100353_c0_g1	.	.	.	.	.
100353_c0_g2	.	.	.	.	.
100354_c0_g1	.	.	.	.	.
100355_c0_g1	.	.	.	.	.
100356_c0_g1	sigP^Tm1	.	.	.	.
100357_c0_g1	.	.	RPB11_HUMAN	.	GO:0000398^biological_process^mRNA_splicing,_via_spliceosome,GO:0001055^molecular_function^RNA_polymerase_II_activity,GO:0003677^molecular_function^DNA_binding,GO:0003899^molecular_function^DNA-directed_5'-3'_RNA_polymerase_activity,GO:0005634^cellular_component^nucleus,GO:0005654^cellular_component^nucleoplasm,GO:0005665^cellular_component^RNA_polymerase_II,_core_complex,GO:0006283^biological_pr…
100358_c0_g1	.	.	.	.	.
100359_c0_g1	.	.	.	.	.
10036_c0_g1	.	.	NS1BP_HUMAN	.	GO:0005654^cellular_component^nucleoplasm,GO:0005667^cellular_component^transcription_factor_complex,GO:0005681^cellular_component^spliceosomal_complex,GO:0005829^cellular_component^cytosol,GO:0005856^cellular_component^cytoskeleton,GO:0006383^biological_process^transcription_by_RNA_polymerase_III,GO:0008380^biological_process^RNA_splicing,GO:0009615^biological_process^response_to_virus,GO:001603…
10036_c0_g2	.	.	KLH12_HUMAN	.	GO:0000139^cellular_component^Golgi_membrane,GO:0005815^cellular_component^microtubule_organizing_center,GO:0005829^cellular_component^cytosol,GO:0006513^biological_process^protein_monoubiquitination,GO:0006888^biological_process^endoplasmic_reticulum_to_Golgi_vesicle-mediated_transport,GO:0014029^biological_process^neural_crest_formation,GO:0014032^biological_process^neural_crest_cell_developmen…
100361_c0_g1	.	.	.	.	.
100362_c0_g1	.	.	.	.	.
100363_c0_g1	.	.	.	.	.
100363_c1_g1	.	.	.	.	.
100363_c2_g1	.	.	.	.	.
100363_c3_g1	.	.	.	.	.
100364_c0_g1	.	.	.	.	.
100365_c0_g1	.	.	.	.	.
100365_c0_g2	.	.	.	.	.
100367_c0_g1	sigP	.	.	.	.
100368_c0_g1	.	.	.	.	.
10037_c0_g1	sigP^Tm1	.	.	.	.
10037_c0_g2	sigP^Tm1	.	.	.	.
10037_c0_g3	.	.	.	.	.
10037_c0_g4	.	.	.	.	.
10037_c1_g1	.	.	.	.	.
10037_c2_g1	.	.	.	.	.
100370_c0_g1	.	.	.	.	.
100371_c0_g1	.	.	.	.	.
100371_c1_g1	.	.	.	.	.
100371_c1_g2	.	.	.	.	.
100371_c2_g1	.	.	.	.	.
100371_c2_g2	.	.	.	.	.
100371_c3_g1	.	.	.	.	.
100371_c4_g1	.	.	.	.	.
100371_c5_g1	.	.	.	.	.
100372_c0_g1	.	.	.	.	.
100373_c0_g1	.	.	.	.	.
100374_c0_g1	.	.	.	.	.
100374_c0_g2	sigP	PF18701.1^DUF5641	.	A0A1X7UKZ6	.
100375_c0_g1	sigP	PF00076.22^RRM_1	ROAA_MOUSE	A0A1X7TX59	GO:0000122^biological_process^negative_regulation_of_transcription_by_RNA_polymerase_II,GO:0001837^biological_process^epithelial_to_mesenchymal_transition,GO:0003676^molecular_function^nucleic_acid_binding,GO:0003723^molecular_function^RNA_binding,GO:0005634^cellular_component^nucleus,GO:0005654^cellular_component^nucleoplasm,GO:0005737^cellular_component^cytoplasm,GO:0043565^molecular_function^s…
100376_c0_g1	.	.	.	.	.
100377_c0_g1	.	.	.	.	.
100378_c0_g1	.	.	.	.	.
100379_c0_g1	.	.	.	.	.
10038_c0_g1	.	.	.	.	.
10038_c0_g2	.	.	.	.	.
10038_c0_g3	.	.	.	.	.
10038_c1_g1	.	.	.	.	.
100380_c0_g1	sigP	PF04410.14^Gar1	GAR1_XENTR	A0A1X7VFE0	GO:0000454^biological_process^snoRNA_guided_rRNA_pseudouridine_synthesis,GO:0001522^biological_process^pseudouridine_synthesis,GO:0005697^cellular_component^telomerase_holoenzyme_complex,GO:0007004^biological_process^telomere_maintenance_via_telomerase,GO:0031429^cellular_component^box_H/ACA_snoRNP_complex,GO:0034513^molecular_function^box_H/ACA_snoRNA_binding,GO:0042254^biological_process^riboso…
100382_c0_g1	.	.	.	.	.
100383_c0_g1	.	.	.	.	.
100385_c0_g1	.	.	.	.	.
100385_c0_g2	.	.	.	.	.
100386_c0_g1	sigP	.	.	A0A1X7U692	.
100386_c0_g2	.	.	.	.	.
100386_c0_g3	sigP	.	.	.	.
100387_c0_g1	sigP	.	.	.	.
100388_c0_g1	.	.	.	.	.
100389_c0_g1	.	.	.	.	.
10039_c0_g1	.	.	.	.	.
10039_c0_g2	sigP^Tm1	PF00270.29^DEAD	DDX46_DANRE	A0A1X7UJF6	GO:0000398^biological_process^mRNA_splicing,_via_spliceosome,GO:0003676^molecular_function^nucleic_acid_binding,GO:0003723^molecular_function^RNA_binding,GO:0003724^molecular_function^RNA_helicase_activity,GO:0005524^molecular_function^ATP_binding,GO:0005634^cellular_component^nucleus,GO:0007420^biological_process^brain_development,GO:0015030^cellular_component^Cajal_body,GO:0016607^cellular_comp…
10039_c0_g3	.	.	.	.	.
10039_c1_g1	.	.	.	.	.
10039_c2_g1	.	.	.	.	.
10039_c3_g1	.	.	.	.	.
100390_c0_g1	.	.	.	.	.
100391_c1_g1	.	.	ACT10_SOLTU	.	GO:0005524^molecular_function^ATP_binding,GO:0005737^cellular_component^cytoplasm,GO:0005856^cellular_component^cytoskeleton
100392_c0_g1	.	.	MATN2_HUMAN	.	GO:0001764^biological_process^neuron_migration,GO:0003429^biological_process^growth_plate_cartilage_chondrocyte_morphogenesis,GO:0005201^molecular_function^extracellular_matrix_structural_constituent,GO:0005509^molecular_function^calcium_ion_binding,GO:0005604^cellular_component^basement_membrane,GO:0005615^cellular_component^extracellular_space,GO:0007411^biological_process^axon_guidance,GO:0008…
100394_c0_g1	.	.	FNTB_HUMAN	.	GO:0004660^molecular_function^protein_farnesyltransferase_activity,GO:0005829^cellular_component^cytosol,GO:0005875^cellular_component^microtubule_associated_complex,GO:0005965^cellular_component^protein_farnesyltransferase_complex,GO:0008270^molecular_function^zinc_ion_binding,GO:0018342^biological_process^protein_prenylation,GO:0018343^biological_process^protein_farnesylation,GO:0022400^biologi…
100396_c0_g1	.	.	.	.	.
100397_c0_g1	.	.	.	.	.
100398_c0_g1	.	.	.	.	.
100399_c0_g1	.	.	.	.	.
1004_c0_g1	sigP^Tm1	.	.	.	.
1004_c1_g1	sigP	.	.	.	.
10040_c0_g1	sigP	.	TRAF5_MOUSE^TRAF2_MOUSE	A0A1X7T270	GO:0000151^cellular_component^ubiquitin_ligase_complex,GO:0002726^biological_process^positive_regulation_of_T_cell_cytokine_production,GO:0004842^molecular_function^ubiquitin-protein_transferase_activity,GO:0005164^molecular_function^tumor_necrosis_factor_receptor_binding,GO:0005174^molecular_function^CD40_receptor_binding,GO:0005737^cellular_component^cytoplasm,GO:0005813^cellular_component^cent…
10040_c1_g1	.	.	TRAF2_HUMAN	.	GO:0000151^cellular_component^ubiquitin_ligase_complex,GO:0002726^biological_process^positive_regulation_of_T_cell_cytokine_production,GO:0004842^molecular_function^ubiquitin-protein_transferase_activity,GO:0005164^molecular_function^tumor_necrosis_factor_receptor_binding,GO:0005174^molecular_function^CD40_receptor_binding,GO:0005654^cellular_component^nucleoplasm,GO:0005829^cellular_component^cy…
10040_c1_g2	.	.	.	.	.
10040_c1_g3	.	.	TRAF2_MOUSE	.	GO:0000151^cellular_component^ubiquitin_ligase_complex,GO:0002726^biological_process^positive_regulation_of_T_cell_cytokine_production,GO:0004842^molecular_function^ubiquitin-protein_transferase_activity,GO:0005164^molecular_function^tumor_necrosis_factor_receptor_binding,GO:0005174^molecular_function^CD40_receptor_binding,GO:0005737^cellular_component^cytoplasm,GO:0005829^cellular_component^cyto…
100400_c0_g2	.	.	.	.	.
100401_c0_g1	.	.	.	.	.
100401_c0_g2	.	.	.	.	.
100402_c0_g1	.	.	.	.	.
100403_c0_g1	.	.	.	.	.
100404_c0_g1	sigP	PF02823.16^ATP-synt_DE_N	ATPD_HUMAN^ATPD_BOVIN	A0A1X7U5K2	GO:0000275^cellular_component^mitochondrial_proton-transporting_ATP_synthase_complex,_catalytic_core_F(1),GO:0005739^cellular_component^mitochondrion,GO:0005740^cellular_component^mitochondrial_envelope,GO:0005743^cellular_component^mitochondrial_inner_membrane,GO:0005753^cellular_component^mitochondrial_proton-transporting_ATP_synthase_complex,GO:0005759^cellular_component^mitochondrial_matrix,G…
100405_c0_g1	sigP	PF00643.24^zf-B_box	.	A0A1X7SQA5	GO:0008270^molecular_function^zinc_ion_binding
100406_c0_g1	.	.	SNX12_MOUSE	.	GO:0005769^cellular_component^early_endosome,GO:0010629^biological_process^negative_regulation_of_gene_expression,GO:0010955^biological_process^negative_regulation_of_protein_processing,GO:0015031^biological_process^protein_transport,GO:0016020^cellular_component^membrane,GO:0019899^molecular_function^enzyme_binding,GO:0030100^biological_process^regulation_of_endocytosis,GO:0035091^molecular_func…
100407_c0_g1	.	.	.	.	.
100407_c1_g1	.	.	.	.	.
100407_c2_g1	sigP^Tm3	.	.	.	.
100408_c0_g1	sigP	.	.	.	.
10041_c0_g1	sigP	.	.	.	.
10041_c0_g2	sigP	.	.	.	.
10041_c0_g3	.	.	.	.	.
10041_c0_g4	.	.	.	.	.
100410_c0_g1	.	.	.	.	.
100411_c0_g1	.	.	.	.	.
100411_c0_g2	.	.	.	.	.
100411_c0_g3	.	.	.	.	.
100411_c1_g1	.	.	.	.	.
100411_c1_g2	.	.	.	.	.
100411_c2_g1	.	.	.	.	.
100411_c3_g1	.	.	.	.	.
100413_c0_g1	sigP	.	.	.	.
100414_c0_g1	.	.	.	.	.
100415_c0_g1	.	.	.	.	.
100416_c0_g1	.	.	.	.	.
100417_c0_g1	.	.	.	.	.
100418_c0_g1	sigP	.	.	.	.
100418_c1_g1	.	.	.	.	.
100418_c1_g2	sigP	.	.	.	.
100418_c2_g1	.	.	.	.	.
100419_c0_g1	sigP	PF01607.24^CBM_14	.	.	GO:0005576^cellular_component^extracellular_region,GO:0006030^biological_process^chitin_metabolic_process,GO:0008061^molecular_function^chitin_binding
10042_c0_g1	.	.	.	.	.
10042_c1_g1	.	.	.	.	.
10042_c1_g2	.	.	.	.	.
10042_c2_g1	.	.	.	.	.
10042_c2_g2	.	.	.	.	.
10042_c3_g1	.	.	.	.	.
10042_c6_g1	.	.	.	.	.
100420_c0_g1	sigP	PF00025.21^Arf	RB11A_CHICK^RB11A_RAT	A0A1X7U6Z2	GO:0000922^cellular_component^spindle_pole,GO:0003924^molecular_function^GTPase_activity,GO:0005525^molecular_function^GTP_binding,GO:0005768^cellular_component^endosome,GO:0005771^cellular_component^multivesicular_body,GO:0005802^cellular_component^trans-Golgi_network,GO:0005813^cellular_component^centrosome,GO:0005828^cellular_component^kinetochore_microtubule,GO:0005829^cellular_component^cyto…
100421_c0_g1	.	.	.	.	.
100422_c0_g1	.	.	.	.	.
100422_c0_g2	.	.	.	.	.
100422_c0_g3	.	.	.	.	.
100422_c1_g1	.	.	.	.	.
100423_c0_g1	.	.	.	.	.
100424_c0_g1	.	.	.	.	.
100425_c0_g1	.	.	.	.	.
100426_c0_g1	.	.	.	.	.
100426_c0_g2	.	.	.	.	.
100426_c1_g1	.	.	.	.	.
100427_c0_g1	.	.	.	.	.
100427_c1_g1	.	.	.	.	.
100428_c0_g1	.	.	.	.	.
100429_c0_g1	sigP^Tm1	.	.	.	.
100429_c1_g1	.	.	.	.	.
10043_c0_g1	.	.	.	.	.
100430_c0_g1	.	.	.	.	.
100431_c0_g1	.	.	.	.	.
100431_c1_g1	.	.	.	.	.
100432_c0_g1	.	.	.	.	.
100432_c0_g2	.	.	.	.	.
100433_c0_g1	.	.	.	.	.
100433_c0_g2	.	.	.	.	.
100433_c1_g1	.	.	.	.	.
100433_c2_g1	.	.	.	.	.
100434_c0_g1	sigP	.	.	.	.
100435_c0_g1	.	.	.	.	.
100436_c0_g1	sigP^Tm1	.	.	A0A1X7TDG8	.
100436_c0_g2	.	.	.	.	.
100437_c0_g1	.	.	.	.	.
100438_c0_g1	.	.	.	.	.
100439_c0_g1	.	.	.	.	.
10044_c0_g1	sigP^Tm1	.	.	.	.
10044_c0_g2	.	.	.	.	.
100440_c0_g1	.	.	.	.	.
100441_c1_g1	sigP	.	.	.	.
100442_c0_g1	sigP	.	.	.	.
100442_c1_g1	.	.	.	.	.
100442_c1_g2	.	.	.	.	.
100442_c1_g3	.	.	.	.	.
100443_c0_g1	sigP	.	.	.	.
100444_c0_g1	.	.	.	.	.
100445_c0_g1	.	.	.	.	.
100446_c0_g1	.	.	.	.	.
100446_c1_g1	.	.	PCDGD_HUMAN	.	GO:0005509^molecular_function^calcium_ion_binding,GO:0005887^cellular_component^integral_component_of_plasma_membrane,GO:0007155^biological_process^cell_adhesion,GO:0007156^biological_process^homophilic_cell_adhesion_via_plasma_membrane_adhesion_molecules,GO:0030426^cellular_component^growth_cone
100446_c2_g1	sigP^Tm1	PF00028.17^Cadherin	FAT4_MOUSE	A0A1X7UFR8	GO:0001658^biological_process^branching_involved_in_ureteric_bud_morphogenesis,GO:0001736^biological_process^establishment_of_planar_polarity,GO:0001822^biological_process^kidney_development,GO:0003007^biological_process^heart_morphogenesis,GO:0005509^molecular_function^calcium_ion_binding,GO:0005886^cellular_component^plasma_membrane,GO:0007009^biological_process^plasma_membrane_organization,GO:…
100446_c3_g1	.	.	.	.	.
100446_c4_g1	sigP	PF00028.17^Cadherin	CELR1_HUMAN	A0A1X7UFR8	GO:0000904^biological_process^cell_morphogenesis_involved_in_differentiation,GO:0001736^biological_process^establishment_of_planar_polarity,GO:0001764^biological_process^neuron_migration,GO:0001843^biological_process^neural_tube_closure,GO:0001942^biological_process^hair_follicle_development,GO:0004888^molecular_function^transmembrane_signaling_receptor_activity,GO:0004930^molecular_function^G_pr…
100446_c5_g1	.	.	.	.	.
100447_c0_g1	sigP	.	.	.	.
100448_c0_g1	.	.	.	.	.
100448_c1_g1	.	.	.	.	.
100449_c0_g1	sigP	PF00179.26^UQ_con	UBE2N_RAT	A0A1X7VRY0	GO:0000151^cellular_component^ubiquitin_ligase_complex,GO:0000724^biological_process^double-strand_break_repair_via_homologous_recombination,GO:0000729^biological_process^DNA_double-strand_break_processing,GO:0001650^cellular_component^fibrillar_center,GO:0004842^molecular_function^ubiquitin-protein_transferase_activity,GO:0005524^molecular_function^ATP_binding,GO:0005634^cellular_component^nucle…
10045_c0_g1	sigP	.	.	A0A1X7TX75	.
10045_c0_g2	sigP	.	.	A0A1X7SVU4	.
10045_c1_g1	.	.	.	.	.
100451_c0_g1	.	.	.	.	.
100452_c0_g1	.	.	.	.	.
100453_c0_g1	.	.	.	.	.
100454_c0_g1	.	.	.	.	.
100454_c0_g2	.	.	RL7A_DROME	.	GO:0000470^biological_process^maturation_of_LSU-rRNA,GO:0002181^biological_process^cytoplasmic_translation,GO:0003723^molecular_function^RNA_binding,GO:0003735^molecular_function^structural_constituent_of_ribosome,GO:0022625^cellular_component^cytosolic_large_ribosomal_subunit,GO:0022626^cellular_component^cytosolic_ribosome
100454_c1_g1	.	.	.	.	.
100456_c0_g1	sigP	.	.	.	.
100457_c0_g1	.	.	.	.	.
100457_c1_g1	sigP	PF00098.23^zf-CCHC	YG31B_YEAST	A0A1X7TIE8	GO:0000943^cellular_component^retrotransposon_nucleocapsid,GO:0003676^molecular_function^nucleic_acid_binding,GO:0003677^molecular_function^DNA_binding,GO:0003723^molecular_function^RNA_binding,GO:0003887^molecular_function^DNA-directed_DNA_polymerase_activity,GO:0003964^molecular_function^RNA-directed_DNA_polymerase_activity,GO:0004190^molecular_function^aspartic-type_endopeptidase_activity,GO:0…
100457_c2_g1	.	.	YRD6_CAEEL	.	GO:0003676^molecular_function^nucleic_acid_binding,GO:0008270^molecular_function^zinc_ion_binding,GO:0015074^biological_process^DNA_integration
100458_c0_g1	.	.	.	.	.
100459_c0_g1	.	.	.	.	.
10046_c0_g1	.	.	.	.	.
10046_c1_g1	.	.	.	.	.
10046_c1_g2	.	.	.	.	.
10046_c2_g1	.	.	.	.	.
10046_c4_g1	.	.	.	.	.
100460_c0_g1	.	.	.	.	.
100460_c0_g2	sigP	.	.	A0A1X7SKF3	.
100461_c0_g1	.	.	.	.	.
100466_c0_g1	.	.	.	.	.
100467_c0_g1	.	.	.	.	.
10047_c0_g1	sigP	PF01426.18^BAH	BAHD1_MOUSE	A0A1X7UY04	GO:0003682^molecular_function^chromatin_binding,GO:0005654^cellular_component^nucleoplasm,GO:0005677^cellular_component^chromatin_silencing_complex,GO:0005694^cellular_component^chromosome,GO:0031507^biological_process^heterochromatin_assembly,GO:0045892^biological_process^negative_regulation_of_transcription,_DNA-templated
10047_c0_g2	.	.	.	.	.
100470_c0_g1	sigP^Tm1	.	.	.	.
100470_c0_g2	.	.	.	.	.
100470_c0_g3	.	.	.	.	.
100473_c0_g1	.	.	.	.	.
100475_c0_g1	sigP	.	.	.	.
100476_c0_g1	sigP	PF11918.8^Peptidase_S41_N	.	.	.
100478_c0_g1	.	.	.	.	.
100479_c0_g1	.	.	.	.	.
100479_c1_g1	.	.	.	.	.
10048_c0_g1	sigP	.	K1841_XENLA	A0A1X7VHS1	.
100480_c0_g1	.	.	.	.	.
100481_c0_g1	.	.	.	.	.
100483_c0_g1	.	.	.	.	.
100484_c0_g1	.	.	.	.	.
100485_c0_g1	.	.	.	.	.
100486_c0_g1	.	.	ARFG1_RAT	.	GO:0000139^cellular_component^Golgi_membrane,GO:0005096^molecular_function^GTPase_activator_activity,GO:0015031^biological_process^protein_transport,GO:0016192^biological_process^vesicle-mediated_transport,GO:0030100^biological_process^regulation_of_endocytosis,GO:0032012^biological_process^regulation_of_ARF_protein_signal_transduction,GO:0046872^molecular_function^metal_ion_binding
100487_c0_g1	.	.	KAD7_MACFA	.	GO:0004017^molecular_function^adenylate_kinase_activity,GO:0004127^molecular_function^cytidylate_kinase_activity,GO:0004550^molecular_function^nucleoside_diphosphate_kinase_activity,GO:0005524^molecular_function^ATP_binding,GO:0005829^cellular_component^cytosol,GO:0006165^biological_process^nucleoside_diphosphate_phosphorylation,GO:0009142^biological_process^nucleoside_triphosphate_biosynthetic_p…
100488_c0_g1	.	.	.	.	.
100488_c0_g2	.	.	.	.	.
100488_c0_g3	.	.	.	.	.
100488_c1_g1	.	.	.	.	.
100488_c2_g1	.	.	.	.	.
100488_c3_g1	.	.	.	.	.
100488_c4_g1	.	.	.	.	.
100489_c0_g1	.	.	.	.	.
10049_c0_g1	sigP	PF02176.18^zf-TRAF	TRAF4_MOUSE^TRAF6_RAT	A0A1X7UTT1	GO:0000122^biological_process^negative_regulation_of_transcription_by_RNA_polymerase_II,GO:0001503^biological_process^ossification,GO:0001701^biological_process^in_utero_embryonic_development,GO:0001843^biological_process^neural_tube_closure,GO:0002726^biological_process^positive_regulation_of_T_cell_cytokine_production,GO:0004842^molecular_function^ubiquitin-protein_transferase_activity,GO:00051…
10049_c0_g2	sigP	PF02176.18^zf-TRAF	TRAF6_RAT	A0A1X7UYT7	GO:0000122^biological_process^negative_regulation_of_transcription_by_RNA_polymerase_II,GO:0000209^biological_process^protein_polyubiquitination,GO:0001503^biological_process^ossification,GO:0001701^biological_process^in_utero_embryonic_development,GO:0001843^biological_process^neural_tube_closure,GO:0002726^biological_process^positive_regulation_of_T_cell_cytokine_production,GO:0004842^molecular…
10049_c2_g1	.	.	TRAF2_HUMAN	.	GO:0000151^cellular_component^ubiquitin_ligase_complex,GO:0002726^biological_process^positive_regulation_of_T_cell_cytokine_production,GO:0004842^molecular_function^ubiquitin-protein_transferase_activity,GO:0005164^molecular_function^tumor_necrosis_factor_receptor_binding,GO:0005174^molecular_function^CD40_receptor_binding,GO:0005654^cellular_component^nucleoplasm,GO:0005829^cellular_component^cy…
100490_c0_g1	sigP	.	.	.	.
100491_c0_g1	.	.	.	.	.
100492_c0_g1	.	.	.	.	.
100493_c0_g1	.	.	.	.	.
100494_c0_g1	.	.	MCPA_TRIVH	.	GO:0004181^molecular_function^metallocarboxypeptidase_activity,GO:0005576^cellular_component^extracellular_region,GO:0008270^molecular_function^zinc_ion_binding,GO:0009405^biological_process^pathogenesis
100495_c0_g1	.	.	.	.	.
100496_c0_g1	.	.	.	.	.
100497_c0_g1	sigP^Tm3	PF02466.19^Tim17	TIM23_XENTR	A0A1X7SYV0	GO:0005744^cellular_component^TIM23_mitochondrial_import_inner_membrane_translocase_complex,GO:0008320^molecular_function^protein_transmembrane_transporter_activity,GO:0015450^molecular_function^P-P-bond-hydrolysis-driven_protein_transmembrane_transporter_activity,GO:0030150^biological_process^protein_import_into_mitochondrial_matrix,GO:0031305^cellular_component^integral_component_of_mitochondri…
100498_c0_g1	.	.	.	.	.
100499_c0_g1	.	.	.	.	.
1005_c0_g1	sigP^Tm1	PF00530.18^SRCR	LOXL2_CHICK^LOX3B_DANRE^NETR_MOUSE	A0A1X7VPG7	GO:0000122^biological_process^negative_regulation_of_transcription_by_RNA_polymerase_II,GO:0000785^cellular_component^chromatin,GO:0001666^biological_process^response_to_hypoxia,GO:0001837^biological_process^epithelial_to_mesenchymal_transition,GO:0001935^biological_process^endothelial_cell_proliferation,GO:0001968^molecular_function^fibronectin_binding,GO:0002040^biological_process^sprouting_ang…
10050_c0_g1	.	.	.	.	.
10050_c2_g1	sigP	PF10609.9^ParA	NUBPL_HUMAN	A0A1X7VCF3	GO:0005524^molecular_function^ATP_binding,GO:0005739^cellular_component^mitochondrion,GO:0005759^cellular_component^mitochondrial_matrix,GO:0005886^cellular_component^plasma_membrane,GO:0016226^biological_process^iron-sulfur_cluster_assembly,GO:0032981^biological_process^mitochondrial_respiratory_chain_complex_I_assembly,GO:0046872^molecular_function^metal_ion_binding,GO:0051539^molecular_functio…
10050_c2_g2	sigP	.	.	.	.
10050_c2_g3	sigP	.	INP5E_HUMAN	.	GO:0001726^cellular_component^ruffle,GO:0004439^molecular_function^phosphatidylinositol-4,5-bisphosphate_5-phosphatase_activity,GO:0004445^molecular_function^inositol-polyphosphate_5-phosphatase_activity,GO:0005829^cellular_component^cytosol,GO:0005886^cellular_component^plasma_membrane,GO:0005929^cellular_component^cilium,GO:0005930^cellular_component^axoneme,GO:0006661^biological_process^phosph…
10050_c2_g4	.	.	.	.	.
10050_c2_g5	.	.	.	.	.
10050_c3_g1	sigP	PF10609.9^ParA	NUBPL_HUMAN	A0A1X7VCF8	GO:0005524^molecular_function^ATP_binding,GO:0005739^cellular_component^mitochondrion,GO:0005759^cellular_component^mitochondrial_matrix,GO:0005886^cellular_component^plasma_membrane,GO:0016226^biological_process^iron-sulfur_cluster_assembly,GO:0032981^biological_process^mitochondrial_respiratory_chain_complex_I_assembly,GO:0046872^molecular_function^metal_ion_binding,GO:0051539^molecular_functio…
10050_c4_g1	.	.	.	.	.
10050_c5_g1	.	.	.	.	.
100500_c0_g1	.	.	UBIQ_AVESA	.	GO:0005634^cellular_component^nucleus,GO:0005737^cellular_component^cytoplasm
100501_c0_g1	.	.	.	.	.
100502_c0_g1	.	.	.	.	.
100502_c1_g1	.	.	.	.	.
100503_c0_g1	.	.	.	.	.
100504_c0_g1	.	.	.	.	.
100506_c0_g1	.	.	.	.	.
100507_c0_g1	sigP	PF08477.13^Roc	LRRK2_MOUSE	A0A1X7UB84	GO:0000139^cellular_component^Golgi_membrane,GO:0000149^molecular_function^SNARE_binding,GO:0000165^biological_process^MAPK_cascade,GO:0000186^biological_process^activation_of_MAPKK_activity,GO:0000187^biological_process^activation_of_MAPK_activity,GO:0000287^molecular_function^magnesium_ion_binding,GO:0001933^biological_process^negative_regulation_of_protein_phosphorylation,GO:0001934^biological…
100507_c0_g2	.	.	.	.	.
100507_c0_g3	.	.	.	.	.
100508_c0_g1	.	.	.	.	.
10051_c0_g1	.	.	.	.	.
100510_c0_g1	.	.	.	.	.
100510_c1_g1	.	.	.	.	.
100511_c0_g1	.	.	.	.	.
100512_c0_g1	sigP^Tm1	PF00084.20^Sushi	.	A0A1X7UHV7	.
100513_c0_g1	sigP	.	ALKB8_XENTR	.	GO:0000049^molecular_function^tRNA_binding,GO:0002098^biological_process^tRNA_wobble_uridine_modification,GO:0005506^molecular_function^iron_ion_binding,GO:0005634^cellular_component^nucleus,GO:0005829^cellular_component^cytosol,GO:0008270^molecular_function^zinc_ion_binding,GO:0016300^molecular_function^tRNA_(uracil)_methyltransferase_activity,GO:0016706^molecular_function^2-oxoglutarate-depende…
100514_c0_g1	.	.	.	.	.
100515_c0_g1	.	.	.	.	.
100515_c1_g1	.	.	.	.	.
100516_c0_g1	sigP^Tm2	.	.	.	.
100517_c0_g1	.	.	.	.	.
100519_c0_g1	.	.	SYF1_MOUSE	.	GO:0000349^biological_process^generation_of_catalytic_spliceosome_for_first_transesterification_step,GO:0000398^biological_process^mRNA_splicing,_via_spliceosome,GO:0000974^cellular_component^Prp19_complex,GO:0001824^biological_process^blastocyst_development,GO:0005634^cellular_component^nucleus,GO:0006283^biological_process^transcription-coupled_nucleotide-excision_repair,GO:0006351^biological_p…
10052_c0_g1	sigP	PF13869.6^NUDIX_2	CPSF5_DANRE^PACE1_HUMAN	I1EJB6	GO:0003729^molecular_function^mRNA_binding,GO:0005524^molecular_function^ATP_binding,GO:0005634^cellular_component^nucleus,GO:0005737^cellular_component^cytoplasm,GO:0005794^cellular_component^Golgi_apparatus,GO:0005849^cellular_component^mRNA_cleavage_factor_complex,GO:0006378^biological_process^mRNA_polyadenylation,GO:0006397^biological_process^mRNA_processing,GO:0006468^biological_process^prot…
10052_c0_g2	sigP	.	PACE1_HUMAN	A0A1X7UPU5	GO:0005524^molecular_function^ATP_binding,GO:0005737^cellular_component^cytoplasm,GO:0005794^cellular_component^Golgi_apparatus,GO:0006468^biological_process^protein_phosphorylation,GO:0016477^biological_process^cell_migration,GO:0030027^cellular_component^lamellipodium
100521_c0_g1	.	.	.	.	.
100522_c0_g1	.	.	.	.	.
100525_c0_g1	.	.	.	.	.
100525_c1_g1	.	.	.	.	.
100526_c0_g1	.	.	.	.	.
100527_c0_g1	.	.	.	.	.
100527_c1_g1	.	.	.	.	.
100527_c2_g1	.	.	.	.	.
100528_c0_g1	.	.	.	.	.
100528_c0_g2	.	.	.	.	.
100529_c0_g1	.	.	.	.	.
100529_c1_g1	.	.	.	.	.
100529_c2_g1	.	.	.	.	.
10053_c0_g1	.	.	.	.	.
100530_c0_g1	.	.	.	.	.
100531_c0_g1	.	.	.	.	.
100532_c0_g2	sigP	PF04424.13^MINDY_DUB	MINY1_DANRE	A0A1X7VI60	GO:0000978^molecular_function^RNA_polymerase_II_proximal_promoter_sequence-specific_DNA_binding,GO:0003700^molecular_function^DNA-binding_transcription_factor_activity,GO:0004843^molecular_function^thiol-dependent_ubiquitin-specific_protease_activity,GO:0005634^cellular_component^nucleus,GO:0005829^cellular_component^cytosol,GO:0006357^biological_process^regulation_of_transcription_by_RNA_polymer…
100532_c2_g1	.	.	.	.	.
100532_c3_g1	.	.	.	.	.
100533_c0_g1	.	.	.	.	.
100534_c0_g1	.	.	.	.	.
100534_c1_g1	.	.	.	.	.
100534_c2_g1	.	.	.	.	.
100535_c0_g1	.	.	.	.	.
100536_c0_g1	.	.	.	.	.
100537_c0_g1	.	.	.	.	.
100538_c0_g1	.	.	.	.	.
100539_c0_g1	.	.	.	.	.
100539_c0_g2	.	.	.	.	.
10054_c0_g1	.	.	.	.	.
10054_c0_g2	sigP	PF00617.19^RasGEF^PF16474.5^KIND	PTN13_HUMAN	A0A1X7ULI2	GO:0001933^biological_process^negative_regulation_of_protein_phosphorylation,GO:0004725^molecular_function^protein_tyrosine_phosphatase_activity,GO:0005085^molecular_function^guanyl-nucleotide_exchange_factor_activity,GO:0005515^molecular_function^protein_binding,GO:0005634^cellular_component^nucleus,GO:0005654^cellular_component^nucleoplasm,GO:0005737^cellular_component^cytoplasm,GO:0005856^cell…
10054_c0_g3	sigP	PF00617.19^RasGEF^PF16474.5^KIND	PTN13_HUMAN	A0A1X7ULI2	GO:0001933^biological_process^negative_regulation_of_protein_phosphorylation,GO:0004725^molecular_function^protein_tyrosine_phosphatase_activity,GO:0005085^molecular_function^guanyl-nucleotide_exchange_factor_activity,GO:0005515^molecular_function^protein_binding,GO:0005634^cellular_component^nucleus,GO:0005654^cellular_component^nucleoplasm,GO:0005737^cellular_component^cytoplasm,GO:0005856^cell…
10054_c1_g1	.	.	.	.	.
10054_c2_g1	.	.	.	.	.
100540_c0_g1	.	.	.	.	.
100541_c0_g1	.	.	.	.	.
100544_c0_g1	.	.	.	.	.
100545_c0_g1	.	.	.	.	.
100546_c0_g1	sigP	PF00643.24^zf-B_box	.	A0A1X7SUT7	GO:0000209^biological_process^protein_polyubiquitination,GO:0005737^cellular_component^cytoplasm,GO:0005769^cellular_component^early_endosome,GO:0005794^cellular_component^Golgi_apparatus,GO:0008270^molecular_function^zinc_ion_binding,GO:0015031^biological_process^protein_transport,GO:0030425^cellular_component^dendrite,GO:0043161^biological_process^proteasome-mediated_ubiquitin-dependent_protein…
100546_c1_g1	.	.	.	.	.
100547_c0_g1	.	.	TRAF4_HUMAN	.	GO:0003677^molecular_function^DNA_binding,GO:0005164^molecular_function^tumor_necrosis_factor_receptor_binding,GO:0005634^cellular_component^nucleus,GO:0005737^cellular_component^cytoplasm,GO:0005856^cellular_component^cytoskeleton,GO:0005886^cellular_component^plasma_membrane,GO:0005923^cellular_component^bicellular_tight_junction,GO:0006915^biological_process^apoptotic_process,GO:0007165^biolog…
100548_c0_g1	.	.	.	.	.
100549_c0_g1	.	.	.	.	.
10055_c0_g1	sigP	.	.	A0A1X7SPL7	.
10055_c0_g2	.	.	.	.	.
100550_c0_g1	.	.	.	.	.
100550_c1_g1	.	.	.	.	.
100550_c2_g1	.	.	.	.	.
100550_c3_g1	.	.	.	.	.
100550_c4_g1	.	.	.	.	.
100551_c0_g1	.	.	.	.	.
100552_c0_g1	.	.	.	.	.
100553_c0_g1	.	.	.	.	.
100555_c0_g1	.	.	.	.	.
100556_c0_g1	.	.	.	.	.
100557_c0_g1	sigP	PF02798.20^GST_N	GST8_CAEEL	A0A1X7UUN7	GO:0004364^molecular_function^glutathione_transferase_activity,GO:0005515^molecular_function^protein_binding,GO:0006749^biological_process^glutathione_metabolic_process
100558_c0_g1	sigP^Tm2	.	.	.	.
100559_c0_g1	sigP^Tm2	.	.	A0A1X7UZ40	.
10056_c0_g1	sigP	PF01247.18^Ribosomal_L35Ae	RL35A_PONAB	A0A1X7U4N8	GO:0000049^molecular_function^tRNA_binding,GO:0003735^molecular_function^structural_constituent_of_ribosome,GO:0005622^cellular_component^intracellular,GO:0005840^cellular_component^ribosome,GO:0006364^biological_process^rRNA_processing,GO:0006412^biological_process^translation,GO:0042273^biological_process^ribosomal_large_subunit_biogenesis
100560_c0_g1	.	.	.	.	.
100561_c0_g1	.	.	.	.	.
100562_c0_g1	.	.	.	.	.
100563_c0_g1	.	.	.	.	.
100564_c0_g1	.	.	.	.	.
100565_c0_g1	.	.	.	.	.
100566_c0_g1	.	.	.	.	.
100567_c0_g1	.	.	.	.	.
100567_c0_g2	.	.	.	.	.
100568_c0_g1	.	.	.	.	.
100569_c0_g1	.	.	.	.	.
10057_c0_g1	sigP^Tm1	PF13621.6^Cupin_8	RL37A_DROME^HIF1N_HUMAN	A0A1X7UH11	GO:0002181^biological_process^cytoplasmic_translation,GO:0003735^molecular_function^structural_constituent_of_ribosome,GO:0005112^molecular_function^Notch_binding,GO:0005506^molecular_function^iron_ion_binding,GO:0005634^cellular_component^nucleus,GO:0005654^cellular_component^nucleoplasm,GO:0005737^cellular_component^cytoplasm,GO:0005829^cellular_component^cytosol,GO:0008270^molecular_function^z…
100570_c0_g1	.	.	.	.	.
100570_c1_g1	.	.	.	.	.
100571_c0_g1	.	.	.	.	.
100572_c0_g1	.	.	.	.	.
100573_c0_g1	sigP	.	.	.	.
100573_c1_g1	.	.	.	.	.
100574_c0_g1	.	.	.	.	.
100575_c0_g1	.	.	.	.	.
100576_c0_g1	.	.	.	.	.
100577_c0_g1	sigP	PF13857.6^Ank_5	ANR29_DANRE	A0A1X7VTM8	GO:0005515^molecular_function^protein_binding
100578_c0_g1	.	.	.	.	.
10058_c0_g1	sigP	.	MLP_ACRMI	A0A1X7VCF9	GO:0005509^molecular_function^calcium_ion_binding,GO:0007160^biological_process^cell-matrix_adhesion,GO:0016021^cellular_component^integral_component_of_membrane
10058_c1_g1	sigP^Tm1	PF07645.15^EGF_CA	MLP_ACRMI	A0A1X7VEX8	GO:0005509^molecular_function^calcium_ion_binding,GO:0007160^biological_process^cell-matrix_adhesion,GO:0016021^cellular_component^integral_component_of_membrane
10058_c1_g2	sigP	PF07645.15^EGF_CA	.	A0A1X7VD60	GO:0005509^molecular_function^calcium_ion_binding
10058_c2_g1	.	.	.	.	.
10058_c3_g1	.	.	FBLN3_MACFA^FBLN3_RAT	.	GO:0005006^molecular_function^epidermal_growth_factor-activated_receptor_activity,GO:0005154^molecular_function^epidermal_growth_factor_receptor_binding,GO:0005509^molecular_function^calcium_ion_binding,GO:0005604^cellular_component^basement_membrane,GO:0005615^cellular_component^extracellular_space,GO:0005737^cellular_component^cytoplasm,GO:0006355^biological_process^regulation_of_transcription,…
10058_c4_g1	sigP^Tm2	.	.	.	.
10058_c4_g2	.	.	.	.	.
10058_c6_g1	.	.	.	.	.
10058_c7_g1	.	.	.	.	.
100580_c0_g1	sigP^Tm1	.	.	.	.
100581_c0_g1	sigP^Tm3	.	.	.	.
100582_c0_g1	.	.	.	.	.
100583_c0_g1	.	.	.	.	.
100584_c0_g1	sigP	.	.	A0A1X7V1D7	.
100584_c1_g1	.	.	.	.	.
100585_c0_g1	sigP	.	.	.	.
100585_c1_g1	.	.	.	.	.
100585_c2_g1	.	.	.	.	.
100585_c3_g1	.	.	.	.	.
100585_c4_g1	.	.	.	.	.
100586_c0_g1	.	.	.	.	.
100586_c1_g1	.	.	.	.	.
100586_c2_g1	.	.	.	.	.
100587_c0_g1	.	.	.	.	.
100587_c1_g1	.	.	.	.	.
100588_c0_g1	.	.	.	.	.
100589_c0_g1	.	.	.	.	.
10059_c0_g1	sigP^Tm3	PF00533.26^BRCT^PF02171.17^Piwi	AGO2_XENLA	A0A1X7V894	GO:0000122^biological_process^negative_regulation_of_transcription_by_RNA_polymerase_II,GO:0000132^biological_process^establishment_of_mitotic_spindle_orientation,GO:0000340^molecular_function^RNA_7-methylguanosine_cap_binding,GO:0000932^cellular_component^P-body,GO:0003676^molecular_function^nucleic_acid_binding,GO:0005737^cellular_component^cytoplasm,GO:0005815^cellular_component^microtubule_or…
10059_c0_g2	.	.	.	.	.
100590_c0_g1	.	.	.	.	.
100592_c0_g1	.	.	.	.	.
100593_c0_g1	.	.	CO1A2_CANLF	.	GO:0005201^molecular_function^extracellular_matrix_structural_constituent,GO:0005584^cellular_component^collagen_type_I_trimer,GO:0005615^cellular_component^extracellular_space,GO:0030198^biological_process^extracellular_matrix_organization,GO:0031012^cellular_component^extracellular_matrix,GO:0046872^molecular_function^metal_ion_binding
100594_c0_g1	.	.	.	.	.
100595_c0_g1	.	.	.	.	.
100596_c0_g1	sigP	.	.	.	.
100597_c0_g1	.	.	.	.	.
100598_c0_g1	.	.	ABRA_HUMAN	.	GO:0003779^molecular_function^actin_binding,GO:0005886^cellular_component^plasma_membrane,GO:0006606^biological_process^protein_import_into_nucleus,GO:0015629^cellular_component^actin_cytoskeleton,GO:0030017^cellular_component^sarcomere,GO:0035025^biological_process^positive_regulation_of_Rho_protein_signal_transduction,GO:0045893^biological_process^positive_regulation_of_transcription,_DNA-templ…
100599_c0_g1	.	.	.	.	.
100599_c1_g1	.	.	.	.	.
1006_c0_g1	sigP	PF00084.20^Sushi^PF07645.15^EGF_CA	LYAM2_HUMAN^FBLN5_MOUSE^SVEP1_HUMAN	A0A1X7VCF9	GO:0001558^biological_process^regulation_of_cell_growth,GO:0002092^biological_process^positive_regulation_of_receptor_internalization,GO:0002523^biological_process^leukocyte_migration_involved_in_inflammatory_response,GO:0003682^molecular_function^chromatin_binding,GO:0004252^molecular_function^serine-type_endopeptidase_activity,GO:0004888^molecular_function^transmembrane_signaling_receptor_activ…
1006_c1_g1	.	.	.	.	.
1006_c11_g1	.	.	.	.	.
1006_c14_g1	.	.	.	.	.
1006_c16_g1	.	.	.	.	.
1006_c24_g1	.	.	.	.	.
1006_c4_g1	.	.	.	.	.
1006_c4_g2	.	.	.	.	.
10060_c0_g1	.	.	.	.	.
100600_c0_g1	sigP^Tm2	.	.	.	.
100601_c0_g1	.	.	.	.	.
100602_c0_g1	.	.	.	.	.
100603_c0_g1	.	.	.	.	.
100604_c0_g1	.	.	.	.	.
100605_c0_g1	.	.	.	.	.
100605_c1_g1	.	.	.	.	.
100607_c0_g1	.	.	.	.	.
100607_c0_g2	.	.	.	.	.
100608_c0_g1	.	.	.	.	.
100609_c0_g1	.	.	SKEL2_DROME	.	GO:0005198^molecular_function^structural_molecule_activity,GO:0005634^cellular_component^nucleus,GO:0005700^cellular_component^polytene_chromosome,GO:0005730^cellular_component^nucleolus,GO:0005737^cellular_component^cytoplasm,GO:0005819^cellular_component^spindle,GO:0005874^cellular_component^microtubule,GO:0006997^biological_process^nucleus_organization,GO:0051225^biological_process^spindle_ass…
10061_c0_g1	sigP^Tm1	.	.	.	.
10061_c0_g2	sigP	.	.	.	.
100610_c0_g1	.	.	.	.	.
100610_c1_g1	.	.	.	.	.
100610_c1_g2	sigP	.	.	.	.
100610_c1_g3	.	.	.	.	.
100610_c2_g1	.	.	.	.	.
100612_c0_g1	.	.	ITPR1_RAT	.	GO:0005220^molecular_function^inositol_1,4,5-trisphosphate-sensitive_calcium-release_channel_activity,GO:0005509^molecular_function^calcium_ion_binding,GO:0005635^cellular_component^nuclear_envelope,GO:0005737^cellular_component^cytoplasm,GO:0005789^cellular_component^endoplasmic_reticulum_membrane,GO:0005886^cellular_component^plasma_membrane,GO:0007204^biological_process^positive_regulation_of_…
100613_c0_g1	.	.	PYRG1_HUMAN	.	GO:0003883^molecular_function^CTP_synthase_activity,GO:0005524^molecular_function^ATP_binding,GO:0005737^cellular_component^cytoplasm,GO:0005829^cellular_component^cytosol,GO:0006139^biological_process^nucleobase-containing_compound_metabolic_process,GO:0006241^biological_process^CTP_biosynthetic_process,GO:0006541^biological_process^glutamine_metabolic_process,GO:0015949^biological_process^nucle…
100616_c0_g1	sigP	.	.	.	.
100616_c1_g1	sigP	.	.	.	.
100616_c2_g1	sigP	PF13606.6^Ank_3	.	A0A1X7UVJ5	GO:0005515^molecular_function^protein_binding
100617_c0_g1	.	.	.	.	.
100619_c0_g1	.	.	.	.	.
10062_c0_g1	sigP	.	RN213_MOUSE^R213B_DANRE	A0A1X7VWR1	GO:0001525^biological_process^angiogenesis,GO:0002040^biological_process^sprouting_angiogenesis,GO:0004842^molecular_function^ubiquitin-protein_transferase_activity,GO:0005730^cellular_component^nucleolus,GO:0005737^cellular_component^cytoplasm,GO:0005829^cellular_component^cytosol,GO:0006511^biological_process^ubiquitin-dependent_protein_catabolic_process,GO:0016567^biological_process^protein_ub…
10062_c0_g2	sigP	.	R213B_DANRE	A0A1X7UPA4	GO:0004842^molecular_function^ubiquitin-protein_transferase_activity,GO:0005829^cellular_component^cytosol,GO:0006511^biological_process^ubiquitin-dependent_protein_catabolic_process,GO:0016887^molecular_function^ATPase_activity,GO:0046872^molecular_function^metal_ion_binding
100620_c0_g1	sigP	.	.	.	.
100621_c0_g1	.	.	.	.	.
100621_c0_g2	.	.	.	.	.
100621_c1_g1	.	.	.	.	.
100621_c2_g1	.	.	.	.	.
100622_c0_g1	.	.	.	.	.
100622_c0_g2	.	.	.	.	.
100623_c0_g1	.	.	.	.	.
100623_c0_g2	.	.	.	.	.
100624_c0_g1	.	.	.	.	.
100626_c0_g1	.	.	.	.	.
100628_c0_g1	sigP	.	.	.	.
100629_c0_g1	.	.	.	.	.
100629_c0_g2	.	.	.	.	.
100629_c0_g3	.	.	.	.	.
100629_c1_g1	.	.	.	.	.
100629_c3_g1	.	.	.	.	.
10063_c0_g1	sigP	.	.	A0A1X7US54	.
10063_c0_g2	sigP	PF00531.22^Death^PF05729.12^NACHT	NLRP3_MOUSE	A0A1X7THI8	GO:0000139^cellular_component^Golgi_membrane,GO:0002250^biological_process^adaptive_immune_response,GO:0002374^biological_process^cytokine_secretion_involved_in_immune_response,GO:0002674^biological_process^negative_regulation_of_acute_inflammatory_response,GO:0002827^biological_process^positive_regulation_of_T-helper_1_type_immune_response,GO:0002830^biological_process^positive_regulation_of_typ…
10063_c1_g1	.	.	.	.	.
10063_c1_g2	sigP	PF05729.12^NACHT	.	A0A1X7T407	.
10063_c2_g1	sigP	PF13516.6^LRR_6	.	.	GO:0005515^molecular_function^protein_binding
100630_c0_g1	.	.	.	.	.
100631_c0_g1	sigP	PF01436.21^NHL	NHL1_CAEEL	A0A1X7UWD8	GO:0000209^biological_process^protein_polyubiquitination,GO:0004842^molecular_function^ubiquitin-protein_transferase_activity,GO:0005515^molecular_function^protein_binding,GO:0016567^biological_process^protein_ubiquitination,GO:0043161^biological_process^proteasome-mediated_ubiquitin-dependent_protein_catabolic_process,GO:0046872^molecular_function^metal_ion_binding,GO:0061630^molecular_function^…
100632_c0_g1	.	.	.	.	.
100634_c0_g1	.	.	.	.	.
100635_c0_g1	.	.	.	.	.
100635_c0_g2	.	.	.	.	.
100635_c1_g1	.	.	.	.	.
100636_c0_g1	.	.	.	.	.
100637_c0_g1	.	.	ACT_DICVI	.	GO:0005524^molecular_function^ATP_binding,GO:0005737^cellular_component^cytoplasm,GO:0005856^cellular_component^cytoskeleton
100638_c0_g1	.	.	.	.	.
10064_c0_g1	sigP	.	.	.	.
100640_c0_g1	.	.	NFU1_HUMAN	.	GO:0005506^molecular_function^iron_ion_binding,GO:0005634^cellular_component^nucleus,GO:0005654^cellular_component^nucleoplasm,GO:0005739^cellular_component^mitochondrion,GO:0005829^cellular_component^cytosol,GO:0016226^biological_process^iron-sulfur_cluster_assembly,GO:0051539^molecular_function^4_iron,_4_sulfur_cluster_binding,GO:0097428^biological_process^protein_maturation_by_iron-sulfur_clus…
100641_c0_g1	.	.	.	.	.
100642_c0_g1	.	.	.	.	.
100644_c0_g1	.	.	.	.	.
100645_c0_g1	.	.	.	.	.
100645_c0_g2	.	.	.	.	.
100645_c0_g3	.	.	.	.	.
100645_c0_g4	.	.	.	.	.
100645_c1_g1	.	.	.	.	.
100645_c2_g1	.	.	.	.	.
100645_c3_g1	.	.	.	.	.
100646_c0_g1	.	.	.	.	.
100647_c0_g1	sigP	PF00084.20^Sushi	SVEP1_RAT	A0A1X7VKS2	GO:0005509^molecular_function^calcium_ion_binding,GO:0005576^cellular_component^extracellular_region,GO:0005737^cellular_component^cytoplasm,GO:0007155^biological_process^cell_adhesion,GO:0016020^cellular_component^membrane
100647_c0_g2	sigP	PF00084.20^Sushi	.	A0A1X7UHV7	GO:0001618^molecular_function^virus_receptor_activity,GO:0001848^molecular_function^complement_binding,GO:0003677^molecular_function^DNA_binding,GO:0003682^molecular_function^chromatin_binding,GO:0004875^molecular_function^complement_receptor_activity,GO:0004888^molecular_function^transmembrane_signaling_receptor_activity,GO:0005509^molecular_function^calcium_ion_binding,GO:0005576^cellular_compo…
100647_c0_g3	.	.	.	.	.
100647_c0_g4	sigP	PF00084.20^Sushi	SVEP1_MOUSE	A0A1X7VKS2	GO:0003682^molecular_function^chromatin_binding,GO:0005509^molecular_function^calcium_ion_binding,GO:0005576^cellular_component^extracellular_region,GO:0005615^cellular_component^extracellular_space,GO:0005737^cellular_component^cytoplasm,GO:0007155^biological_process^cell_adhesion,GO:0016020^cellular_component^membrane
10065_c0_g1	sigP	PF00096.26^zf-C2H2	KLF15_MOUSE	A0A1X7VCG8	GO:0000977^molecular_function^RNA_polymerase_II_regulatory_region_sequence-specific_DNA_binding,GO:0000978^molecular_function^RNA_polymerase_II_proximal_promoter_sequence-specific_DNA_binding,GO:0000981^molecular_function^DNA-binding_transcription_factor_activity,_RNA_polymerase_II-specific,GO:0001228^molecular_function^DNA-binding_transcription_activator_activity,_RNA_polymerase_II-specific,GO:0…
100650_c0_g1	.	.	.	.	.
100651_c0_g1	sigP	.	.	.	.
100652_c0_g1	sigP^Tm1	PF13589.6^HATPase_c_3	HSP80_SOLLC	A0A1X7V9W5	GO:0005524^molecular_function^ATP_binding,GO:0005737^cellular_component^cytoplasm,GO:0005829^cellular_component^cytosol,GO:0005886^cellular_component^plasma_membrane,GO:0006457^biological_process^protein_folding,GO:0009986^cellular_component^cell_surface,GO:0032991^cellular_component^protein-containing_complex,GO:0034605^biological_process^cellular_response_to_heat,GO:0048471^cellular_component^p…
100653_c0_g1	.	.	.	.	.
100654_c0_g1	.	.	.	.	.
100654_c1_g1	.	.	.	.	.
100654_c2_g1	.	.	.	.	.
100654_c3_g1	sigP	PF00226.31^DnaJ	AUXI_HUMAN	A0A1X7URC1	GO:0004725^molecular_function^protein_tyrosine_phosphatase_activity,GO:0005737^cellular_component^cytoplasm,GO:0005829^cellular_component^cytosol,GO:0006898^biological_process^receptor-mediated_endocytosis,GO:0014069^cellular_component^postsynaptic_density,GO:0016191^biological_process^synaptic_vesicle_uncoating,GO:0017124^molecular_function^SH3_domain_binding,GO:0030276^molecular_function^clathr…
100654_c4_g1	.	.	.	.	.
100654_c5_g1	sigP	.	.	.	.
100654_c6_g1	.	.	.	.	.
100655_c0_g1	.	.	.	.	.
100656_c0_g1	.	.	.	.	.
100658_c0_g1	sigP^Tm1	PF00394.22^Cu-oxidase	LAC2_TRAVE	A0A1X7SXN9	GO:0005507^molecular_function^copper_ion_binding,GO:0005576^cellular_component^extracellular_region,GO:0016491^molecular_function^oxidoreductase_activity,GO:0046274^biological_process^lignin_catabolic_process,GO:0052716^molecular_function^hydroquinone:oxygen_oxidoreductase_activity,GO:0055114^biological_process^oxidation-reduction_process
100659_c0_g1	.	.	.	.	.
10066_c0_g1	sigP^Tm12	PF05222.15^AlaDh_PNT_N	NNTM_BOVIN	A0A1X7V4Y0	GO:0005739^cellular_component^mitochondrion,GO:0005743^cellular_component^mitochondrial_inner_membrane,GO:0006740^biological_process^NADPH_regeneration,GO:0008746^molecular_function^NAD(P)+_transhydrogenase_activity,GO:0016021^cellular_component^integral_component_of_membrane,GO:0050661^molecular_function^NADP_binding,GO:0051287^molecular_function^NAD_binding,GO:0072593^biological_process^reactiv…
100660_c0_g1	sigP^Tm3	.	.	.	GO:0007594^biological_process^puparial_adhesion,GO:0062130^cellular_component^adhesive_extracellular_matrix
100660_c0_g2	sigP^Tm3	.	.	.	GO:0007594^biological_process^puparial_adhesion,GO:0062130^cellular_component^adhesive_extracellular_matrix
100661_c0_g1	.	.	.	.	.
100662_c0_g1	.	.	.	.	.
100663_c0_g1	.	.	AQR_HUMAN	.	GO:0000398^biological_process^mRNA_splicing,_via_spliceosome,GO:0003723^molecular_function^RNA_binding,GO:0003724^molecular_function^RNA_helicase_activity,GO:0003729^molecular_function^mRNA_binding,GO:0005524^molecular_function^ATP_binding,GO:0005634^cellular_component^nucleus,GO:0005654^cellular_component^nucleoplasm,GO:0006283^biological_process^transcription-coupled_nucleotide-excision_repair,…
100664_c0_g1	.	.	.	.	.
100665_c0_g1	.	.	.	.	.
100666_c0_g1	.	.	.	.	.
100667_c0_g1	.	.	.	.	.
100669_c0_g1	.	.	.	.	.
10067_c0_g1	.	.	MTG8R_HUMAN	.	GO:0000122^biological_process^negative_regulation_of_transcription_by_RNA_polymerase_II,GO:0003700^molecular_function^DNA-binding_transcription_factor_activity,GO:0003714^molecular_function^transcription_corepressor_activity,GO:0005634^cellular_component^nucleus,GO:0010976^biological_process^positive_regulation_of_neuron_projection_development,GO:0010977^biological_process^negative_regulation_of_…
100671_c0_g1	.	.	.	.	.
100672_c0_g1	.	.	.	.	.
100672_c1_g1	.	.	.	.	.
100674_c0_g1	.	.	ACT1_ABSGL	.	GO:0005524^molecular_function^ATP_binding,GO:0005737^cellular_component^cytoplasm,GO:0005856^cellular_component^cytoskeleton
100675_c0_g1	.	.	.	.	.
100678_c0_g1	.	.	.	.	.
100679_c0_g1	.	.	.	.	.
10068_c0_g1	.	.	.	.	.
10068_c0_g2	.	.	.	.	.
10068_c1_g1	.	.	.	.	.
100680_c0_g1	.	.	.	.	.
100681_c0_g1	.	.	.	.	.
100683_c0_g1	sigP	.	.	.	.
100684_c0_g1	.	.	.	.	.
100685_c0_g1	.	.	.	.	.
100685_c0_g2	.	.	.	.	.
100685_c1_g1	.	.	.	.	.
100685_c2_g1	.	.	.	.	.
100686_c0_g1	sigP^Tm1	.	.	.	.
100686_c1_g1	.	.	.	.	.
100688_c0_g1	.	.	.	.	.
100689_c0_g1	.	.	.	.	.
10069_c0_g1	.	.	.	.	.
100690_c0_g1	.	.	.	.	.
100691_c0_g1	.	.	.	.	.
100692_c0_g1	.	.	.	.	.
100693_c0_g1	sigP	.	.	.	.
100694_c0_g1	.	.	.	.	.
100695_c0_g1	.	.	.	.	.
100696_c0_g1	.	.	ACAD9_HUMAN	.	GO:0000062^molecular_function^fatty-acyl-CoA_binding,GO:0001676^biological_process^long-chain_fatty_acid_metabolic_process,GO:0004466^molecular_function^long-chain-acyl-CoA_dehydrogenase_activity,GO:0005634^cellular_component^nucleus,GO:0005739^cellular_component^mitochondrion,GO:0005743^cellular_component^mitochondrial_inner_membrane,GO:0017099^molecular_function^very-long-chain-acyl-CoA_dehydro…
100697_c0_g1	.	.	.	.	.
100698_c0_g1	.	.	ISCA1_DANRE	.	GO:0005198^molecular_function^structural_molecule_activity,GO:0005739^cellular_component^mitochondrion,GO:0006783^biological_process^heme_biosynthetic_process,GO:0016226^biological_process^iron-sulfur_cluster_assembly,GO:0046872^molecular_function^metal_ion_binding,GO:0051537^molecular_function^2_iron,_2_sulfur_cluster_binding,GO:0097428^biological_process^protein_maturation_by_iron-sulfur_cluste…
100699_c0_g1	.	.	.	.	.
1007_c0_g1	sigP	PF00656.22^Peptidase_C14^PF14382.6^ECR1_N^PF15985.5^KH_6	EXOS2_BOVIN^EXOS2_MOUSE	A0A1X7VC14	GO:0000176^cellular_component^nuclear_exosome_(RNase_complex),GO:0000177^cellular_component^cytoplasmic_exosome_(RNase_complex),GO:0000178^cellular_component^exosome_(RNase_complex),GO:0000467^biological_process^exonucleolytic_trimming_to_generate_mature_3'-end_of_5.8S_rRNA_from_tricistronic_rRNA_transcript_(SSU-rRNA,_5.8S_rRNA,_LSU-rRNA),GO:0003723^molecular_function^RNA_binding,GO:0005634^cellu…
1007_c1_g1	sigP	.	.	.	.
1007_c2_g1	sigP	PF01335.21^DED	.	A0A1X7VAD9	GO:0005515^molecular_function^protein_binding,GO:0042981^biological_process^regulation_of_apoptotic_process
1007_c3_g1	.	.	.	.	.
1007_c3_g2	.	.	.	.	.
10070_c0_g1	.	.	.	.	.
10070_c0_g2	.	.	.	.	.
100700_c0_g1	.	.	.	.	.
100701_c0_g1	.	.	.	.	.
100702_c0_g1	.	.	.	.	.
100704_c0_g1	sigP	PF00009.27^GTP_EFTU	EFGM_DROGR	A0A1X7UDJ9	GO:0003746^molecular_function^translation_elongation_factor_activity,GO:0003924^molecular_function^GTPase_activity,GO:0005525^molecular_function^GTP_binding,GO:0005634^cellular_component^nucleus,GO:0005739^cellular_component^mitochondrion,GO:0070125^biological_process^mitochondrial_translational_elongation
100705_c0_g1	.	.	.	.	.
100706_c0_g1	.	.	.	.	.
100706_c0_g2	.	.	.	.	.
100706_c1_g1	.	.	.	.	.
100706_c2_g1	.	.	.	.	.
100706_c3_g1	.	.	.	.	.
100707_c0_g1	sigP	.	.	A0A1X7VBR3	GO:0000127^cellular_component^transcription_factor_TFIIIC_complex,GO:0001002^molecular_function^RNA_polymerase_III_type_1_promoter_sequence-specific_DNA_binding,GO:0001003^molecular_function^RNA_polymerase_III_type_2_promoter_sequence-specific_DNA_binding,GO:0005634^cellular_component^nucleus,GO:0005730^cellular_component^nucleolus,GO:0006384^biological_process^transcription_initiation_from_RNA_p…
100707_c1_g1	.	.	.	.	.
100708_c0_g1	.	.	.	.	.
10071_c0_g1	sigP	PF00788.23^RA	AFAD_MOUSE	A0A1X7VKP9	GO:0005515^molecular_function^protein_binding,GO:0005654^cellular_component^nucleoplasm,GO:0005737^cellular_component^cytoplasm,GO:0005829^cellular_component^cytosol,GO:0005886^cellular_component^plasma_membrane,GO:0005911^cellular_component^cell-cell_junction,GO:0005912^cellular_component^adherens_junction,GO:0005913^cellular_component^cell-cell_adherens_junction,GO:0007165^biological_process^si…
10071_c0_g2	sigP	PF00788.23^RA	AFAD_HUMAN	A0A1X7VKP9	GO:0005515^molecular_function^protein_binding,GO:0005654^cellular_component^nucleoplasm,GO:0005737^cellular_component^cytoplasm,GO:0005829^cellular_component^cytosol,GO:0005886^cellular_component^plasma_membrane,GO:0005911^cellular_component^cell-cell_junction,GO:0005912^cellular_component^adherens_junction,GO:0005913^cellular_component^cell-cell_adherens_junction,GO:0007155^biological_process^ce…
10071_c0_g3	sigP	PF00788.23^RA	AFAD_HUMAN	.	GO:0005654^cellular_component^nucleoplasm,GO:0005829^cellular_component^cytosol,GO:0005886^cellular_component^plasma_membrane,GO:0005911^cellular_component^cell-cell_junction,GO:0005913^cellular_component^cell-cell_adherens_junction,GO:0007155^biological_process^cell_adhesion,GO:0007165^biological_process^signal_transduction,GO:0007267^biological_process^cell-cell_signaling,GO:0008022^molecular_f…
10071_c2_g1	sigP	.	SMYD2_HUMAN	A0A1X7U1G6	GO:0000122^biological_process^negative_regulation_of_transcription_by_RNA_polymerase_II,GO:0000993^molecular_function^RNA_polymerase_II_complex_binding,GO:0002039^molecular_function^p53_binding,GO:0005634^cellular_component^nucleus,GO:0005654^cellular_component^nucleoplasm,GO:0005737^cellular_component^cytoplasm,GO:0005829^cellular_component^cytosol,GO:0007507^biological_process^heart_development…
100711_c0_g1	.	.	.	.	.
100711_c1_g1	sigP^Tm1	.	.	.	.
100712_c0_g1	.	.	.	.	.
100713_c0_g1	.	.	.	.	.
100714_c0_g1	.	.	CD5R2_HUMAN	.	GO:0000079^biological_process^regulation_of_cyclin-dependent_protein_serine/threonine_kinase_activity,GO:0001764^biological_process^neuron_migration,GO:0003779^molecular_function^actin_binding,GO:0005737^cellular_component^cytoplasm,GO:0005886^cellular_component^plasma_membrane,GO:0008289^molecular_function^lipid_binding,GO:0016020^cellular_component^membrane,GO:0016533^cellular_component^protein…
100715_c0_g1	.	.	.	.	.
10072_c0_g1	sigP^Tm1	PF00560.33^LRR_1^PF00626.22^Gelsolin	FLII_MOUSE	A0A1X7V6M4	GO:0003779^molecular_function^actin_binding,GO:0005515^molecular_function^protein_binding,GO:0005654^cellular_component^nucleoplasm,GO:0005815^cellular_component^microtubule_organizing_center,GO:0005829^cellular_component^cytosol,GO:0005903^cellular_component^brush_border,GO:0005925^cellular_component^focal_adhesion,GO:0007275^biological_process^multicellular_organism_development,GO:0030036^biolo…
10072_c1_g1	.	.	.	.	.
100721_c0_g1	.	.	.	.	.
100721_c0_g2	.	.	.	.	.
100722_c0_g1	.	.	.	.	.
100724_c0_g1	.	.	.	.	.
100725_c0_g1	.	.	PMP6_CHLPN	.	GO:0005576^cellular_component^extracellular_region,GO:0005618^cellular_component^cell_wall,GO:0009279^cellular_component^cell_outer_membrane,GO:0016021^cellular_component^integral_component_of_membrane
100725_c1_g1	sigP	.	.	A0A1X7V323	.
100727_c0_g1	.	.	.	.	.
100728_c0_g1	.	.	.	.	.
100729_c0_g1	.	.	.	.	.
10073_c0_g1	sigP^Tm1	.	.	A0A1X7SSV5	.
10073_c0_g2	sigP^Tm1	.	.	A0A1X7VWB3	.
100730_c0_g1	.	.	.	.	.
100731_c0_g1	.	.	.	.	.
100731_c1_g1	.	.	.	.	.
100732_c0_g1	.	.	.	.	.
100733_c0_g1	.	.	.	.	.
100734_c0_g1	.	.	.	.	.
100735_c0_g1	.	.	.	.	.
100736_c0_g1	sigP	.	RN213_MOUSE	A0A1X7SW43	GO:0001525^biological_process^angiogenesis,GO:0002040^biological_process^sprouting_angiogenesis,GO:0004842^molecular_function^ubiquitin-protein_transferase_activity,GO:0005730^cellular_component^nucleolus,GO:0005737^cellular_component^cytoplasm,GO:0005829^cellular_component^cytosol,GO:0006511^biological_process^ubiquitin-dependent_protein_catabolic_process,GO:0016567^biological_process^protein_ub…
100736_c2_g1	sigP	.	RN213_MOUSE	A0A1X7SW43	GO:0001525^biological_process^angiogenesis,GO:0002040^biological_process^sprouting_angiogenesis,GO:0004842^molecular_function^ubiquitin-protein_transferase_activity,GO:0005730^cellular_component^nucleolus,GO:0005737^cellular_component^cytoplasm,GO:0005829^cellular_component^cytosol,GO:0006511^biological_process^ubiquitin-dependent_protein_catabolic_process,GO:0016567^biological_process^protein_ub…
100736_c3_g1	.	.	RN213_MOUSE	.	GO:0001525^biological_process^angiogenesis,GO:0002040^biological_process^sprouting_angiogenesis,GO:0004842^molecular_function^ubiquitin-protein_transferase_activity,GO:0005730^cellular_component^nucleolus,GO:0005737^cellular_component^cytoplasm,GO:0005829^cellular_component^cytosol,GO:0006511^biological_process^ubiquitin-dependent_protein_catabolic_process,GO:0016567^biological_process^protein_ub…
100737_c0_g1	.	.	.	.	.
100738_c0_g1	.	.	.	.	.
100739_c0_g1	.	.	NCPR_CAVPO	.	GO:0003958^molecular_function^NADPH-hemoprotein_reductase_activity,GO:0005789^cellular_component^endoplasmic_reticulum_membrane,GO:0010181^molecular_function^FMN_binding,GO:0016021^cellular_component^integral_component_of_membrane,GO:0050660^molecular_function^flavin_adenine_dinucleotide_binding,GO:0050661^molecular_function^NADP_binding
10074_c0_g1	sigP^Tm2	PF04146.15^YTH	YTDC1_DROME^YTDC1_HUMAN^YTDC1_RAT	A0A1X7V720	GO:0000381^biological_process^regulation_of_alternative_mRNA_splicing,_via_spliceosome,GO:0000398^biological_process^mRNA_splicing,_via_spliceosome,GO:0001673^cellular_component^male_germ_cell_nucleus,GO:0003723^molecular_function^RNA_binding,GO:0003729^molecular_function^mRNA_binding,GO:0005524^molecular_function^ATP_binding,GO:0005634^cellular_component^nucleus,GO:0005654^cellular_component^nuc…
10074_c0_g2	sigP	PF04146.15^YTH	YTDC1_MOUSE	A0A1X7V720	GO:0000381^biological_process^regulation_of_alternative_mRNA_splicing,_via_spliceosome,GO:0000398^biological_process^mRNA_splicing,_via_spliceosome,GO:0001673^cellular_component^male_germ_cell_nucleus,GO:0003723^molecular_function^RNA_binding,GO:0003729^molecular_function^mRNA_binding,GO:0005634^cellular_component^nucleus,GO:0005654^cellular_component^nucleoplasm,GO:0005886^cellular_component^pla…
10074_c1_g1	.	.	.	.	.
10074_c1_g2	.	.	.	.	.
10074_c2_g1	.	.	.	.	.
100741_c0_g1	.	.	.	.	.
100742_c0_g1	.	.	NETR_SAGLB	.	GO:0004252^molecular_function^serine-type_endopeptidase_activity,GO:0005044^molecular_function^scavenger_receptor_activity,GO:0005576^cellular_component^extracellular_region,GO:0005886^cellular_component^plasma_membrane,GO:0006887^biological_process^exocytosis,GO:0030424^cellular_component^axon
100743_c0_g1	.	.	.	.	.
100744_c0_g1	.	.	.	.	.
100745_c0_g1	.	.	.	.	.
100745_c1_g1	.	.	.	.	.
100746_c0_g1	.	.	.	.	.
100747_c0_g1	.	.	.	.	.
100748_c0_g1	.	.	.	.	.
100749_c0_g1	.	.	.	.	.
10075_c0_g1	sigP^Tm3	PF03901.17^Glyco_transf_22^PF08711.11^Med26	IWS1_MOUSE^IWS1_HUMAN	A0A1X7VW31	GO:0000026^molecular_function^alpha-1,2-mannosyltransferase_activity,GO:0000030^molecular_function^mannosyltransferase_activity,GO:0005634^cellular_component^nucleus,GO:0005654^cellular_component^nucleoplasm,GO:0005783^cellular_component^endoplasmic_reticulum,GO:0005789^cellular_component^endoplasmic_reticulum_membrane,GO:0006366^biological_process^transcription_by_RNA_polymerase_II,GO:0006368^bi…
10075_c0_g2	sigP^Tm8	PF03901.17^Glyco_transf_22	ALG9_MOUSE^ALG9_HUMAN	A0A1X7VW31	GO:0000026^molecular_function^alpha-1,2-mannosyltransferase_activity,GO:0000030^molecular_function^mannosyltransferase_activity,GO:0005783^cellular_component^endoplasmic_reticulum,GO:0005789^cellular_component^endoplasmic_reticulum_membrane,GO:0006486^biological_process^protein_glycosylation,GO:0006488^biological_process^dolichol-linked_oligosaccharide_biosynthetic_process,GO:0016020^cellular_com…
10075_c0_g3	sigP^Tm2	PF03901.17^Glyco_transf_22	ALG9_HUMAN	A0A1X7VW31	GO:0000026^molecular_function^alpha-1,2-mannosyltransferase_activity,GO:0000030^molecular_function^mannosyltransferase_activity,GO:0005783^cellular_component^endoplasmic_reticulum,GO:0005789^cellular_component^endoplasmic_reticulum_membrane,GO:0006488^biological_process^dolichol-linked_oligosaccharide_biosynthetic_process,GO:0016020^cellular_component^membrane,GO:0016021^cellular_component^integr…
10075_c1_g1	.	.	.	.	.
100750_c0_g1	.	.	.	.	.
100750_c0_g2	.	.	.	.	.
100750_c0_g3	sigP	.	.	.	.
100750_c0_g4	.	.	.	.	.
100750_c1_g1	.	.	.	.	.
100750_c2_g1	.	.	.	.	.
100751_c0_g1	.	.	.	.	.
100752_c0_g1	.	.	.	.	.
100753_c0_g1	.	.	.	.	.
100754_c0_g1	.	.	.	.	.
100755_c0_g1	.	.	.	.	.
100756_c0_g1	.	.	.	.	.
100757_c0_g1	.	.	.	.	.
100758_c0_g1	.	.	CN165_HUMAN	.	GO:0016021^cellular_component^integral_component_of_membrane
100758_c1_g1	.	.	ZN429_HUMAN	.	GO:0003677^molecular_function^DNA_binding,GO:0005634^cellular_component^nucleus,GO:0006355^biological_process^regulation_of_transcription,_DNA-templated,GO:0046872^molecular_function^metal_ion_binding
100759_c0_g1	.	.	ITB1_RAT	.	GO:0001669^cellular_component^acrosomal_vesicle,GO:0001894^biological_process^tissue_homeostasis,GO:0001968^molecular_function^fibronectin_binding,GO:0002020^molecular_function^protease_binding,GO:0003779^molecular_function^actin_binding,GO:0005102^molecular_function^signaling_receptor_binding,GO:0005178^molecular_function^integrin_binding,GO:0005518^molecular_function^collagen_binding,GO:0005604…
10076_c0_g1	.	.	.	.	.
10076_c0_g2	.	.	.	.	.
10076_c0_g3	.	.	.	.	.
10076_c0_g4	.	.	.	.	.
10076_c1_g1	.	.	ANR29_DANRE	.	.
100760_c0_g1	.	.	.	.	.
100761_c0_g1	.	.	.	.	.
100761_c0_g2	.	.	.	.	.
100762_c0_g1	.	.	.	.	.
100765_c0_g1	.	.	.	.	.
100766_c0_g1	.	.	.	.	.
100768_c0_g1	.	.	.	.	.
100769_c0_g1	.	.	.	.	.
10077_c0_g1	sigP^Tm2	PF00378.20^ECH_1^PF01565.23^FAD_binding_4	GGLO_BOVIN^HIBCH_XENLA	A0A1X7VC40	GO:0003824^molecular_function^catalytic_activity,GO:0003860^molecular_function^3-hydroxyisobutyryl-CoA_hydrolase_activity,GO:0003885^molecular_function^D-arabinono-1,4-lactone_oxidase_activity,GO:0005739^cellular_component^mitochondrion,GO:0005789^cellular_component^endoplasmic_reticulum_membrane,GO:0006574^biological_process^valine_catabolic_process,GO:0016020^cellular_component^membrane,GO:0016…
10077_c1_g1	.	.	.	.	.
100770_c0_g1	.	.	NRDC_HUMAN	.	GO:0004222^molecular_function^metalloendopeptidase_activity,GO:0005739^cellular_component^mitochondrion,GO:0005829^cellular_component^cytosol,GO:0006508^biological_process^proteolysis,GO:0007528^biological_process^neuromuscular_junction_development,GO:0008283^biological_process^cell_population_proliferation,GO:0009986^cellular_component^cell_surface,GO:0016477^biological_process^cell_migration,GO…
100771_c0_g1	.	.	.	.	.
100771_c1_g1	.	.	.	.	.
100771_c2_g1	.	.	.	.	.
100772_c0_g1	.	.	.	.	.
100773_c0_g1	sigP^Tm1	.	.	.	.
100774_c0_g1	.	.	.	.	.
100775_c0_g1	.	.	.	.	.
100776_c0_g1	.	.	.	.	.
100778_c0_g1	.	.	.	.	.
100778_c1_g1	.	.	.	.	.
100779_c0_g1	.	.	.	.	.
10078_c0_g1	sigP^Tm1	PF07719.17^TPR_2^PF13424.6^TPR_12^PF17874.1^TPR_MalT	TTC25_DANRE^TTC25_XENLA^TTC25_HUMAN	A0A1X7UHK0	GO:0005515^molecular_function^protein_binding,GO:0005737^cellular_component^cytoplasm,GO:0005856^cellular_component^cytoskeleton,GO:0032474^biological_process^otolith_morphogenesis,GO:0042995^cellular_component^cell_projection,GO:0060271^biological_process^cilium_assembly,GO:0061371^biological_process^determination_of_heart_left/right_asymmetry
10078_c0_g2	sigP	PF07719.17^TPR_2	TTC25_DANRE	A0A1X7UHK0	GO:0005515^molecular_function^protein_binding,GO:0005737^cellular_component^cytoplasm,GO:0005856^cellular_component^cytoskeleton,GO:0032474^biological_process^otolith_morphogenesis,GO:0042995^cellular_component^cell_projection,GO:0060271^biological_process^cilium_assembly,GO:0061371^biological_process^determination_of_heart_left/right_asymmetry
100780_c0_g1	sigP^Tm1	.	.	.	.
100782_c0_g1	.	.	.	.	.
100782_c1_g1	.	.	.	.	.
100782_c2_g1	.	.	.	.	.
100782_c3_g1	.	.	.	.	.
100783_c0_g1	sigP^Tm2	.	.	.	.
100783_c0_g2	.	.	.	.	.
100783_c0_g3	.	.	.	.	.
100784_c0_g1	.	.	.	.	.
100785_c0_g1	.	.	.	.	.
100785_c0_g2	sigP	.	.	.	.
100786_c0_g1	.	.	.	.	.
100787_c0_g1	.	.	.	.	.
100789_c0_g1	.	.	.	.	.
100789_c1_g1	.	.	.	.	.
10079_c0_g1	.	.	.	.	.
10079_c0_g2	.	.	.	.	.
100790_c0_g1	.	.	.	.	.
100791_c0_g1	.	.	.	.	.
100792_c0_g1	.	.	.	.	.
100793_c0_g1	.	.	.	.	.
100794_c0_g1	.	.	.	.	.
100795_c0_g1	.	.	.	.	.
100796_c0_g1	.	.	.	.	.
100797_c0_g1	.	.	.	.	.
100797_c0_g2	.	.	.	.	.
100797_c0_g3	.	.	.	.	.
100797_c0_g4	.	.	.	.	.
100798_c0_g1	.	.	.	.	.
100798_c0_g2	.	.	.	.	.
100799_c0_g1	.	.	.	.	.
1008_c0_g1	sigP^Tm1	PF00856.28^SET^PF17907.1^AWS	SETD2_HUMAN^SETD2_MOUSE	A0A1X7UJK2	GO:0001525^biological_process^angiogenesis,GO:0001570^biological_process^vasculogenesis,GO:0001763^biological_process^morphogenesis_of_a_branching_structure,GO:0001843^biological_process^neural_tube_closure,GO:0005515^molecular_function^protein_binding,GO:0005634^cellular_component^nucleus,GO:0005654^cellular_component^nucleoplasm,GO:0005694^cellular_component^chromosome,GO:0006298^biological_pro…
1008_c0_g2	sigP	PF00397.26^WW	SETD2_HUMAN	A0A1X7UJK2	GO:0001525^biological_process^angiogenesis,GO:0001570^biological_process^vasculogenesis,GO:0001763^biological_process^morphogenesis_of_a_branching_structure,GO:0001843^biological_process^neural_tube_closure,GO:0005515^molecular_function^protein_binding,GO:0005634^cellular_component^nucleus,GO:0005654^cellular_component^nucleoplasm,GO:0005694^cellular_component^chromosome,GO:0006298^biological_pro…
1008_c1_g1	sigP	PF09247.11^TBP-binding	TAF1_MESAU^TAF1_DROME	A0A1X7TTP8	GO:0003677^molecular_function^DNA_binding,GO:0004402^molecular_function^histone_acetyltransferase_activity,GO:0004674^molecular_function^protein_serine/threonine_kinase_activity,GO:0004839^molecular_function^ubiquitin_activating_enzyme_activity,GO:0005515^molecular_function^protein_binding,GO:0005524^molecular_function^ATP_binding,GO:0005634^cellular_component^nucleus,GO:0005654^cellular_componen…
1008_c3_g1	.	.	.	.	.
10080_c0_g1	sigP	.	.	.	.
10080_c1_g1	.	.	.	.	.
100800_c0_g1	sigP	PF10551.9^MULE	ZSWM3_MOUSE^ZSWM3_HUMAN	A0A1X7VXC4	GO:0003677^molecular_function^DNA_binding,GO:0004803^molecular_function^transposase_activity,GO:0006313^biological_process^transposition,_DNA-mediated,GO:0008270^molecular_function^zinc_ion_binding
100800_c1_g1	.	.	.	.	.
100801_c0_g1	.	.	.	.	.
100803_c0_g1	.	.	.	.	.
100804_c0_g1	.	.	.	.	.
100805_c0_g1	.	.	.	.	.
100806_c0_g1	.	.	.	.	.
100807_c0_g1	.	.	.	.	.
100808_c0_g1	.	.	.	.	.
100809_c0_g1	.	.	.	.	.
10081_c0_g1	sigP	.	.	.	.
10081_c1_g1	sigP	.	.	.	.
10081_c4_g1	.	.	.	.	.
100810_c0_g1	.	.	NADK_HUMAN	.	GO:0003951^molecular_function^NAD+_kinase_activity,GO:0005524^molecular_function^ATP_binding,GO:0005829^cellular_component^cytosol,GO:0006741^biological_process^NADP_biosynthetic_process,GO:0016310^biological_process^phosphorylation,GO:0019674^biological_process^NAD_metabolic_process,GO:0035774^biological_process^positive_regulation_of_insulin_secretion_involved_in_cellular_response_to_glucose_st…
100811_c0_g1	.	.	.	.	.
100811_c0_g2	.	.	.	.	.
100811_c1_g1	.	.	.	.	.
100811_c1_g2	.	.	.	.	.
100811_c2_g1	sigP	.	.	.	.
100811_c3_g1	.	.	.	.	.
100812_c0_g1	.	.	.	.	.
100813_c0_g1	.	.	.	.	.
100814_c0_g1	.	.	.	.	.
100815_c0_g1	.	.	GPA16_CAEEL	.	GO:0000132^biological_process^establishment_of_mitotic_spindle_orientation,GO:0000578^biological_process^embryonic_axis_specification,GO:0001664^molecular_function^G_protein-coupled_receptor_binding,GO:0003924^molecular_function^GTPase_activity,GO:0005525^molecular_function^GTP_binding,GO:0005834^cellular_component^heterotrimeric_G-protein_complex,GO:0005938^cellular_component^cell_cortex,GO:0007…
100816_c0_g1	.	.	.	.	.
100817_c0_g1	.	.	.	.	.
100818_c0_g1	.	.	.	.	.
100819_c0_g1	.	.	.	.	.
10082_c0_g1	.	.	.	.	.
10082_c0_g2	sigP^Tm1	PF01562.19^Pep_M12B_propep^PF04427.18^Brix^PF16698.5^ADAM17_MPD	ADA17_DROME^SSF1_MOUSE	A0A1X7VBP5	GO:0000027^biological_process^ribosomal_large_subunit_assembly,GO:0001560^biological_process^regulation_of_cell_growth_by_extracellular_stimulus,GO:0004222^molecular_function^metalloendopeptidase_activity,GO:0005634^cellular_component^nucleus,GO:0005730^cellular_component^nucleolus,GO:0006509^biological_process^membrane_protein_ectodomain_proteolysis,GO:0007219^biological_process^Notch_signaling_…
10082_c1_g1	sigP	.	.	A0A1X7TNV0	.
10082_c11_g1	.	.	.	.	.
100820_c0_g1	.	.	.	.	.
100821_c0_g1	.	.	RACC_DICDI	.	GO:0003924^molecular_function^GTPase_activity,GO:0005525^molecular_function^GTP_binding,GO:0005737^cellular_component^cytoplasm,GO:0005886^cellular_component^plasma_membrane,GO:0005938^cellular_component^cell_cortex,GO:0006935^biological_process^chemotaxis,GO:0007015^biological_process^actin_filament_organization,GO:0007163^biological_process^establishment_or_maintenance_of_cell_polarity,GO:00072…
100823_c0_g1	.	.	.	.	.
100823_c0_g2	.	.	.	.	.
100823_c0_g3	.	.	.	.	.
100823_c0_g4	.	.	.	.	.
100823_c0_g5	.	.	.	.	.
100823_c1_g1	.	.	.	.	.
100823_c2_g1	.	.	.	.	.
100824_c0_g1	.	.	.	.	.
100825_c0_g1	.	.	.	.	.
100826_c0_g1	.	.	.	.	.
100829_c0_g1	sigP^Tm1	.	.	A0A1X7VR43	.
100829_c0_g2	.	.	.	.	.
10083_c0_g1	sigP	PF00084.20^Sushi^PF00530.18^SRCR	SRB4D_MOUSE^LG3BP_RAT^DMBTL_MOUSE	A0A1X7VKS2	GO:0005044^molecular_function^scavenger_receptor_activity,GO:0005576^cellular_component^extracellular_region,GO:0005615^cellular_component^extracellular_space,GO:0007155^biological_process^cell_adhesion,GO:0007338^biological_process^single_fertilization,GO:0009897^cellular_component^external_side_of_plasma_membrane,GO:0009986^cellular_component^cell_surface,GO:0016020^cellular_component^membrane,…
100831_c0_g1	.	.	.	.	.
100831_c0_g2	.	.	.	.	.
100832_c0_g1	.	.	.	.	.
100832_c1_g1	.	.	.	.	.
100833_c0_g1	.	.	.	.	.
100833_c1_g1	.	.	.	.	.
100834_c0_g1	.	.	.	.	.
100836_c0_g1	.	.	.	.	.
100838_c0_g1	.	.	.	.	.
100838_c0_g2	.	.	.	.	.
100838_c1_g1	.	.	.	.	.
100838_c2_g1	.	.	.	.	.
100838_c3_g1	.	.	.	.	.
100838_c3_g2	.	.	.	.	.
100839_c0_g1	.	.	.	.	.
10084_c0_g1	sigP^Tm1	.	.	.	.
10084_c1_g1	sigP	.	.	.	.
10084_c6_g1	.	.	.	.	.
100840_c0_g1	.	.	.	.	.
100841_c0_g1	.	.	.	.	.
100842_c0_g1	.	.	.	.	.
100843_c0_g1	.	.	.	.	.
100844_c0_g1	.	.	.	.	.
100845_c0_g1	sigP	.	.	.	.
100846_c0_g1	.	.	.	.	.
100848_c0_g1	.	.	.	.	.
100849_c0_g1	.	.	.	.	.
10085_c0_g1	sigP	.	.	A0A1X7V7H4	.
100850_c0_g1	.	.	.	.	.
100851_c0_g1	.	.	.	.	.
100851_c0_g2	.	.	.	.	.
100852_c0_g1	.	.	.	.	.
100852_c1_g1	.	.	.	.	.
100852_c1_g2	.	.	.	.	.
100852_c2_g1	.	.	.	.	.
100852_c3_g1	.	.	.	.	.
100852_c4_g1	.	.	.	.	.
100853_c0_g1	.	.	.	.	.
100854_c0_g1	.	.	.	.	.
100855_c0_g1	.	.	.	.	.
100855_c2_g1	.	.	.	.	.
100856_c0_g1	.	.	.	.	.
100856_c0_g2	.	.	.	.	.
100856_c0_g3	.	.	.	.	.
100856_c1_g1	.	.	.	.	.
100856_c2_g1	.	.	.	.	.
100857_c0_g1	.	.	.	.	.
100858_c0_g1	.	.	.	.	.
100858_c1_g1	.	.	.	.	.
100859_c0_g1	.	.	.	.	.
10086_c0_g1	.	.	.	.	.
100860_c0_g1	.	.	.	.	.
100861_c0_g1	.	.	.	.	.
100862_c0_g1	.	.	.	.	.
100862_c1_g1	.	.	.	.	.
100864_c0_g1	.	.	.	.	.
100865_c0_g1	.	.	THTR_BOVIN	.	GO:0004792^molecular_function^thiosulfate_sulfurtransferase_activity,GO:0005739^cellular_component^mitochondrion,GO:0005759^cellular_component^mitochondrial_matrix,GO:0008097^molecular_function^5S_rRNA_binding,GO:0019346^biological_process^transsulfuration,GO:0035928^biological_process^rRNA_import_into_mitochondrion,GO:0051029^biological_process^rRNA_transport
100866_c0_g1	.	.	.	.	.
100867_c0_g1	sigP^Tm1	.	.	.	.
100868_c0_g1	.	.	.	.	.
100869_c0_g1	.	.	.	.	.
100869_c1_g1	.	.	.	.	.
10087_c0_g1	sigP^Tm4	PF03946.14^Ribosomal_L11_N	RL12_RAT	A0A1X7VVW2	GO:0000027^biological_process^ribosomal_large_subunit_assembly,GO:0003735^molecular_function^structural_constituent_of_ribosome,GO:0005840^cellular_component^ribosome,GO:0006412^biological_process^translation,GO:0015934^cellular_component^large_ribosomal_subunit,GO:0016021^cellular_component^integral_component_of_membrane,GO:0019843^molecular_function^rRNA_binding,GO:0022625^cellular_component^cy…
100870_c0_g1	sigP^Tm2	.	.	.	.
100871_c0_g1	.	.	.	.	.
100872_c0_g1	.	.	.	.	.
100873_c0_g1	.	.	.	.	.
100874_c0_g1	.	.	.	.	.
100874_c1_g1	.	.	.	.	.
100875_c0_g1	.	.	.	.	.
100875_c1_g1	.	.	.	.	.
100875_c2_g1	.	.	.	.	.
100875_c2_g2	.	.	.	.	.
100875_c3_g1	.	.	.	.	.
100876_c0_g1	.	.	.	.	.
100877_c0_g1	.	.	.	.	.
100878_c0_g1	.	.	.	.	.
100878_c1_g1	.	.	.	.	.
10088_c0_g1	sigP^Tm1	.	.	.	.
10088_c0_g2	.	.	.	.	.
100880_c0_g1	.	.	.	.	.
100881_c0_g1	.	.	.	.	.
100881_c2_g1	.	.	.	.	.
100882_c0_g1	sigP	PF15433.6^MRP-S31	RT31_BOVIN	A0A1X7SEP8	GO:0003735^molecular_function^structural_constituent_of_ribosome,GO:0005743^cellular_component^mitochondrial_inner_membrane,GO:0005763^cellular_component^mitochondrial_small_ribosomal_subunit
100882_c0_g2	sigP	PF15433.6^MRP-S31	RT31_BOVIN^RT31_CAEEL	A0A1X7SEP8	GO:0003735^molecular_function^structural_constituent_of_ribosome,GO:0005743^cellular_component^mitochondrial_inner_membrane,GO:0005763^cellular_component^mitochondrial_small_ribosomal_subunit
100882_c1_g1	.	.	.	.	.
100883_c0_g1	.	.	.	.	.
100884_c0_g1	.	.	IF122_DANRE	.	GO:0005737^cellular_component^cytoplasm,GO:0005929^cellular_component^cilium,GO:0007507^biological_process^heart_development,GO:0008589^biological_process^regulation_of_smoothened_signaling_pathway,GO:0008594^biological_process^photoreceptor_cell_morphogenesis,GO:0010172^biological_process^embryonic_body_morphogenesis,GO:0030991^cellular_component^intraciliary_transport_particle_A,GO:0032402^biol…
100884_c1_g1	.	.	.	.	.
100885_c0_g1	.	.	.	.	.
100886_c0_g1	.	.	DX39A_MOUSE	.	GO:0000346^cellular_component^transcription_export_complex,GO:0000398^biological_process^mRNA_splicing,_via_spliceosome,GO:0003723^molecular_function^RNA_binding,GO:0003724^molecular_function^RNA_helicase_activity,GO:0005524^molecular_function^ATP_binding,GO:0005634^cellular_component^nucleus,GO:0005737^cellular_component^cytoplasm,GO:0006406^biological_process^mRNA_export_from_nucleus,GO:0016607…
100887_c0_g1	sigP^Tm1	PF00289.22^Biotin_carb_N^PF00364.22^Biotin_lipoyl^PF01145.25^Band_7^PF02786.17^CPSase_L_D2	MCCA_HUMAN^MCCA_DICDI^PHB2_BOVIN^PHB2_XENTR	A0A1X7V8F6	GO:0002169^cellular_component^3-methylcrotonyl-CoA_carboxylase_complex,_mitochondrial,GO:0004075^molecular_function^biotin_carboxylase_activity,GO:0004485^molecular_function^methylcrotonoyl-CoA_carboxylase_activity,GO:0005524^molecular_function^ATP_binding,GO:0005634^cellular_component^nucleus,GO:0005737^cellular_component^cytoplasm,GO:0005739^cellular_component^mitochondrion,GO:0005741^cellular_…
100887_c0_g2	sigP	PF01145.25^Band_7	PHB2_XENTR^PHB2_BOVIN	A0A1X7V8F6	GO:0005634^cellular_component^nucleus,GO:0005743^cellular_component^mitochondrial_inner_membrane,GO:0016363^cellular_component^nuclear_matrix,GO:0032991^cellular_component^protein-containing_complex,GO:0046625^molecular_function^sphingolipid_binding,GO:1904959^biological_process^regulation_of_cytochrome-c_oxidase_activity
100887_c3_g1	.	.	.	.	.
100887_c4_g1	.	.	.	.	.
100887_c5_g1	.	.	.	.	.
100888_c0_g1	sigP	.	.	.	.
100889_c0_g1	.	.	.	.	.
10089_c0_g1	.	.	.	.	.
10089_c1_g1	.	.	.	.	.
100890_c0_g1	.	.	.	.	.
100891_c0_g1	.	.	LIPA4_HUMAN	.	GO:0005829^cellular_component^cytosol,GO:0007269^biological_process^neurotransmitter_secretion,GO:0009986^cellular_component^cell_surface,GO:0014047^biological_process^glutamate_secretion,GO:0045202^cellular_component^synapse,GO:0048786^cellular_component^presynaptic_active_zone
100893_c0_g1	.	.	.	.	.
100894_c0_g1	.	.	.	.	.
100895_c0_g1	.	.	.	.	.
100895_c0_g2	.	.	.	.	.
100897_c0_g1	sigP	.	.	.	.
100897_c1_g1	sigP	.	.	.	.
100898_c0_g1	.	.	.	.	.
100899_c0_g1	.	.	.	.	.
1009_c0_g1	sigP^Tm2	.	.	.	.
1009_c8_g1	.	.	.	.	.
10090_c0_g1	sigP^Tm10	PF06027.12^SLC35F	S35F1_HUMAN	A0A1X7UGB4	GO:0016020^cellular_component^membrane,GO:0016021^cellular_component^integral_component_of_membrane,GO:0022857^molecular_function^transmembrane_transporter_activity,GO:0055085^biological_process^transmembrane_transport
10090_c1_g1	.	.	.	.	.
10090_c2_g1	.	.	.	.	.
10090_c3_g1	.	.	.	.	.
100900_c0_g1	.	.	.	.	.
100900_c1_g1	.	.	.	.	.
100900_c2_g1	.	.	.	.	.
100901_c0_g1	.	.	SMU1_CAEEL	.	GO:0000381^biological_process^regulation_of_alternative_mRNA_splicing,_via_spliceosome,GO:0000398^biological_process^mRNA_splicing,_via_spliceosome,GO:0002119^biological_process^nematode_larval_development,GO:0005634^cellular_component^nucleus,GO:0007638^biological_process^mechanosensory_behavior,GO:0008380^biological_process^RNA_splicing,GO:0009792^biological_process^embryo_development_ending_in…
100903_c0_g1	.	.	.	.	.
100904_c0_g1	.	.	.	.	.
100905_c0_g1	.	.	.	.	.
100906_c0_g1	.	.	.	.	.
100906_c1_g1	.	.	.	.	.
100906_c2_g1	sigP	PF13639.6^zf-RING_2	TRAIP_HUMAN	A0A1X7VU58	GO:0005730^cellular_component^nucleolus,GO:0006915^biological_process^apoptotic_process,GO:0007165^biological_process^signal_transduction,GO:0010804^biological_process^negative_regulation_of_tumor_necrosis_factor-mediated_signaling_pathway,GO:0032088^biological_process^negative_regulation_of_NF-kappaB_transcription_factor_activity,GO:0032688^biological_process^negative_regulation_of_interferon-be…
100906_c3_g1	.	.	.	.	.
100906_c4_g1	.	.	.	.	.
100906_c5_g1	.	.	.	.	.
100906_c6_g1	.	.	.	.	.
100906_c7_g1	.	.	.	.	.
100907_c0_g1	.	.	.	.	.
100908_c0_g1	.	.	.	.	.
10091_c0_g1	.	.	.	.	.
100910_c0_g1	.	.	.	.	.
100911_c0_g1	.	.	.	.	.
100912_c0_g1	.	.	.	.	.
100913_c0_g1	.	.	.	.	.
100914_c0_g1	.	.	.	.	.
100915_c0_g1	.	.	AGO2_XENLA	.	GO:0000340^molecular_function^RNA_7-methylguanosine_cap_binding,GO:0000932^cellular_component^P-body,GO:0005845^cellular_component^mRNA_cap_binding_complex,GO:0006355^biological_process^regulation_of_transcription,_DNA-templated,GO:0016442^cellular_component^RISC_complex,GO:0031047^biological_process^gene_silencing_by_RNA,GO:0031054^biological_process^pre-miRNA_processing,GO:0035197^molecular_fun…
100916_c0_g1	.	.	.	.	.
100918_c0_g1	.	.	CH10_METPB	.	GO:0005524^molecular_function^ATP_binding,GO:0005737^cellular_component^cytoplasm,GO:0006457^biological_process^protein_folding
100919_c0_g1	.	.	.	.	.
10092_c0_g1	sigP^Tm2	.	.	A0A1X7TZ43	.
100920_c0_g1	.	.	.	.	.
100921_c0_g1	.	.	.	.	.
100923_c0_g1	sigP^Tm2	PF00146.21^NADHdh	NU1M_ANOGA	.	GO:0005743^cellular_component^mitochondrial_inner_membrane,GO:0005747^cellular_component^mitochondrial_respiratory_chain_complex_I,GO:0008137^molecular_function^NADH_dehydrogenase_(ubiquinone)_activity,GO:0009060^biological_process^aerobic_respiration,GO:0016020^cellular_component^membrane,GO:0016021^cellular_component^integral_component_of_membrane,GO:0055114^biological_process^oxidation-reducti…
100924_c0_g1	.	.	.	.	.
100924_c1_g1	.	.	.	.	.
100924_c1_g2	.	.	.	.	.
100924_c2_g1	.	.	.	.	.
100924_c3_g1	.	.	.	.	.
100925_c0_g1	sigP	PF13920.6^zf-C3HC4_3	TRAF4_HUMAN	A0A1X7VVI0	GO:0003677^molecular_function^DNA_binding,GO:0005164^molecular_function^tumor_necrosis_factor_receptor_binding,GO:0005634^cellular_component^nucleus,GO:0005737^cellular_component^cytoplasm,GO:0005856^cellular_component^cytoskeleton,GO:0005886^cellular_component^plasma_membrane,GO:0005923^cellular_component^bicellular_tight_junction,GO:0006915^biological_process^apoptotic_process,GO:0007165^biolog…
100925_c1_g1	sigP	PF02176.18^zf-TRAF	TRAF4_HUMAN	A0A1X7UD58	GO:0003677^molecular_function^DNA_binding,GO:0005164^molecular_function^tumor_necrosis_factor_receptor_binding,GO:0005634^cellular_component^nucleus,GO:0005737^cellular_component^cytoplasm,GO:0005856^cellular_component^cytoskeleton,GO:0005886^cellular_component^plasma_membrane,GO:0005923^cellular_component^bicellular_tight_junction,GO:0006915^biological_process^apoptotic_process,GO:0007165^biolog…
100925_c1_g2	sigP	PF13923.6^zf-C3HC4_2	LONF1_MOUSE	A0A1X7SL45	GO:0046872^molecular_function^metal_ion_binding
100925_c1_g3	.	.	.	.	.
100926_c0_g1	.	.	.	.	.
100926_c1_g1	.	.	.	.	.
100928_c0_g1	.	.	.	.	.
100929_c0_g1	.	.	.	.	.
10093_c0_g1	sigP^Tm1	PF12862.7^ANAPC5^PF13181.6^TPR_8^PF13432.6^TPR_16	TTC13_HUMAN^SEC_ARATH^TTC6_HUMAN	A0A1X7VCA9	GO:0005515^molecular_function^protein_binding,GO:0006493^biological_process^protein_O-linked_glycosylation,GO:0007275^biological_process^multicellular_organism_development,GO:0016757^molecular_function^transferase_activity,_transferring_glycosyl_groups
10093_c1_g1	.	.	.	.	.
100930_c0_g1	.	.	.	.	.
100931_c0_g1	.	.	.	.	.
100933_c0_g1	.	.	.	.	.
100934_c0_g1	.	.	.	.	.
100935_c0_g1	.	.	.	.	.
100936_c0_g1	.	.	.	.	.
100937_c0_g1	.	.	.	.	.
100938_c0_g1	.	.	.	.	.
100939_c0_g1	.	.	.	.	.
10094_c0_g1	.	.	.	.	.
10094_c0_g2	.	.	.	.	.
100940_c0_g1	.	.	SYAC_DROME	.	GO:0000049^molecular_function^tRNA_binding,GO:0002161^molecular_function^aminoacyl-tRNA_editing_activity,GO:0004813^molecular_function^alanine-tRNA_ligase_activity,GO:0005524^molecular_function^ATP_binding,GO:0005737^cellular_component^cytoplasm,GO:0005739^cellular_component^mitochondrion,GO:0006400^biological_process^tRNA_modification,GO:0006419^biological_process^alanyl-tRNA_aminoacylation,GO:0…
100940_c0_g2	.	.	SYAC_DROME	.	GO:0000049^molecular_function^tRNA_binding,GO:0002161^molecular_function^aminoacyl-tRNA_editing_activity,GO:0004813^molecular_function^alanine-tRNA_ligase_activity,GO:0005524^molecular_function^ATP_binding,GO:0005737^cellular_component^cytoplasm,GO:0005739^cellular_component^mitochondrion,GO:0006400^biological_process^tRNA_modification,GO:0006419^biological_process^alanyl-tRNA_aminoacylation,GO:0…
100940_c1_g1	.	.	.	.	.
100940_c1_g2	.	.	.	.	.
100940_c1_g3	.	.	.	.	.
100940_c2_g1	.	.	.	.	.
100941_c0_g1	.	.	.	.	.
100942_c0_g1	sigP	.	.	.	.
100943_c0_g1	.	.	.	.	.
100944_c0_g1	.	.	.	.	.
100945_c0_g1	.	.	.	.	.
100946_c0_g1	.	.	.	.	.
100946_c1_g1	.	.	.	.	.
100947_c0_g1	.	.	.	.	.
100947_c0_g2	.	.	.	.	.
100949_c0_g1	.	.	.	.	.
10095_c0_g1	sigP^Tm1	.	.	.	GO:0005576^cellular_component^extracellular_region,GO:0005618^cellular_component^cell_wall,GO:0016020^cellular_component^membrane
10095_c0_g2	sigP^Tm1	.	.	.	GO:0005200^molecular_function^structural_constituent_of_cytoskeleton,GO:0005576^cellular_component^extracellular_region,GO:0005883^cellular_component^neurofilament,GO:0008017^molecular_function^microtubule_binding,GO:0008237^molecular_function^metallopeptidase_activity,GO:0030424^cellular_component^axon,GO:0033693^biological_process^neurofilament_bundle_assembly,GO:0045111^cellular_component^inte…
10095_c0_g3	sigP^Tm2	.	.	.	.
100951_c0_g1	sigP	.	TMTC3_HUMAN	A0A1X7VL19	GO:0000030^molecular_function^mannosyltransferase_activity,GO:0004169^molecular_function^dolichyl-phosphate-mannose-protein_mannosyltransferase_activity,GO:0005783^cellular_component^endoplasmic_reticulum,GO:0016021^cellular_component^integral_component_of_membrane,GO:0034976^biological_process^response_to_endoplasmic_reticulum_stress,GO:0035269^biological_process^protein_O-linked_mannosylation,G…
100952_c0_g1	.	.	.	.	.
100953_c0_g1	sigP	.	.	.	.
100953_c0_g2	.	.	.	.	.
100953_c0_g3	.	.	.	.	.
100954_c0_g1	.	.	.	.	.
100955_c0_g1	.	.	.	.	.
100955_c0_g2	.	.	.	.	.
100956_c0_g1	.	.	.	.	.
100957_c0_g1	.	.	.	.	.
100958_c0_g1	.	.	.	.	.
100959_c0_g1	.	.	.	.	.
10096_c0_g1	sigP	.	.	.	.
10096_c1_g1	sigP	.	.	.	.
10096_c2_g1	sigP^Tm5	PF00083.24^Sugar_tr	MF127_ASPFN^MST3_ORYSJ^RCO3_NEUCR	A0A1X7UYS6	GO:0005351^molecular_function^carbohydrate:proton_symporter_activity,GO:0005887^cellular_component^integral_component_of_plasma_membrane,GO:0008643^biological_process^carbohydrate_transport,GO:0016021^cellular_component^integral_component_of_membrane,GO:0022857^molecular_function^transmembrane_transporter_activity,GO:0055085^biological_process^transmembrane_transport
10096_c2_g2	.	.	MVD1_DICDI	.	GO:0004163^molecular_function^diphosphomevalonate_decarboxylase_activity,GO:0005524^molecular_function^ATP_binding,GO:0005829^cellular_component^cytosol,GO:0006695^biological_process^cholesterol_biosynthetic_process,GO:0019287^biological_process^isopentenyl_diphosphate_biosynthetic_process,_mevalonate_pathway
10096_c2_g3	.	.	STP12_ARATH	.	GO:0008643^biological_process^carbohydrate_transport,GO:0015293^molecular_function^symporter_activity,GO:0016021^cellular_component^integral_component_of_membrane
10096_c3_g1	sigP^Tm1	PF00083.24^Sugar_tr	XYLL2_ARATH	A0A1X7TVH5	GO:0005351^molecular_function^carbohydrate:proton_symporter_activity,GO:0005353^molecular_function^fructose_transmembrane_transporter_activity,GO:0005355^molecular_function^glucose_transmembrane_transporter_activity,GO:0005366^molecular_function^myo-inositol:proton_symporter_activity,GO:0005774^cellular_component^vacuolar_membrane,GO:0005887^cellular_component^integral_component_of_plasma_membran…
10096_c4_g1	.	.	.	.	.
100960_c0_g1	.	.	.	.	.
100960_c1_g1	.	.	.	.	.
100962_c0_g1	.	.	.	.	.
100963_c0_g1	.	.	.	.	.
100964_c0_g1	sigP	PF17175.4^MOLO1	.	.	GO:0005892^cellular_component^acetylcholine-gated_channel_complex
100965_c0_g1	sigP^Tm1	.	.	.	.
100966_c0_g1	.	.	.	.	.
100966_c1_g1	sigP^Tm1	.	.	.	.
100967_c0_g1	.	.	.	.	.
100968_c0_g1	sigP	.	R213A_DANRE^RN213_HUMAN	A0A1X7UTE0	GO:0000209^biological_process^protein_polyubiquitination,GO:0001525^biological_process^angiogenesis,GO:0002040^biological_process^sprouting_angiogenesis,GO:0004842^molecular_function^ubiquitin-protein_transferase_activity,GO:0005730^cellular_component^nucleolus,GO:0005737^cellular_component^cytoplasm,GO:0005829^cellular_component^cytosol,GO:0006511^biological_process^ubiquitin-dependent_protein_c…
100968_c0_g2	sigP	.	R213A_DANRE	A0A1X7UTE0	GO:0002040^biological_process^sprouting_angiogenesis,GO:0004842^molecular_function^ubiquitin-protein_transferase_activity,GO:0005829^cellular_component^cytosol,GO:0006511^biological_process^ubiquitin-dependent_protein_catabolic_process,GO:0008015^biological_process^blood_circulation,GO:0016887^molecular_function^ATPase_activity,GO:0046872^molecular_function^metal_ion_binding
100968_c2_g1	sigP	.	.	A0A1X7TUZ5	.
100968_c3_g1	.	.	.	.	.
100968_c4_g1	.	.	.	.	.
100969_c0_g1	.	.	.	.	.
100969_c1_g1	.	.	.	.	.
10097_c0_g1	sigP^Tm3	PF02463.19^SMC_N	SMC4_XENLA	A0A1X7VI42	GO:0000012^biological_process^single_strand_break_repair,GO:0000796^cellular_component^condensin_complex,GO:0003697^molecular_function^single-stranded_DNA_binding,GO:0005515^molecular_function^protein_binding,GO:0005524^molecular_function^ATP_binding,GO:0005634^cellular_component^nucleus,GO:0005694^cellular_component^chromosome,GO:0005737^cellular_component^cytoplasm,GO:0005829^cellular_component…
100971_c0_g1	.	.	.	.	.
100972_c0_g1	sigP^Tm1	.	.	.	.
100974_c0_g1	.	.	.	.	.
100976_c0_g1	.	.	.	.	.
100976_c2_g1	sigP	.	.	.	.
100976_c3_g1	.	.	.	.	.
100976_c4_g1	.	.	.	.	.
100976_c5_g1	.	.	.	.	.
100976_c6_g1	.	.	.	.	.
100977_c0_g1	sigP	.	.	.	.
100978_c0_g1	.	.	.	.	.
100979_c0_g1	.	.	.	.	.
10098_c0_g1	sigP	.	.	.	.
10098_c0_g2	sigP	PF13516.6^LRR_6	.	.	GO:0005515^molecular_function^protein_binding
10098_c1_g1	.	.	.	.	.
100980_c0_g1	.	.	.	.	.
100980_c1_g1	.	.	.	.	.
100981_c0_g1	.	.	.	.	.
100983_c0_g1	.	.	.	.	.
100983_c1_g1	.	.	.	.	.
100984_c0_g1	.	.	.	.	.
100986_c0_g1	.	.	.	.	.
100987_c0_g1	.	.	.	.	.
100988_c0_g1	.	.	.	.	.
100989_c0_g1	.	.	.	.	.
10099_c0_g1	sigP^Tm1	.	.	.	.
10099_c0_g2	.	.	.	.	.
100991_c0_g1	.	.	.	.	.
100992_c0_g1	.	.	.	.	.
100993_c0_g1	sigP^Tm1	PF17135.4^Ribosomal_L18	RL18_LYSTE	A0A1X7V859	GO:0003735^molecular_function^structural_constituent_of_ribosome,GO:0005840^cellular_component^ribosome,GO:0006412^biological_process^translation
100994_c0_g1	.	.	.	.	.
100994_c1_g1	.	.	.	.	.
100995_c0_g1	.	.	.	.	.
100996_c0_g1	.	.	.	.	.
100997_c0_g1	.	.	.	.	.
100998_c0_g1	.	.	.	.	.
100999_c0_g1	.	.	.	.	.
101_c0_g1	sigP^Tm1	PF00106.25^adh_short^PF07714.17^Pkinase_Tyr	WWOX_HUMAN^WWOX_CHICK^RTK2_GEOCY	A0A1X7VXE4	GO:0000122^biological_process^negative_regulation_of_transcription_by_RNA_polymerase_II,GO:0001649^biological_process^osteoblast_differentiation,GO:0003713^molecular_function^transcription_coactivator_activity,GO:0003824^molecular_function^catalytic_activity,GO:0004672^molecular_function^protein_kinase_activity,GO:0005524^molecular_function^ATP_binding,GO:0005634^cellular_component^nucleus,GO:000…
1010_c0_g1	sigP^Tm1	.	SYNRG_HUMAN	A0A1X7TED7	GO:0005737^cellular_component^cytoplasm,GO:0005794^cellular_component^Golgi_apparatus,GO:0006886^biological_process^intracellular_protein_transport,GO:0006897^biological_process^endocytosis,GO:0030121^cellular_component^AP-1_adaptor_complex,GO:0030130^cellular_component^clathrin_coat_of_trans-Golgi_network_vesicle
1010_c1_g1	sigP	.	SYNRG_HUMAN	A0A1X7U170	GO:0005737^cellular_component^cytoplasm,GO:0005794^cellular_component^Golgi_apparatus,GO:0006886^biological_process^intracellular_protein_transport,GO:0006897^biological_process^endocytosis,GO:0015031^biological_process^protein_transport,GO:0030121^cellular_component^AP-1_adaptor_complex,GO:0030130^cellular_component^clathrin_coat_of_trans-Golgi_network_vesicle
1010_c1_g2	sigP	.	SYNRG_HUMAN	A0A1X7U170	GO:0005737^cellular_component^cytoplasm,GO:0005794^cellular_component^Golgi_apparatus,GO:0006886^biological_process^intracellular_protein_transport,GO:0006897^biological_process^endocytosis,GO:0030121^cellular_component^AP-1_adaptor_complex,GO:0030130^cellular_component^clathrin_coat_of_trans-Golgi_network_vesicle
10100_c0_g1	sigP	.	.	A0A1X7VP61	.
10100_c0_g2	sigP	.	.	A0A1X7VP61	GO:0005654^cellular_component^nucleoplasm,GO:0008023^cellular_component^transcription_elongation_factor_complex,GO:0015030^cellular_component^Cajal_body,GO:0016604^cellular_component^nuclear_body,GO:0031334^biological_process^positive_regulation_of_protein_complex_assembly,GO:0035327^cellular_component^transcriptionally_active_chromatin,GO:0035363^cellular_component^histone_locus_body,GO:0042795^…
10100_c1_g1	.	.	.	.	.
10100_c2_g1	.	.	.	.	.
101000_c0_g1	.	.	.	.	.
101003_c0_g1	.	.	.	.	.
101004_c0_g1	.	.	.	.	.
101004_c0_g2	sigP^Tm1	.	.	.	.
101004_c1_g1	.	.	.	.	.
101004_c2_g1	.	.	.	.	.
101005_c0_g1	.	.	.	.	.
101006_c0_g1	.	.	.	.	.
101007_c0_g1	sigP	.	.	.	.
101008_c0_g1	sigP	.	.	.	.
101009_c0_g1	.	.	.	.	.
10101_c0_g1	sigP	PF15175.6^SPATA24	SPA24_MOUSE	A0A1X7VF83	GO:0003677^molecular_function^DNA_binding,GO:0005634^cellular_component^nucleus,GO:0005654^cellular_component^nucleoplasm,GO:0005730^cellular_component^nucleolus,GO:0005737^cellular_component^cytoplasm,GO:0005829^cellular_component^cytosol,GO:0007275^biological_process^multicellular_organism_development,GO:0007283^biological_process^spermatogenesis,GO:0030154^biological_process^cell_differentiati…
10101_c0_g2	.	.	.	.	.
10101_c0_g3	sigP	PF09794.9^Avl9^PF15175.6^SPATA24	DEN10_DANRE	A0A1X7VF83	GO:0005085^molecular_function^guanyl-nucleotide_exchange_factor_activity,GO:0005623^cellular_component^cell,GO:0005770^cellular_component^late_endosome,GO:0015031^biological_process^protein_transport,GO:0032509^biological_process^endosome_transport_via_multivesicular_body_sorting_pathway,GO:2000641^biological_process^regulation_of_early_endosome_to_late_endosome_transport
10101_c1_g1	sigP	PF07540.11^NOC3p^PF15006.6^DUF4517	NOC3L_DANRE	A0A1X7VDT2	GO:0003682^molecular_function^chromatin_binding,GO:0005634^cellular_component^nucleus,GO:0005730^cellular_component^nucleolus,GO:0007517^biological_process^muscle_organ_development,GO:0019216^biological_process^regulation_of_lipid_metabolic_process
10101_c2_g1	.	.	.	.	.
101010_c0_g1	.	.	.	.	.
101011_c0_g1	.	.	.	.	.
101012_c0_g1	.	.	P4HA2_MOUSE	.	GO:0004656^molecular_function^procollagen-proline_4-dioxygenase_activity,GO:0005506^molecular_function^iron_ion_binding,GO:0005654^cellular_component^nucleoplasm,GO:0005783^cellular_component^endoplasmic_reticulum,GO:0005788^cellular_component^endoplasmic_reticulum_lumen,GO:0005829^cellular_component^cytosol,GO:0016222^cellular_component^procollagen-proline_4-dioxygenase_complex,GO:0016702^molecu…
101013_c0_g1	sigP	PF00025.21^Arf	ARL8A_XENTR^ARL8A_CHICK	A0A1X7VBT8	GO:0003924^molecular_function^GTPase_activity,GO:0005525^molecular_function^GTP_binding,GO:0005765^cellular_component^lysosomal_membrane,GO:0005774^cellular_component^vacuolar_membrane,GO:0007049^biological_process^cell_cycle,GO:0007059^biological_process^chromosome_segregation,GO:0008089^biological_process^anterograde_axonal_transport,GO:0015031^biological_process^protein_transport,GO:0030054^ce…
101014_c0_g1	.	.	.	.	.
101015_c0_g1	sigP	.	.	.	.
101017_c0_g1	.	.	.	.	.
101018_c0_g1	.	.	.	.	.
101019_c0_g1	sigP	PF00028.17^Cadherin	STAN_DROME	A0A1X7V0K5	GO:0001736^biological_process^establishment_of_planar_polarity,GO:0001738^biological_process^morphogenesis_of_a_polarized_epithelium,GO:0004888^molecular_function^transmembrane_signaling_receptor_activity,GO:0004930^molecular_function^G_protein-coupled_receptor_activity,GO:0005509^molecular_function^calcium_ion_binding,GO:0005886^cellular_component^plasma_membrane,GO:0005887^cellular_component^in…
101019_c1_g1	.	.	.	.	.
10102_c0_g1	sigP	.	.	A0A1X7VEX8	.
10102_c0_g2	sigP	.	.	A0A1X7VEX8	.
10102_c0_g3	sigP	.	.	A0A1X7VEX8	.
10102_c0_g4	sigP	.	.	.	.
10102_c1_g1	.	.	.	.	.
101021_c0_g1	sigP^Tm4	.	.	A0A1X7UXK4	.
101021_c0_g2	.	.	.	.	.
101021_c1_g1	.	.	.	.	.
101022_c0_g1	.	.	.	.	.
101023_c0_g1	.	.	.	.	.
101025_c0_g1	.	.	.	.	.
101026_c0_g1	.	.	.	.	.
101026_c1_g1	.	.	.	.	.
101027_c0_g1	sigP	PF10252.9^PP28	HAP28_HUMAN	A0A1X7UK17	GO:0003723^molecular_function^RNA_binding,GO:0005576^cellular_component^extracellular_region,GO:0005829^cellular_component^cytosol,GO:0005886^cellular_component^plasma_membrane,GO:0007165^biological_process^signal_transduction,GO:0043312^biological_process^neutrophil_degranulation,GO:1904813^cellular_component^ficolin-1-rich_granule_lumen
101027_c1_g1	.	.	.	.	.
101027_c2_g1	sigP	.	.	.	.
101027_c3_g1	.	.	.	.	.
101027_c4_g1	.	.	RFC1_YEAST	.	GO:0000278^biological_process^mitotic_cell_cycle,GO:0003677^molecular_function^DNA_binding,GO:0003689^molecular_function^DNA_clamp_loader_activity,GO:0005524^molecular_function^ATP_binding,GO:0005634^cellular_component^nucleus,GO:0005663^cellular_component^DNA_replication_factor_C_complex,GO:0006272^biological_process^leading_strand_elongation,GO:0006281^biological_process^DNA_repair,GO:0006298^b…
101027_c5_g1	.	.	.	.	.
101028_c0_g1	sigP	PF00117.28^GATase	PYG1B_XENLA	A0A1X7VJJ6	GO:0003883^molecular_function^CTP_synthase_activity,GO:0005524^molecular_function^ATP_binding,GO:0006241^biological_process^CTP_biosynthetic_process,GO:0006541^biological_process^glutamine_metabolic_process,GO:0044210^biological_process^'de_novo'_CTP_biosynthetic_process
101028_c1_g1	.	.	.	.	.
101029_c0_g1	.	.	SPNS1_XENTR	.	GO:0005743^cellular_component^mitochondrial_inner_membrane,GO:0005887^cellular_component^integral_component_of_plasma_membrane,GO:0006869^biological_process^lipid_transport,GO:0055085^biological_process^transmembrane_transport
10103_c0_g1	sigP	PF07676.12^PD40^PF14608.6^zf-CCCH_2	IFT80_HUMAN^IFT80_MOUSE	A0A1X7VW07	GO:0000381^biological_process^regulation_of_alternative_mRNA_splicing,_via_spliceosome,GO:0001649^biological_process^osteoblast_differentiation,GO:0002062^biological_process^chondrocyte_differentiation,GO:0003723^molecular_function^RNA_binding,GO:0005515^molecular_function^protein_binding,GO:0005634^cellular_component^nucleus,GO:0005654^cellular_component^nucleoplasm,GO:0005737^cellular_component…
10103_c0_g2	sigP	PF07676.12^PD40	IFT80_HUMAN	A0A1X7VU16	GO:0001649^biological_process^osteoblast_differentiation,GO:0002062^biological_process^chondrocyte_differentiation,GO:0005515^molecular_function^protein_binding,GO:0005737^cellular_component^cytoplasm,GO:0005813^cellular_component^centrosome,GO:0005929^cellular_component^cilium,GO:0007224^biological_process^smoothened_signaling_pathway,GO:0030992^cellular_component^intraciliary_transport_particle…
10103_c0_g3	sigP	.	IFT80_MOUSE	A0A1X7VTA6	GO:0001649^biological_process^osteoblast_differentiation,GO:0002062^biological_process^chondrocyte_differentiation,GO:0005737^cellular_component^cytoplasm,GO:0005813^cellular_component^centrosome,GO:0005929^cellular_component^cilium,GO:0007224^biological_process^smoothened_signaling_pathway,GO:0030992^cellular_component^intraciliary_transport_particle_B,GO:0036064^cellular_component^ciliary_basal…
10103_c0_g4	.	.	IFT80_HUMAN	.	GO:0001649^biological_process^osteoblast_differentiation,GO:0002062^biological_process^chondrocyte_differentiation,GO:0005737^cellular_component^cytoplasm,GO:0005813^cellular_component^centrosome,GO:0005929^cellular_component^cilium,GO:0007224^biological_process^smoothened_signaling_pathway,GO:0030992^cellular_component^intraciliary_transport_particle_B,GO:0035735^biological_process^intraciliary_…
101030_c0_g1	.	.	.	.	.
101031_c0_g1	.	.	.	.	.
101033_c0_g1	.	.	.	.	.
101034_c1_g1	.	.	.	.	.
101035_c0_g1	.	.	.	.	.
101035_c1_g1	.	.	.	.	.
101035_c1_g2	.	.	.	.	.
101035_c2_g1	.	.	.	.	.
101035_c3_g2	.	.	.	.	.
101035_c4_g1	.	.	.	.	.
101035_c5_g1	.	.	.	.	.
101037_c0_g1	.	.	.	.	.
101037_c1_g1	.	.	.	.	.
101038_c0_g1	sigP	PF00089.26^Trypsin	TRY2_RAT	A0A1X7VJU7	GO:0004252^molecular_function^serine-type_endopeptidase_activity,GO:0005509^molecular_function^calcium_ion_binding,GO:0005576^cellular_component^extracellular_region,GO:0005615^cellular_component^extracellular_space,GO:0006508^biological_process^proteolysis,GO:0007584^biological_process^response_to_nutrient,GO:0007586^biological_process^digestion,GO:0030574^biological_process^collagen_catabolic_p…
101039_c0_g1	.	.	.	.	.
10104_c0_g1	.	.	.	.	.
10104_c0_g2	.	.	.	.	.
10104_c1_g1	.	.	.	.	.
10104_c2_g1	sigP	.	.	.	.
101041_c0_g1	.	.	.	.	.
101042_c0_g1	.	.	.	.	.
101043_c0_g1	.	.	.	.	.
101044_c0_g1	sigP	.	.	.	.
101045_c0_g1	.	.	FGD5_HUMAN	.	GO:0001726^cellular_component^ruffle,GO:0005085^molecular_function^guanyl-nucleotide_exchange_factor_activity,GO:0005089^molecular_function^Rho_guanyl-nucleotide_exchange_factor_activity,GO:0005737^cellular_component^cytoplasm,GO:0005769^cellular_component^early_endosome,GO:0005783^cellular_component^endoplasmic_reticulum,GO:0005794^cellular_component^Golgi_apparatus,GO:0005856^cellular_component…
101046_c0_g1	sigP	.	.	.	.
101047_c0_g1	sigP	.	.	.	.
101048_c0_g1	.	.	.	.	.
101049_c0_g1	.	.	.	.	.
10105_c0_g1	sigP	.	.	.	.
10105_c0_g2	sigP	.	.	.	.
10105_c1_g1	sigP^Tm2	PF01442.18^Apolipoprotein	MAP6_HUMAN	A0A1X7VGU0	GO:0000226^biological_process^microtubule_cytoskeleton_organization,GO:0005516^molecular_function^calmodulin_binding,GO:0005576^cellular_component^extracellular_region,GO:0005798^cellular_component^Golgi-associated_vesicle,GO:0005801^cellular_component^cis-Golgi_network,GO:0005874^cellular_component^microtubule,GO:0006869^biological_process^lipid_transport,GO:0008017^molecular_function^microtubul…
10105_c1_g2	sigP	.	TRAF2_MOUSE	A0A1X7UQU4	GO:0000151^cellular_component^ubiquitin_ligase_complex,GO:0002726^biological_process^positive_regulation_of_T_cell_cytokine_production,GO:0004842^molecular_function^ubiquitin-protein_transferase_activity,GO:0005164^molecular_function^tumor_necrosis_factor_receptor_binding,GO:0005174^molecular_function^CD40_receptor_binding,GO:0005737^cellular_component^cytoplasm,GO:0005829^cellular_component^cyto…
101051_c0_g1	.	.	.	.	.
101052_c0_g1	sigP	.	.	.	.
101052_c0_g2	sigP	.	.	.	.
101052_c1_g1	.	.	.	.	.
101052_c3_g1	.	.	.	.	.
101053_c0_g1	.	.	.	.	.
101054_c0_g1	.	.	.	.	.
101055_c0_g1	.	.	EF1A_CRYNJ	.	GO:0003746^molecular_function^translation_elongation_factor_activity,GO:0003924^molecular_function^GTPase_activity,GO:0005525^molecular_function^GTP_binding,GO:0005737^cellular_component^cytoplasm,GO:0006412^biological_process^translation,GO:0006414^biological_process^translational_elongation
101057_c0_g1	.	.	.	.	.
101058_c0_g1	.	.	VATL_HUMAN	.	GO:0005765^cellular_component^lysosomal_membrane,GO:0005886^cellular_component^plasma_membrane,GO:0005925^cellular_component^focal_adhesion,GO:0008286^biological_process^insulin_receptor_signaling_pathway,GO:0010008^cellular_component^endosome_membrane,GO:0016021^cellular_component^integral_component_of_membrane,GO:0016032^biological_process^viral_process,GO:0016241^biological_process^regulation_…
101059_c0_g1	.	.	.	.	.
10106_c0_g1	sigP	PF15965.5^zf-TRAF_2	TRAF4_MOUSE	A0A1X7UCB1	GO:0005164^molecular_function^tumor_necrosis_factor_receptor_binding,GO:0005634^cellular_component^nucleus,GO:0005737^cellular_component^cytoplasm,GO:0005856^cellular_component^cytoskeleton,GO:0005886^cellular_component^plasma_membrane,GO:0005923^cellular_component^bicellular_tight_junction,GO:0006915^biological_process^apoptotic_process,GO:0007250^biological_process^activation_of_NF-kappaB-induc…
10106_c0_g2	sigP	PF02176.18^zf-TRAF	TRAF5_MOUSE	A0A1X7UCB1	GO:0005164^molecular_function^tumor_necrosis_factor_receptor_binding,GO:0005813^cellular_component^centrosome,GO:0005829^cellular_component^cytosol,GO:0006915^biological_process^apoptotic_process,GO:0007165^biological_process^signal_transduction,GO:0008270^molecular_function^zinc_ion_binding,GO:0008284^biological_process^positive_regulation_of_cell_population_proliferation,GO:0009898^cellular_com…
10106_c0_g3	sigP	.	.	.	.
101060_c0_g1	sigP	.	.	.	.
101060_c0_g2	sigP^Tm1	.	.	.	.
101062_c0_g1	sigP^Tm3	.	.	.	.
101062_c1_g1	sigP	.	.	.	.
101064_c0_g1	.	.	.	.	.
101065_c0_g1	.	.	.	.	.
101066_c0_g1	.	.	.	.	.
101066_c1_g1	.	.	.	.	.
101067_c0_g1	.	.	.	.	.
101068_c0_g1	.	.	.	.	.
101068_c1_g1	.	.	.	.	.
101069_c0_g1	.	.	.	.	.
10107_c0_g1	.	.	.	.	.
10107_c0_g2	.	.	.	.	.
101070_c0_g1	.	.	.	.	.
101072_c0_g1	.	.	.	.	.
101073_c0_g1	sigP	PF00012.20^HSP70	HSP70_ONCVO	A0A1X7USZ6	GO:0005524^molecular_function^ATP_binding
101073_c0_g2	sigP	PF00012.20^HSP70	HSP7C_DANRE	A0A1X7V3W4	GO:0005524^molecular_function^ATP_binding,GO:0005634^cellular_component^nucleus,GO:0005737^cellular_component^cytoplasm,GO:0005739^cellular_component^mitochondrion,GO:0005759^cellular_component^mitochondrial_matrix,GO:0005829^cellular_component^cytosol,GO:0005886^cellular_component^plasma_membrane,GO:0006986^biological_process^response_to_unfolded_protein,GO:0008180^cellular_component^COP9_signal…
101074_c0_g1	.	.	.	.	.
101074_c0_g2	.	.	.	.	.
101074_c1_g1	.	.	.	.	.
101074_c2_g1	.	.	.	.	.
101074_c3_g1	.	.	.	.	.
101075_c0_g1	.	.	.	.	.
101076_c0_g1	.	.	.	.	.
101078_c0_g1	.	.	.	.	.
101078_c0_g2	.	.	.	.	.
101079_c0_g1	.	.	.	.	.
10108_c0_g1	.	.	.	.	.
10108_c0_g2	.	.	.	.	.
10108_c0_g3	.	.	.	.	.
10108_c1_g1	.	.	.	.	.
101080_c0_g1	.	.	.	.	.
101081_c0_g1	.	.	.	.	.
101082_c0_g1	.	.	.	.	.
101082_c0_g2	.	.	.	.	.
101083_c0_g1	.	.	.	.	.
101084_c0_g1	.	.	.	.	.
101085_c0_g1	.	.	.	.	.
101087_c0_g1	.	.	.	.	.
101087_c1_g1	.	.	.	.	.
101088_c0_g1	.	.	.	.	.
101089_c0_g1	.	.	FUCO_BRAFL	.	GO:0004560^molecular_function^alpha-L-fucosidase_activity,GO:0005576^cellular_component^extracellular_region,GO:0005764^cellular_component^lysosome,GO:0006004^biological_process^fucose_metabolic_process,GO:0016139^biological_process^glycoside_catabolic_process
10109_c0_g1	sigP	PF07714.17^Pkinase_Tyr	WAKLN_ARATH^TNI3K_MOUSE^PSKR2_ARATH^YR831_MIMIV	A0A1X7VEA5	GO:0001653^molecular_function^peptide_receptor_activity,GO:0002027^biological_process^regulation_of_heart_rate,GO:0004672^molecular_function^protein_kinase_activity,GO:0004674^molecular_function^protein_serine/threonine_kinase_activity,GO:0004675^molecular_function^transmembrane_receptor_protein_serine/threonine_kinase_activity,GO:0005509^molecular_function^calcium_ion_binding,GO:0005524^molecula…
10109_c0_g2	.	.	.	.	.
10109_c1_g1	.	.	.	.	.
10109_c1_g2	.	.	KINY_DICDI	.	GO:0004674^molecular_function^protein_serine/threonine_kinase_activity,GO:0005524^molecular_function^ATP_binding
10109_c2_g1	.	.	.	.	.
10109_c3_g1	sigP	PF07714.17^Pkinase_Tyr	CRLK2_ARATH	A0A1X7UGS4	GO:0004672^molecular_function^protein_kinase_activity,GO:0004675^molecular_function^transmembrane_receptor_protein_serine/threonine_kinase_activity,GO:0005524^molecular_function^ATP_binding,GO:0005886^cellular_component^plasma_membrane,GO:0006468^biological_process^protein_phosphorylation,GO:0009536^cellular_component^plastid,GO:0016021^cellular_component^integral_component_of_membrane
10109_c6_g1	.	.	.	.	.
10109_c7_g1	.	.	.	.	.
101090_c0_g1	.	.	.	.	.
101091_c0_g1	.	.	.	.	.
101092_c0_g1	.	.	.	.	.
101093_c0_g1	.	.	.	.	.
101094_c0_g1	.	.	.	.	.
101094_c1_g1	.	.	.	.	.
101095_c0_g1	.	.	.	.	.
101096_c0_g1	.	.	.	.	.
101097_c0_g1	.	.	.	.	.
101098_c0_g1	.	.	.	.	.
101099_c0_g1	.	.	.	.	.
101099_c0_g2	.	.	.	.	.
101099_c0_g3	.	.	.	.	.
101099_c1_g1	.	.	.	.	.
101099_c1_g2	.	.	.	.	.
101099_c2_g1	.	.	.	.	.
1011_c0_g1	sigP^Tm1	PF00008.27^EGF^PF07645.15^EGF_CA	NOTC2_HUMAN^SLIT_DROME	A0A1X7TRS2	GO:0000122^biological_process^negative_regulation_of_transcription_by_RNA_polymerase_II,GO:0000139^cellular_component^Golgi_membrane,GO:0001701^biological_process^in_utero_embryonic_development,GO:0001709^biological_process^cell_fate_determination,GO:0001764^biological_process^neuron_migration,GO:0001947^biological_process^heart_looping,GO:0002011^biological_process^morphogenesis_of_an_epithelial…
1011_c1_g1	.	.	.	.	.
10110_c0_g1	.	.	.	.	.
101100_c0_g1	.	.	.	.	.
101101_c0_g1	sigP	.	.	A0A1X7UAB5	.
101102_c0_g1	.	.	.	.	.
101103_c0_g1	sigP	PF00118.24^Cpn60_TCP1	TCPA_SCHPO	A0A1X7V134	GO:0005524^molecular_function^ATP_binding,GO:0005634^cellular_component^nucleus,GO:0005829^cellular_component^cytosol,GO:0005832^cellular_component^chaperonin-containing_T-complex,GO:0005856^cellular_component^cytoskeleton,GO:0006457^biological_process^protein_folding,GO:0051082^molecular_function^unfolded_protein_binding
101104_c0_g1	sigP^Tm1	PF03446.15^NAD_binding_2	6PGD_HUMAN	A0A1X7V8F7	GO:0004616^molecular_function^phosphogluconate_dehydrogenase_(decarboxylating)_activity,GO:0005634^cellular_component^nucleus,GO:0005829^cellular_component^cytosol,GO:0006098^biological_process^pentose-phosphate_shunt,GO:0009051^biological_process^pentose-phosphate_shunt,_oxidative_branch,GO:0019322^biological_process^pentose_biosynthetic_process,GO:0046177^biological_process^D-gluconate_cataboli…
101105_c0_g1	.	.	.	.	.
101106_c0_g1	.	.	.	.	.
101107_c0_g1	sigP	PF00063.21^Myosin_head	MYSN_DROME	A0A1X7VV85	GO:0000281^biological_process^mitotic_cytokinesis,GO:0001736^biological_process^establishment_of_planar_polarity,GO:0003774^molecular_function^motor_activity,GO:0003779^molecular_function^actin_binding,GO:0005516^molecular_function^calmodulin_binding,GO:0005524^molecular_function^ATP_binding,GO:0005826^cellular_component^actomyosin_contractile_ring,GO:0005829^cellular_component^cytosol,GO:0005856…
101108_c0_g1	.	.	.	.	.
101109_c0_g1	.	.	.	.	.
10111_c0_g1	sigP^Tm1	.	.	A0A1X7UQ52	.
101110_c0_g1	.	.	.	.	.
101111_c0_g1	.	.	.	.	.
101111_c0_g2	.	.	.	.	.
101112_c0_g1	.	.	.	.	.
101113_c0_g1	.	.	OGRL1_MOUSE	.	GO:0004985^molecular_function^opioid_receptor_activity,GO:0016020^cellular_component^membrane
101114_c0_g1	.	.	.	.	.
101115_c0_g1	.	.	.	.	.
101116_c0_g1	.	.	.	.	.
101117_c0_g1	.	.	.	.	.
101117_c1_g1	.	.	.	.	.
101117_c2_g1	sigP^Tm3	.	.	.	.
101117_c3_g1	sigP	.	.	.	.
101117_c4_g1	.	.	.	.	.
101119_c0_g1	.	.	.	.	.
10112_c0_g1	sigP^Tm1	PF00665.26^rve^PF17919.1^RT_RNaseH_2^PF17921.1^Integrase_H2C2	YRD6_CAEEL^POL2_DROME^YI31B_YEAST	A0A1X7VFF7	GO:0000943^cellular_component^retrotransposon_nucleocapsid,GO:0003676^molecular_function^nucleic_acid_binding,GO:0003677^molecular_function^DNA_binding,GO:0003723^molecular_function^RNA_binding,GO:0003887^molecular_function^DNA-directed_DNA_polymerase_activity,GO:0003964^molecular_function^RNA-directed_DNA_polymerase_activity,GO:0004190^molecular_function^aspartic-type_endopeptidase_activity,GO:0…
101120_c0_g1	.	.	.	.	.
101121_c0_g1	.	.	.	.	.
101121_c0_g2	.	.	.	.	.
101121_c0_g3	.	.	.	.	.
101121_c1_g1	.	.	.	.	.
101122_c0_g1	.	.	.	.	.
101122_c1_g1	.	.	.	.	.
101124_c0_g1	.	.	.	.	.
101126_c0_g1	.	.	.	.	.
101127_c0_g1	.	.	.	.	.
101128_c0_g1	.	.	.	.	.
101129_c0_g1	.	.	.	.	.
10113_c0_g1	sigP^Tm1	PF02893.20^GRAM	ASTRB_HUMAN	A0A1X7VVG2	GO:0001786^molecular_function^phosphatidylserine_binding,GO:0005789^cellular_component^endoplasmic_reticulum_membrane,GO:0005886^cellular_component^plasma_membrane,GO:0015485^molecular_function^cholesterol_binding,GO:0016020^cellular_component^membrane,GO:0016021^cellular_component^integral_component_of_membrane,GO:0031227^cellular_component^intrinsic_component_of_endoplasmic_reticulum_membrane,G…
10113_c0_g2	.	.	.	.	.
101131_c0_g1	.	.	.	.	.
101132_c0_g1	sigP^Tm4	PF00083.24^Sugar_tr	.	.	GO:0005886^cellular_component^plasma_membrane,GO:0015574^molecular_function^trehalose_transmembrane_transporter_activity,GO:0015771^biological_process^trehalose_transport,GO:0016021^cellular_component^integral_component_of_membrane,GO:0022857^molecular_function^transmembrane_transporter_activity,GO:0055085^biological_process^transmembrane_transport
101132_c0_g2	.	.	PLST4_ARATH	.	GO:0005351^molecular_function^carbohydrate:proton_symporter_activity,GO:0005887^cellular_component^integral_component_of_plasma_membrane,GO:0009536^cellular_component^plastid,GO:0009706^cellular_component^chloroplast_inner_membrane,GO:0009941^cellular_component^chloroplast_envelope
101135_c0_g1	.	.	.	.	.
101135_c1_g1	.	.	.	.	.
101136_c0_g1	.	.	.	.	.
101137_c0_g1	.	.	.	.	.
101138_c0_g1	.	.	.	.	.
10114_c0_g1	.	.	.	.	.
101140_c0_g1	.	.	.	.	.
101141_c0_g1	.	.	.	.	.
101143_c0_g1	.	.	.	.	.
101144_c0_g1	.	.	.	.	.
101145_c0_g1	.	.	.	.	.
101145_c0_g2	.	.	.	.	.
101145_c1_g1	.	.	.	.	.
101146_c0_g1	.	.	.	.	.
101147_c0_g1	sigP^Tm1	PF00059.21^Lectin_C	CLC4M_NOMCO	A0A1X7UHZ5	GO:0002250^biological_process^adaptive_immune_response,GO:0005537^molecular_function^mannose_binding,GO:0005886^cellular_component^plasma_membrane,GO:0006897^biological_process^endocytosis,GO:0009897^cellular_component^external_side_of_plasma_membrane,GO:0016021^cellular_component^integral_component_of_membrane,GO:0042102^biological_process^positive_regulation_of_T_cell_proliferation,GO:0045087^b…
101148_c0_g1	.	.	IQGA2_HUMAN	.	GO:0003779^molecular_function^actin_binding,GO:0005095^molecular_function^GTPase_inhibitor_activity,GO:0005516^molecular_function^calmodulin_binding,GO:0005547^molecular_function^phosphatidylinositol-3,4,5-trisphosphate_binding,GO:0005737^cellular_component^cytoplasm,GO:0005829^cellular_component^cytosol,GO:0005874^cellular_component^microtubule,GO:0005886^cellular_component^plasma_membrane,GO:00…
101149_c0_g1	.	.	.	.	.
10115_c0_g1	sigP	.	.	A0A1X7VM45	.
101150_c0_g1	.	.	.	.	.
101151_c0_g1	.	.	.	.	.
101153_c0_g1	sigP	PF00203.21^Ribosomal_S19	RS15B_SCHPO	A0A1X7U2Y5	GO:0000028^biological_process^ribosomal_small_subunit_assembly,GO:0000056^biological_process^ribosomal_small_subunit_export_from_nucleus,GO:0002181^biological_process^cytoplasmic_translation,GO:0003723^molecular_function^RNA_binding,GO:0003735^molecular_function^structural_constituent_of_ribosome,GO:0005634^cellular_component^nucleus,GO:0005730^cellular_component^nucleolus,GO:0005840^cellular_com…
101154_c0_g1	.	.	.	.	.
101155_c0_g1	sigP	.	.	A0A1X7TAE3	.
101155_c0_g2	sigP	.	.	A0A1X7UTF7	.
101156_c0_g1	sigP	.	.	.	.
101157_c0_g1	sigP	.	.	.	.
101158_c0_g1	sigP	.	.	.	.
101159_c0_g1	.	.	COX5A_HUMAN	.	GO:0004129^molecular_function^cytochrome-c_oxidase_activity,GO:0005743^cellular_component^mitochondrial_inner_membrane,GO:0005751^cellular_component^mitochondrial_respiratory_chain_complex_IV,GO:0006123^biological_process^mitochondrial_electron_transport,_cytochrome_c_to_oxygen,GO:0009055^molecular_function^electron_transfer_activity,GO:0046872^molecular_function^metal_ion_binding
10116_c0_g1	.	.	PTPRF_HUMAN	.	GO:0004725^molecular_function^protein_tyrosine_phosphatase_activity,GO:0005001^molecular_function^transmembrane_receptor_protein_tyrosine_phosphatase_activity,GO:0005886^cellular_component^plasma_membrane,GO:0005887^cellular_component^integral_component_of_plasma_membrane,GO:0006470^biological_process^protein_dephosphorylation,GO:0007155^biological_process^cell_adhesion,GO:0007185^biological_proc…
101160_c0_g1	.	.	.	.	.
101160_c2_g1	.	.	.	.	.
101160_c2_g2	.	.	.	.	.
101160_c2_g3	.	.	.	.	.
101160_c2_g4	.	.	.	.	.
101160_c3_g1	.	.	.	.	.
101161_c0_g1	.	.	.	.	.
101162_c0_g1	.	.	.	.	.
101163_c0_g1	.	.	.	.	.
101163_c1_g1	.	.	.	.	.
101165_c0_g1	sigP	.	.	.	.
101165_c1_g1	.	.	.	.	.
101165_c2_g1	.	.	.	.	.
101166_c0_g1	.	.	ZXDC_HUMAN	.	GO:0003676^molecular_function^nucleic_acid_binding,GO:0003700^molecular_function^DNA-binding_transcription_factor_activity,GO:0005634^cellular_component^nucleus,GO:0030275^molecular_function^LRR_domain_binding,GO:0045893^biological_process^positive_regulation_of_transcription,_DNA-templated,GO:0046872^molecular_function^metal_ion_binding,GO:0070742^molecular_function^C2H2_zinc_finger_domain_bindi…
101167_c0_g1	.	.	.	.	.
101168_c0_g1	.	.	.	.	.
101168_c1_g1	.	.	.	.	.
101169_c0_g1	.	.	.	.	.
10117_c0_g1	sigP	PF01344.25^Kelch_1	RNGB_DICDI^ACBP4_ARATH	A0A1X7U7P9	GO:0000062^molecular_function^fatty-acyl-CoA_binding,GO:0005515^molecular_function^protein_binding,GO:0005634^cellular_component^nucleus,GO:0005737^cellular_component^cytoplasm,GO:0005829^cellular_component^cytosol,GO:0006869^biological_process^lipid_transport,GO:0008289^molecular_function^lipid_binding,GO:0009416^biological_process^response_to_light_stimulus,GO:0009723^biological_process^respons…
10117_c0_g2	sigP	PF13415.6^Kelch_3	AFK_PHYPO	A0A1X7VPF1	GO:0004674^molecular_function^protein_serine/threonine_kinase_activity,GO:0005524^molecular_function^ATP_binding,GO:0005737^cellular_component^cytoplasm
10117_c1_g1	.	.	.	.	.
10117_c1_g2	.	.	.	.	.
10117_c2_g1	.	.	.	.	.
101170_c0_g1	.	.	.	.	.
101171_c0_g1	.	.	.	.	.
101172_c0_g1	.	.	.	.	.
101172_c0_g2	.	.	NSUN2_MOUSE	.	GO:0000049^molecular_function^tRNA_binding,GO:0001701^biological_process^in_utero_embryonic_development,GO:0005634^cellular_component^nucleus,GO:0005730^cellular_component^nucleolus,GO:0005737^cellular_component^cytoplasm,GO:0005819^cellular_component^spindle,GO:0007286^biological_process^spermatid_development,GO:0008168^molecular_function^methyltransferase_activity,GO:0016428^molecular_function^…
101173_c0_g1	.	.	.	.	.
101174_c0_g1	.	.	SH3G3_DROPS	.	GO:0000045^biological_process^autophagosome_assembly,GO:0005543^molecular_function^phospholipid_binding,GO:0005737^cellular_component^cytoplasm,GO:0005829^cellular_component^cytosol,GO:0009267^biological_process^cellular_response_to_starvation,GO:0016020^cellular_component^membrane,GO:0042171^molecular_function^lysophosphatidic_acid_acyltransferase_activity,GO:0048488^biological_process^synaptic_…
101176_c0_g1	.	.	.	.	.
101177_c0_g1	sigP	.	.	.	.
101177_c0_g2	sigP	.	.	.	.
101178_c0_g1	sigP^Tm1	.	.	.	.
101179_c0_g1	.	.	.	.	.
10118_c0_g1	sigP	.	.	A0A1X7U6U0	.
10118_c0_g2	sigP	.	.	A0A1X7U6U0	.
101180_c0_g1	.	.	.	.	.
101181_c0_g1	sigP	PF00579.25^tRNA-synt_1b^PF01588.20^tRNA_bind	SYYC_CHICK^SYYC_RAT	A0A1X7U4J0	GO:0000049^molecular_function^tRNA_binding,GO:0000166^molecular_function^nucleotide_binding,GO:0004812^molecular_function^aminoacyl-tRNA_ligase_activity,GO:0004831^molecular_function^tyrosine-tRNA_ligase_activity,GO:0005524^molecular_function^ATP_binding,GO:0005737^cellular_component^cytoplasm,GO:0006418^biological_process^tRNA_aminoacylation_for_protein_translation,GO:0006437^biological_process^…
101181_c0_g2	sigP	.	SYYC_SCHPO^SYYC_RAT^SYYC_XENLA	.	GO:0000049^molecular_function^tRNA_binding,GO:0002181^biological_process^cytoplasmic_translation,GO:0004831^molecular_function^tyrosine-tRNA_ligase_activity,GO:0005524^molecular_function^ATP_binding,GO:0005737^cellular_component^cytoplasm,GO:0005829^cellular_component^cytosol,GO:0006437^biological_process^tyrosyl-tRNA_aminoacylation
101181_c0_g3	.	.	SYM_ORYSJ	.	GO:0000049^molecular_function^tRNA_binding,GO:0004825^molecular_function^methionine-tRNA_ligase_activity,GO:0005524^molecular_function^ATP_binding,GO:0005829^cellular_component^cytosol,GO:0006431^biological_process^methionyl-tRNA_aminoacylation
101181_c0_g4	.	.	SYYC_DANRE	.	GO:0000049^molecular_function^tRNA_binding,GO:0004831^molecular_function^tyrosine-tRNA_ligase_activity,GO:0005524^molecular_function^ATP_binding,GO:0005737^cellular_component^cytoplasm,GO:0006437^biological_process^tyrosyl-tRNA_aminoacylation,GO:0006974^biological_process^cellular_response_to_DNA_damage_stimulus
101182_c0_g1	.	.	.	.	.
101183_c0_g1	.	.	.	.	.
101184_c0_g1	.	.	.	.	.
101185_c0_g1	.	.	.	.	.
101186_c0_g1	.	.	.	.	.
101187_c0_g1	.	.	LIAS_DROME	.	GO:0005737^cellular_component^cytoplasm,GO:0005739^cellular_component^mitochondrion,GO:0009107^biological_process^lipoate_biosynthetic_process,GO:0009249^biological_process^protein_lipoylation,GO:0016992^molecular_function^lipoate_synthase_activity,GO:0046872^molecular_function^metal_ion_binding,GO:0051539^molecular_function^4_iron,_4_sulfur_cluster_binding
101188_c0_g1	.	.	MARH6_MOUSE	.	GO:0004842^molecular_function^ubiquitin-protein_transferase_activity,GO:0005783^cellular_component^endoplasmic_reticulum,GO:0008270^molecular_function^zinc_ion_binding,GO:0010498^biological_process^proteasomal_protein_catabolic_process,GO:0016021^cellular_component^integral_component_of_membrane,GO:0016567^biological_process^protein_ubiquitination,GO:0019899^molecular_function^enzyme_binding,GO:0…
101189_c0_g1	.	.	.	.	.
101189_c1_g1	.	.	.	.	.
10119_c0_g1	sigP	.	.	.	.
10119_c1_g1	.	.	.	.	.
101190_c0_g1	sigP	.	.	.	.
101190_c1_g1	.	.	.	.	.
101191_c0_g1	.	.	.	.	.
101192_c0_g1	.	.	.	.	.
101193_c0_g1	.	.	.	.	.
101194_c0_g1	.	.	.	.	.
101195_c0_g1	sigP	.	.	.	.
101196_c0_g1	.	.	.	.	.
[truncated: 406,816+ more rows]
